# Supplementary material for: Crystal structure of di­chlorido­bis­{μ-2-meth­oxy-6-[(methyl­imino)­meth­yl]phenolato}{2-meth­oxy-6-[(methyl­imino)­meth­yl]phenolato}cadmium(II)cobalt(III) monohydrate
Source: Acta Crystallogr E Crystallogr Commun. 2018 Oct 2;74(Pt 11):1532–5. doi: 10.1107/S2056989018013610 (PMC6218914; doi:10.1107/S2056989018013610)
Supplement: Supplementary file 1 [file e-74-01532-sup1.cif]

##############################################################################
#                                                                            #
# This CIF contains the data in a paper accepted for publication in          #
# Acta Crystallographica Section E. It conforms to the requirements of       #
# Notes for Authors for Acta Crystallographica Section E, and has been       #
# peer reviewed under the auspices of the IUCr Commission on Journals.       #
#                                                                            #
# Full details of the Crystallographic Information File format               #
# are given in the paper "The Crystallographic Information File (CIF):       #
# a New Standard Archive File for Crystallography" by S. R. Hall, F. H.      #
# Allen and I. D. Brown [Acta Cryst. (1991), A47, 655-685].                  #
#                                                                            #
# The current version of the core CIF dictionary is obtainable from          #
# ftp://ftp.iucr.org/pub/cif_core.dic.                                       #
#                                                                            #
# Software is freely available for graphical display of the structure(s)     #
# in this CIF. For information consult the CIF software page                 #
# http://www.iucr.org/resources/cif/software.                                #
#                                                                            #
# This file may be used for bona fide research purposes within the           #
# scientific community so long as proper attribution is given to the journal # 
# article from which it was obtained.                                        #
#                                                                            #
##############################################################################
data_I
_database_code_depnum_ccdc_archive 'CCDC 1869534'
_audit_creation_method     'WinGX routine CIF_UPDATE'
_chemical_name_systematic
;\
Dichloridobis{\m-2-methoxy-6-[(methylimino)methyl]phenolato}{2-methoxy-6-\
[(methylimino)methyl]phenolato}cadmium(II)cobalt(III) monohydrate
;
_chemical_formula_moiety     'C27 H30 Cd Cl2 Co N3 O6, H2 O'
_chemical_formula_sum     'C27 H32 Cd Cl2 Co N3 O7'
_chemical_formula_iupac     '[Co Cd (C9 H10 N O2)3 Cl2], H2 O'
_chemical_formula_weight     752.78
_symmetry_cell_setting     monoclinic
_symmetry_space_group_name_H-M     'P 21/n'
_symmetry_space_group_name_Hall     '-P 2yn'
loop_
    _symmetry_equiv_pos_as_xyz
    'x, y, z'
    '-x+1/2, y+1/2, -z+1/2'
    '-x, -y, -z'
    'x-1/2, -y-1/2, z-1/2'
_cell_length_a     9.4036(2)
_cell_length_b     21.1588(4)
_cell_length_c     15.0319(3)
_cell_angle_alpha     90
_cell_angle_beta     102.221(2)
_cell_angle_gamma     90
_cell_volume     2923.10(10)
_cell_formula_units_Z     4
_cell_measurement_reflns_used     7300
_cell_measurement_theta_min     3.673
_cell_measurement_theta_max     66.888
_cell_measurement_temperature     100(2)
_exptl_crystal_description     plate
_exptl_crystal_colour     'dark red'
_exptl_crystal_size_max     0.29
_exptl_crystal_size_mid     0.07
_exptl_crystal_size_min     0.017
_exptl_crystal_density_diffrn     1.711
_exptl_crystal_F_000     1520
loop_
    _exptl_crystal_face_index_h
    _exptl_crystal_face_index_k
    _exptl_crystal_face_index_l
    _exptl_crystal_face_perp_dist
    0 1 0 0.0109
    0 -1 0 0.0063
    0 0 -1 0.0403
    0 0 1 0.0309
    -1 0 5 0.0511
    1 0 -1 0.0791
    2 0 1 0.0716
    -1 0 0 0.2012
_exptl_absorpt_coefficient_mu     12.381
_exptl_absorpt_correction_type     analytical
_exptl_absorpt_process_details
;
(CrysAlis Pro; Rigaku OD, 2015)
;
_exptl_absorpt_correction_T_min     0.216
_exptl_absorpt_correction_T_max     0.808
_diffrn_ambient_temperature     100(2)
_diffrn_source     'sealed X-ray tube'
_diffrn_radiation_type     CuK\a
_diffrn_radiation_wavelength     1.54178
_diffrn_radiation_monochromator     mirror
_diffrn_measurement_device_type     'Oxford Diffraction Gemini'
_diffrn_measurement_device     'four-circle diffractometer'
_diffrn_measurement_method     '\w scans'
_diffrn_detector     'CCD plate'
_diffrn_detector_area_resol_mean     10.4738
_diffrn_reflns_number     25774
_diffrn_reflns_av_R_equivalents     0.0602
_diffrn_reflns_av_unetI/netI     0.0879
_diffrn_reflns_theta_min     3.663
_diffrn_reflns_theta_max     67.342
_diffrn_reflns_theta_full     67.342
_diffrn_measured_fraction_theta_max     0.994
_diffrn_measured_fraction_theta_full     0.994
_diffrn_reflns_limit_h_min     -7
_diffrn_reflns_limit_h_max     11
_diffrn_reflns_limit_k_min     -25
_diffrn_reflns_limit_k_max     25
_diffrn_reflns_limit_l_min     -17
_diffrn_reflns_limit_l_max     17
_diffrn_radiation_probe     x-ray
_refine_special_details
;
The water molecule hydrogen atoms were located and refined with geometries
restrained to ideal values.
The largest peak is 0.80 Angstroms from Cd1; the deepest hole is 0.73
Angstroms from Cd1.
;
_reflns_number_total     5222
_reflns_number_gt     4362
_reflns_threshold_expression     'I > 2\s(I)'
_refine_ls_structure_factor_coef     Fsqd
_refine_ls_matrix_type     full
_refine_ls_R_factor_all     0.0574
_refine_ls_R_factor_gt     0.046
_refine_ls_wR_factor_gt     0.1095
_refine_ls_wR_factor_ref     0.1173
_refine_ls_goodness_of_fit_ref     1.02
_refine_ls_restrained_S_all     1.02
_refine_ls_number_reflns     5222
_refine_ls_number_parameters     382
_refine_ls_number_restraints     2
_refine_ls_hydrogen_treatment     mixed
_refine_ls_weighting_scheme     calc
_refine_ls_weighting_details
              'w=1/[\s^2^(Fo^2^)+(0.0562P)^2^+8.2206P] where P=(Fo^2^+2Fc^2^)/3'
_atom_sites_solution_hydrogens     mixed
_refine_ls_shift/su_max     0.001
_refine_ls_shift/su_mean     0
_refine_diff_density_max     2.104
_refine_diff_density_min     -0.76
_refine_ls_extinction_method     none
loop_
    _atom_type_symbol
    _atom_type_description
    _atom_type_scat_dispersion_real
    _atom_type_scat_dispersion_imag
    _atom_type_scat_source
    C C 0.0181 0.0091 'International Tables Vol C Tables 4.2.6.8 and 6.1.1.4'
    H H 0 0 'International Tables Vol C Tables 4.2.6.8 and 6.1.1.4'
    O O 0.0492 0.0322 'International Tables Vol C Tables 4.2.6.8 and 6.1.1.4'
    Cl Cl 0.3639 0.7018 'International Tables Vol C Tables 4.2.6.8 and 6.1.1.4'
    Cd Cd 0.1185 4.6533 'International Tables Vol C Tables 4.2.6.8 and 6.1.1.4'
    Co Co -2.3653 3.6143 'International Tables Vol C Tables 4.2.6.8 and 6.1.1.4'
    N N 0.0311 0.018 'International Tables Vol C Tables 4.2.6.8 and 6.1.1.4'
_computing_data_collection
;
CrysAlis Pro (Rigaku OD, 2015)
;
_computing_cell_refinement
;
CrysAlis Pro (Rigaku OD, 2015)
;
_computing_data_reduction
;
CrysAlis Pro (Rigaku OD, 2015)
;
_computing_structure_solution
;
SIR92 (Altomare <i>et al.</i>,  1994)
;
_computing_structure_refinement
;
SHELXL2014 (Sheldrick, 2015)
;
_computing_molecular_graphics
;
DIAMOND (Brandenburg, 1999) and Mercury (Macrae <i>et al.</i>,
2006)
;
_computing_publication_material
;
WinGX (Farrugia, 2012)
;
loop_
    _atom_site_type_symbol
    _atom_site_label
    _atom_site_fract_x
    _atom_site_fract_y
    _atom_site_fract_z
    _atom_site_U_iso_or_equiv
    _atom_site_adp_type
    _atom_site_calc_flag
    _atom_site_occupancy
    _atom_site_disorder_assembly
    _atom_site_disorder_group
    Cd Cd1 0.83717(3) 0.66924(2) 0.43122(2) 0.02764(12) Uani d 1 . .
    Co Co1 0.54906(8) 0.75790(4) 0.42739(5) 0.02739(19) Uani d 1 . .
    Cl Cl1 1.03803(16) 0.63906(7) 0.55162(10) 0.0487(4) Uani d 1 . .
    Cl Cl2 0.89886(13) 0.66652(6) 0.28277(8) 0.0347(3) Uani d 1 . .
    O O11 0.6005(3) 0.67029(15) 0.4340(2) 0.0288(7) Uani d 1 . .
    C C11 0.5129(5) 0.6209(2) 0.4128(3) 0.0292(10) Uani d 1 . .
    C C12 0.5785(5) 0.5615(2) 0.4072(3) 0.0304(11) Uani d 1 . .
    O O12 0.7279(4) 0.56332(16) 0.4243(3) 0.0344(8) Uani d 1 . .
    C C121 0.8027(7) 0.5055(3) 0.4161(4) 0.0451(14) Uani d 1 . .
    H H12A 0.7824 0.475 0.4609 0.068 Uiso calc 1 . .
    H H12B 0.9076 0.5136 0.4272 0.068 Uiso calc 1 . .
    H H12C 0.7694 0.4884 0.3547 0.068 Uiso calc 1 . .
    C C13 0.4944(7) 0.5080(3) 0.3858(4) 0.0397(13) Uani d 1 . .
    H H13 0.5397 0.4681 0.3827 0.048 Uiso calc 1 . .
    C C14 0.3425(7) 0.5123(3) 0.3688(4) 0.0441(15) Uani d 1 . .
    H H14 0.2845 0.4756 0.3528 0.053 Uiso calc 1 . .
    C C15 0.2777(6) 0.5695(3) 0.3751(4) 0.0420(14) Uani d 1 . .
    H H15 0.1747 0.5722 0.3644 0.05 Uiso calc 1 . .
    C C16 0.3625(6) 0.6246(3) 0.3975(4) 0.0339(11) Uani d 1 . .
    C C161 0.2874(5) 0.6845(3) 0.3990(4) 0.0388(13) Uani d 1 . .
    H H161 0.1849 0.6823 0.3928 0.047 Uiso calc 1 . .
    N N16 0.3433(4) 0.7399(2) 0.4076(3) 0.0361(10) Uani d 1 . .
    C C162 0.2435(6) 0.7940(3) 0.4047(5) 0.0498(16) Uani d 1 . .
    H H16A 0.1439 0.7784 0.3993 0.075 Uiso calc 1 . .
    H H16B 0.2483 0.8207 0.3521 0.075 Uiso calc 1 . .
    H H16C 0.272 0.8188 0.4607 0.075 Uiso calc 1 . .
    C C21 0.5855(5) 0.8855(3) 0.4726(4) 0.0344(12) Uani d 1 . .
    O O21 0.5157(4) 0.84486(17) 0.4129(3) 0.0351(8) Uani d 1 . .
    C C22 0.6147(6) 0.9468(3) 0.4418(4) 0.0360(12) Uani d 1 . .
    O O22 0.5648(4) 0.95460(18) 0.3497(3) 0.0402(9) Uani d 1 . .
    C C221 0.5993(7) 1.0125(3) 0.3126(4) 0.0464(14) Uani d 1 . .
    H H22A 0.5663 1.0476 0.3457 0.07 Uiso calc 1 . .
    H H22B 0.5507 1.0147 0.2482 0.07 Uiso calc 1 . .
    H H22C 0.7048 1.0154 0.3182 0.07 Uiso calc 1 . .
    C C23 0.6830(6) 0.9915(3) 0.5003(4) 0.0447(14) Uani d 1 . .
    H H23 0.7012 1.032 0.4778 0.054 Uiso calc 1 . .
    C C24 0.7272(7) 0.9785(3) 0.5946(4) 0.0436(14) Uani d 1 . .
    H H24 0.7754 1.0098 0.6354 0.052 Uiso calc 1 . .
    C C25 0.6993(6) 0.9197(3) 0.6259(4) 0.0416(13) Uani d 1 . .
    H H25 0.7275 0.9106 0.6891 0.05 Uiso calc 1 . .
    C C26 0.6302(6) 0.8730(3) 0.5665(4) 0.0358(12) Uani d 1 . .
    C C261 0.5976(5) 0.8127(3) 0.6033(4) 0.0351(12) Uani d 1 . .
    H H261 0.6065 0.8104 0.6673 0.042 Uiso calc 1 . .
    N N26 0.5577(5) 0.7616(2) 0.5575(3) 0.0326(10) Uani d 1 . .
    C C262 0.5263(7) 0.7067(3) 0.6084(4) 0.0427(13) Uani d 1 . .
    H H26A 0.6005 0.6742 0.608 0.064 Uiso calc 1 . .
    H H26B 0.4303 0.6898 0.5801 0.064 Uiso calc 1 . .
    H H26C 0.5269 0.719 0.6713 0.064 Uiso calc 1 . .
    O O31 0.7577(4) 0.76899(16) 0.4532(2) 0.0288(7) Uani d 1 . .
    C C31 0.8156(5) 0.8150(2) 0.4098(4) 0.0296(11) Uani d 1 . .
    C C32 0.9275(5) 0.8534(3) 0.4572(4) 0.0328(11) Uani d 1 . .
    O O32 0.9740(4) 0.84021(19) 0.5477(3) 0.0418(9) Uani d 1 . .
    C C321 1.0785(7) 0.8820(3) 0.6003(4) 0.0517(16) Uani d 1 . .
    H H32A 1.1694 0.88 0.5784 0.078 Uiso calc 1 . .
    H H32B 1.0971 0.8693 0.6645 0.078 Uiso calc 1 . .
    H H32C 1.0408 0.9253 0.5943 0.078 Uiso calc 1 . .
    C C33 0.9856(6) 0.9006(3) 0.4114(4) 0.0404(13) Uani d 1 . .
    H H33 1.0592 0.9275 0.4442 0.048 Uiso calc 1 . .
    C C34 0.9374(6) 0.9089(3) 0.3184(4) 0.0405(13) Uani d 1 . .
    H H34 0.9793 0.9409 0.2877 0.049 Uiso calc 1 . .
    C C35 0.8303(6) 0.8714(3) 0.2708(4) 0.0370(12) Uani d 1 . .
    H H35 0.7988 0.8767 0.2069 0.044 Uiso calc 1 . .
    C C36 0.7665(6) 0.8248(2) 0.3164(4) 0.0317(11) Uani d 1 . .
    C C361 0.6466(6) 0.7878(2) 0.2648(4) 0.0326(11) Uani d 1 . .
    H H361 0.6391 0.7853 0.2008 0.039 Uiso calc 1 . .
    N N36 0.5503(5) 0.7583(2) 0.2971(3) 0.0328(9) Uani d 1 . .
    C C362 0.4337(6) 0.7279(3) 0.2312(4) 0.0405(13) Uani d 1 . .
    H H36A 0.4517 0.7332 0.1697 0.061 Uiso calc 1 . .
    H H36B 0.3403 0.7473 0.2344 0.061 Uiso calc 1 . .
    H H36C 0.431 0.6827 0.2453 0.061 Uiso calc 1 . .
    O O1 0.3489(6) 0.8820(3) 0.2162(4) 0.0631(13) Uani d 1 . .
    H H1AO 0.408(9) 0.892(4) 0.265(4) 0.095 Uiso d 1 . .
    H H1BO 0.403(9) 0.878(5) 0.179(5) 0.095 Uiso d 1 . .
loop_
    _atom_site_aniso_label
    _atom_site_aniso_U_11
    _atom_site_aniso_U_22
    _atom_site_aniso_U_33
    _atom_site_aniso_U_12
    _atom_site_aniso_U_13
    _atom_site_aniso_U_23
    Cd1 0.02341(18) 0.03144(19) 0.0287(2) 0.00034(13) 0.00698(13) -0.00319(14)
    Co1 0.0266(4) 0.0294(4) 0.0262(4) 0.0041(3) 0.0058(3) -0.0003(3)
    Cl1 0.0484(8) 0.0558(9) 0.0347(7) 0.0149(7) -0.0076(6) -0.0074(6)
    Cl2 0.0320(6) 0.0434(7) 0.0309(6) 0.0019(5) 0.0116(5) -0.0038(5)
    O11 0.0230(16) 0.0268(17) 0.038(2) -0.0002(13) 0.0100(14) 0.0007(15)
    C11 0.032(3) 0.033(3) 0.024(3) -0.002(2) 0.009(2) 0.004(2)
    C12 0.035(3) 0.033(3) 0.023(2) -0.004(2) 0.006(2) 0.001(2)
    O12 0.0344(19) 0.0258(18) 0.045(2) 0.0039(14) 0.0131(16) -0.0004(16)
    C121 0.051(3) 0.035(3) 0.052(4) 0.013(3) 0.018(3) 0.005(3)
    C13 0.054(3) 0.034(3) 0.032(3) -0.006(2) 0.013(3) -0.001(2)
    C14 0.053(4) 0.048(3) 0.029(3) -0.025(3) 0.004(2) 0.001(2)
    C15 0.037(3) 0.060(4) 0.030(3) -0.016(3) 0.008(2) 0.006(3)
    C16 0.030(3) 0.045(3) 0.027(3) -0.005(2) 0.008(2) 0.003(2)
    C161 0.016(2) 0.065(4) 0.037(3) 0.002(2) 0.008(2) 0.004(3)
    N16 0.023(2) 0.045(3) 0.039(3) 0.0044(19) 0.0065(18) 0.000(2)
    C162 0.029(3) 0.050(4) 0.071(4) 0.013(3) 0.012(3) -0.002(3)
    C21 0.027(2) 0.039(3) 0.039(3) 0.007(2) 0.012(2) -0.006(2)
    O21 0.0331(19) 0.036(2) 0.034(2) 0.0036(15) 0.0034(15) -0.0030(16)
    C22 0.038(3) 0.031(3) 0.041(3) 0.002(2) 0.013(2) -0.003(2)
    O22 0.047(2) 0.036(2) 0.038(2) 0.0058(17) 0.0084(17) 0.0001(17)
    C221 0.052(4) 0.042(3) 0.048(4) 0.011(3) 0.017(3) 0.007(3)
    C23 0.045(3) 0.042(3) 0.049(4) -0.003(3) 0.016(3) -0.008(3)
    C24 0.044(3) 0.045(3) 0.043(3) -0.007(3) 0.012(3) -0.013(3)
    C25 0.035(3) 0.054(4) 0.035(3) -0.001(3) 0.007(2) -0.008(3)
    C26 0.030(3) 0.045(3) 0.034(3) 0.004(2) 0.011(2) -0.006(2)
    C261 0.030(3) 0.051(3) 0.026(3) 0.004(2) 0.011(2) -0.004(2)
    N26 0.031(2) 0.042(3) 0.025(2) 0.0081(18) 0.0093(17) 0.0019(19)
    C262 0.047(3) 0.047(3) 0.036(3) -0.002(3) 0.013(2) 0.004(3)
    O31 0.0298(17) 0.0287(17) 0.0291(18) 0.0003(14) 0.0084(14) 0.0012(14)
    C31 0.023(2) 0.034(3) 0.034(3) 0.0031(19) 0.011(2) -0.002(2)
    C32 0.029(3) 0.034(3) 0.035(3) 0.002(2) 0.008(2) 0.004(2)
    O32 0.036(2) 0.051(2) 0.035(2) -0.0085(17) 0.0009(16) 0.0033(18)
    C321 0.045(3) 0.065(4) 0.043(4) -0.016(3) 0.003(3) 0.001(3)
    C33 0.033(3) 0.038(3) 0.049(4) 0.000(2) 0.008(2) 0.000(3)
    C34 0.036(3) 0.039(3) 0.047(3) -0.002(2) 0.008(2) 0.011(3)
    C35 0.036(3) 0.038(3) 0.038(3) 0.007(2) 0.010(2) 0.006(2)
    C36 0.032(3) 0.032(3) 0.033(3) 0.006(2) 0.011(2) 0.003(2)
    C361 0.038(3) 0.030(3) 0.031(3) 0.009(2) 0.008(2) -0.001(2)
    N36 0.037(2) 0.032(2) 0.028(2) 0.0012(18) 0.0016(18) -0.0008(18)
    C362 0.046(3) 0.043(3) 0.031(3) -0.008(3) 0.004(2) -0.004(2)
    O1 0.058(3) 0.062(3) 0.063(3) 0.014(2) -0.004(2) -0.002(3)
_geom_special_details
;
 All esds (except the esd in the dihedral angle between two l.s. planes)
 are estimated using the full covariance matrix.  The cell esds are taken
 into account individually in the estimation of esds in distances, angles
 and torsion angles; correlations between esds in cell parameters are only
 used when they are defined by crystal symmetry.  An approximate (isotropic)
 treatment of cell esds is used for estimating esds involving l.s. planes.
;
loop_
    _geom_bond_atom_site_label_1
    _geom_bond_atom_site_label_2
    _geom_bond_site_symmetry_2
    _geom_bond_distance
    _geom_bond_publ_flag
    Cd1 O11 . 2.235(3) yes
    Cd1 O31 . 2.286(3) yes
    Cd1 Cl1 . 2.4091(14) yes
    Cd1 Cl2 . 2.4222(12) yes
    Cd1 O12 . 2.459(3) yes
    Co1 O21 . 1.871(4) yes
    Co1 O11 . 1.913(3) yes
    Co1 O31 . 1.932(3) yes
    Co1 N16 . 1.933(4) yes
    Co1 N26 . 1.942(4) yes
    Co1 N36 . 1.961(5) yes
    O11 C11 . 1.327(6) ?
    C11 C16 . 1.386(7) ?
    C11 C12 . 1.409(7) ?
    C12 O12 . 1.374(6) ?
    C12 C13 . 1.381(8) ?
    O12 C121 . 1.429(6) ?
    C121 H12A . 0.98 ?
    C121 H12B . 0.98 ?
    C121 H12C . 0.98 ?
    C13 C14 . 1.400(9) ?
    C13 H13 . 0.95 ?
    C14 C15 . 1.367(9) ?
    C14 H14 . 0.95 ?
    C15 C16 . 1.412(8) ?
    C15 H15 . 0.95 ?
    C16 C161 . 1.454(8) ?
    C161 N16 . 1.279(8) ?
    C161 H161 . 0.95 ?
    N16 C162 . 1.474(7) ?
    C162 H16A . 0.98 ?
    C162 H16B . 0.98 ?
    C162 H16C . 0.98 ?
    C21 O21 . 1.313(7) ?
    C21 C26 . 1.410(8) ?
    C21 C22 . 1.422(8) ?
    C22 C23 . 1.357(8) ?
    C22 O22 . 1.374(7) ?
    O22 C221 . 1.413(7) ?
    C221 H22A . 0.98 ?
    C221 H22B . 0.98 ?
    C221 H22C . 0.98 ?
    C23 C24 . 1.417(9) ?
    C23 H23 . 0.95 ?
    C24 C25 . 1.375(9) ?
    C24 H24 . 0.95 ?
    C25 C26 . 1.396(8) ?
    C25 H25 . 0.95 ?
    C26 C261 . 1.450(8) ?
    C261 N26 . 1.293(7) ?
    C261 H261 . 0.95 ?
    N26 C262 . 1.456(7) ?
    C262 H26A . 0.98 ?
    C262 H26B . 0.98 ?
    C262 H26C . 0.98 ?
    O31 C31 . 1.349(6) ?
    C31 C36 . 1.398(8) ?
    C31 C32 . 1.399(8) ?
    C32 O32 . 1.367(7) ?
    C32 C33 . 1.389(8) ?
    O32 C321 . 1.430(7) ?
    C321 H32A . 0.98 ?
    C321 H32B . 0.98 ?
    C321 H32C . 0.98 ?
    C33 C34 . 1.387(8) ?
    C33 H33 . 0.95 ?
    C34 C35 . 1.360(8) ?
    C34 H34 . 0.95 ?
    C35 C36 . 1.405(8) ?
    C35 H35 . 0.95 ?
    C36 C361 . 1.455(8) ?
    C361 N36 . 1.277(7) ?
    C361 H361 . 0.95 ?
    N36 C362 . 1.463(7) ?
    C362 H36A . 0.98 ?
    C362 H36B . 0.98 ?
    C362 H36C . 0.98 ?
    O1 H1AO . 0.84(6) ?
    O1 H1BO . 0.84(6) ?
loop_
    _geom_angle_atom_site_label_1
    _geom_angle_atom_site_label_2
    _geom_angle_atom_site_label_3
    _geom_angle_site_symmetry_1
    _geom_angle_site_symmetry_3
    _geom_angle
    _geom_angle_publ_flag
    O11 Cd1 O31 . . 68.33(12) yes
    O11 Cd1 Cl1 . . 127.90(10) yes
    O31 Cd1 Cl1 . . 111.39(9) yes
    O11 Cd1 Cl2 . . 116.80(10) yes
    O31 Cd1 Cl2 . . 107.72(9) yes
    Cl1 Cd1 Cl2 . . 112.53(5) yes
    O11 Cd1 O12 . . 66.48(12) yes
    O31 Cd1 O12 . . 134.52(12) yes
    Cl1 Cd1 O12 . . 92.53(9) yes
    Cl2 Cd1 O12 . . 96.82(9) yes
    O21 Co1 O11 . . 173.23(16) yes
    O21 Co1 O31 . . 92.41(15) yes
    O11 Co1 O31 . . 82.67(14) yes
    O21 Co1 N16 . . 92.19(18) yes
    O11 Co1 N16 . . 92.91(17) yes
    O31 Co1 N16 . . 174.93(18) yes
    O21 Co1 N26 . . 92.72(18) yes
    O11 Co1 N26 . . 91.78(17) yes
    O31 Co1 N26 . . 88.21(16) yes
    N16 Co1 N26 . . 89.43(19) yes
    O21 Co1 N36 . . 85.17(17) yes
    O11 Co1 N36 . . 90.06(17) yes
    O31 Co1 N36 . . 88.82(17) yes
    N16 Co1 N36 . . 93.70(19) yes
    N26 Co1 N36 . . 176.3(2) yes
    C11 O11 Co1 . . 127.9(3) ?
    C11 O11 Cd1 . . 123.9(3) ?
    Co1 O11 Cd1 . . 104.50(14) ?
    O11 C11 C16 . . 123.7(5) ?
    O11 C11 C12 . . 117.3(4) ?
    C16 C11 C12 . . 119.0(5) ?
    O12 C12 C13 . . 125.3(5) ?
    O12 C12 C11 . . 114.1(4) ?
    C13 C12 C11 . . 120.6(5) ?
    C12 O12 C121 . . 117.6(4) ?
    C12 O12 Cd1 . . 115.7(3) ?
    C121 O12 Cd1 . . 125.1(3) ?
    O12 C121 H12A . . 109.5 ?
    O12 C121 H12B . . 109.5 ?
    H12A C121 H12B . . 109.5 ?
    O12 C121 H12C . . 109.5 ?
    H12A C121 H12C . . 109.5 ?
    H12B C121 H12C . . 109.5 ?
    C12 C13 C14 . . 120.1(5) ?
    C12 C13 H13 . . 120 ?
    C14 C13 H13 . . 120 ?
    C15 C14 C13 . . 119.8(5) ?
    C15 C14 H14 . . 120.1 ?
    C13 C14 H14 . . 120.1 ?
    C14 C15 C16 . . 120.7(5) ?
    C14 C15 H15 . . 119.7 ?
    C16 C15 H15 . . 119.7 ?
    C11 C16 C15 . . 119.8(5) ?
    C11 C16 C161 . . 121.9(5) ?
    C15 C16 C161 . . 118.2(5) ?
    N16 C161 C16 . . 127.6(5) ?
    N16 C161 H161 . . 116.2 ?
    C16 C161 H161 . . 116.2 ?
    C161 N16 C162 . . 117.6(5) ?
    C161 N16 Co1 . . 124.9(4) ?
    C162 N16 Co1 . . 117.5(4) ?
    N16 C162 H16A . . 109.5 ?
    N16 C162 H16B . . 109.5 ?
    H16A C162 H16B . . 109.5 ?
    N16 C162 H16C . . 109.5 ?
    H16A C162 H16C . . 109.5 ?
    H16B C162 H16C . . 109.5 ?
    O21 C21 C26 . . 124.1(5) ?
    O21 C21 C22 . . 118.6(5) ?
    C26 C21 C22 . . 117.3(5) ?
    C21 O21 Co1 . . 121.2(3) ?
    C23 C22 O22 . . 125.6(5) ?
    C23 C22 C21 . . 121.5(6) ?
    O22 C22 C21 . . 112.9(5) ?
    C22 O22 C221 . . 116.4(5) ?
    O22 C221 H22A . . 109.5 ?
    O22 C221 H22B . . 109.5 ?
    H22A C221 H22B . . 109.5 ?
    O22 C221 H22C . . 109.5 ?
    H22A C221 H22C . . 109.5 ?
    H22B C221 H22C . . 109.5 ?
    C22 C23 C24 . . 120.7(6) ?
    C22 C23 H23 . . 119.6 ?
    C24 C23 H23 . . 119.6 ?
    C25 C24 C23 . . 118.8(5) ?
    C25 C24 H24 . . 120.6 ?
    C23 C24 H24 . . 120.6 ?
    C24 C25 C26 . . 121.2(6) ?
    C24 C25 H25 . . 119.4 ?
    C26 C25 H25 . . 119.4 ?
    C25 C26 C21 . . 120.5(5) ?
    C25 C26 C261 . . 119.1(5) ?
    C21 C26 C261 . . 120.3(5) ?
    N26 C261 C26 . . 126.4(5) ?
    N26 C261 H261 . . 116.8 ?
    C26 C261 H261 . . 116.8 ?
    C261 N26 C262 . . 117.1(5) ?
    C261 N26 Co1 . . 121.0(4) ?
    C262 N26 Co1 . . 121.8(4) ?
    N26 C262 H26A . . 109.5 ?
    N26 C262 H26B . . 109.5 ?
    H26A C262 H26B . . 109.5 ?
    N26 C262 H26C . . 109.5 ?
    H26A C262 H26C . . 109.5 ?
    H26B C262 H26C . . 109.5 ?
    C31 O31 Co1 . . 119.2(3) ?
    C31 O31 Cd1 . . 114.7(3) ?
    Co1 O31 Cd1 . . 102.02(14) ?
    O31 C31 C36 . . 120.8(5) ?
    O31 C31 C32 . . 120.7(5) ?
    C36 C31 C32 . . 118.6(5) ?
    O32 C32 C33 . . 124.3(5) ?
    O32 C32 C31 . . 115.8(5) ?
    C33 C32 C31 . . 119.9(5) ?
    C32 O32 C321 . . 117.5(5) ?
    O32 C321 H32A . . 109.5 ?
    O32 C321 H32B . . 109.5 ?
    H32A C321 H32B . . 109.5 ?
    O32 C321 H32C . . 109.5 ?
    H32A C321 H32C . . 109.5 ?
    H32B C321 H32C . . 109.5 ?
    C34 C33 C32 . . 120.8(5) ?
    C34 C33 H33 . . 119.6 ?
    C32 C33 H33 . . 119.6 ?
    C35 C34 C33 . . 120.2(5) ?
    C35 C34 H34 . . 119.9 ?
    C33 C34 H34 . . 119.9 ?
    C34 C35 C36 . . 119.9(5) ?
    C34 C35 H35 . . 120 ?
    C36 C35 H35 . . 120 ?
    C31 C36 C35 . . 120.6(5) ?
    C31 C36 C361 . . 120.6(5) ?
    C35 C36 C361 . . 118.7(5) ?
    N36 C361 C36 . . 126.3(5) ?
    N36 C361 H361 . . 116.9 ?
    C36 C361 H361 . . 116.9 ?
    C361 N36 C362 . . 116.6(5) ?
    C361 N36 Co1 . . 122.5(4) ?
    C362 N36 Co1 . . 120.8(4) ?
    N36 C362 H36A . . 109.5 ?
    N36 C362 H36B . . 109.5 ?
    H36A C362 H36B . . 109.5 ?
    N36 C362 H36C . . 109.5 ?
    H36A C362 H36C . . 109.5 ?
    H36B C362 H36C . . 109.5 ?
    H1AO O1 H1BO . . 103(9) ?
loop_
    _geom_hbond_atom_site_label_D
    _geom_hbond_atom_site_label_H
    _geom_hbond_atom_site_label_A
    _geom_hbond_site_symmetry_A
    _geom_hbond_distance_DH
    _geom_hbond_distance_HA
    _geom_hbond_distance_DA
    _geom_hbond_angle_DHA
    C361 H361 Cl1 4_575 0.95 2.76 3.509(5) 136.9
    C362 H36A O32 4_575 0.98 2.45 3.204(7) 133.9
    O1 H1AO O21 . 0.84(6) 2.45(7) 3.140(6) 139(9)
    O1 H1AO O22 . 0.84(6) 2.19(5) 2.965(7) 153(9)
    O1 H1BO Cl1 4_575 0.84(6) 2.54(7) 3.368(6) 173(9)
_shelx_hkl_file
;
   0   0   1 7.60939 19.3451   1
   0   0   1 22.5064 27.6448  30
   0   0   2 195562. 1176.32   1
   0   0   2 193380. 1329.54  30
   0   0   3 44.2789 62.7488   1
   0   0   3-6.31647 80.7773  30
   0   0   4 53621.5 1001.13  30
   0   0   4 54078.4 890.284   1
   0   0   5-13.9066 119.464  30
   0   0   5-57.6934 85.1977   1
   0   0   6 358033. 2878.56   1
   0   0   7 26.8196 105.990   1
   0   0   9 860.762 426.699   2
   0   0 -10 592.407 181.053  29
   0   0  10 847.241 459.862   2
   0   0  11-171.442 359.261   2
   0   0 -11 216.560 171.040  29
   0   0 -12 2355.69 323.499  29
   0   0 -13-43.7092 166.947  29
   0   0 -14 15811.6 818.557  29
   0   0 -15 23.9512 187.189  29
   0   0  16 2198.36 296.157  17
   0   0 -16 2435.60 321.164  29
   0   0  17-14.4616 135.724  13
   0   0  17-405.235 141.183  17
   0  -1   0 1.64849 14.8874   1
   0   1   0 8.45237 15.9514  30
   0  -1   1 5546.42 182.208   1
   0   1   1 5355.99 189.040  30
   0  -1   2 219970. 1406.95   1
   0   1   2 214081. 1526.70  30
   0   1   3 43.6181 61.0177   1
   0   1   3 54.0904 93.2096  30
   0  -1   3 51.9697 76.0538   1
   0  -1   4 90510.9 1225.97   1
   0   1   4 89366.6 1102.17   1
   0   1   4 90022.5 1355.43  30
   0   1   5 24728.2 805.959  30
   0  -1   5 23967.6 715.618   1
   0   1   5 24665.8 660.661   1
   0  -1   6 26946.8 831.177   1
   0   1   6 26478.0 911.146  30
   0   1   6 28523.7 788.991   1
   0   1   7 20001.0 733.070   1
   0  -1   7 20463.6 790.855   1
   0  -1   8 44539.6 2039.87   2
   0  -1   8 41183.5 1217.67   1
   0   1   9 161.097 290.072   2
   0  -1   9 70.2421 285.487   2
   0   1 -10 27201.4 935.025  29
   0  -1 -10 27094.7 932.408  29
   0   1  10 25821.0 1854.93   2
   0  -1 -11 991.275 223.825  29
   0   1  11 1097.85 493.570   2
   0  -1  11 1465.46 506.796   2
   0   1 -11 825.403 208.224  29
   0   1 -12 8967.56 605.053  29
   0  -1 -12 9150.72 614.147  29
   0   1 -13 1145.30 265.942  29
   0  -1 -13 1036.99 260.424  29
   0  -1 -14 1425.70 302.791  29
   0   1 -14 991.168 243.570  29
   0  -1  15 2373.00 336.962  17
   0  -1 -15 1965.65 320.169  29
   0   1 -15 2144.27 334.715  29
   0  -1 -16 7813.20 539.862  29
   0   1  16 7601.63 514.625  17
   0  -1  16 8616.25 558.369  13
   0  -1  16 7815.97 505.814  17
   0  -1  17 328.586 152.699  13
   0   1  17 429.824 162.764  13
   0   1  17 106.687 127.601  17
   0   2   0 141427. 1190.70  30
   0  -2   0 151821. 1347.72   1
   0   2   1 10085.5 320.201  30
   0  -2   1 10558.0 333.342   1
   0   2   2 16112.6 465.723  30
   0  -2   2 16078.7 290.731  28
   0  -2   2 16470.7 453.730   1
   0   2   3 70588.9 1109.44  30
   0  -2   3 70563.2 1050.19   1
   0  -2   4 7892.95 400.283   1
   0   2   4 8254.86 438.482  30
   0  -2   5 9137.10 474.515   1
   0   2   5 9039.51 402.880   1
   0   2   5 9138.92 514.558  30
   0  -2   6 85592.4 1556.41   1
   0   2   6 81564.9 1645.01  30
   0  -2   7 12129.1 642.066   1
   0   2   7 13216.2 582.497   1
   0  -2   8 46077.0 2007.51   2
   0  -2   8 52864.5 1436.88   1
   0  -2   9 15078.0 1251.94   2
   0   2   9 15130.1 1312.21   2
   0  -2  10 1728.62 481.231   2
   0   2  10 963.114 421.761   2
   0  -2 -10 1142.31 228.981  29
   0   2 -10 1047.52 211.525  29
   0   2  10 1534.80 252.693  14
   0  -2  11 5809.35 891.298   2
   0  -2 -11 4829.27 431.497  29
   0   2 -11 4410.72 420.246  29
   0   2  11 4604.80 805.685   2
   0   2 -12 1072.62 251.458  29
   0  -2 -12 1002.76 233.167  29
   0   2 -13 2564.57 362.308  29
   0  -2 -13 2930.28 386.923  29
   0   2 -14 4623.92 464.998  29
   0  -2 -14 5119.24 495.716  29
   0  -2  14 4581.75 445.575  17
   0   2 -15 1217.06 280.830  29
   0  -2 -15 1400.75 279.221  29
   0  -2  15 1002.96 235.245  17
   0  -2  16 664.029 185.095  17
   0  -2 -16 314.367 159.562  29
   0  -2  16 430.140 181.304  13
   0  -2 -17 1907.93 263.239  29
   0   2  17 2124.58 270.631  13
   0   2  17 1567.44 237.402  17
   0  -2  17 1816.56 254.950  13
   0   3   0 46.5157 69.1583  30
   0  -3   0 43.0849 88.8648   1
   0   3   1 27084.4 630.812  30
   0  -3   1 27970.5 678.368   1
   0  -3   1 28677.3 550.115   2
   0   3   2 1829.41 189.470  30
   0  -3   2 1766.78 90.0788  28
   0  -3   2 2086.38 205.471   1
   0  -3   3 2171.20 134.005  28
   0  -3   3 2195.17 227.414   1
   0   3   3 2150.82 231.617  30
   0  -3   4 8600.98 455.180   1
   0  -3   4 8009.01 308.846  28
   0   3   4 8607.32 472.122  30
   0  -3   5 213.334 125.475   1
   0   3   5 59.0562 106.360  30
   0  -3   6 8021.28 513.084   1
   0   3   6 8870.72 442.219   1
   0   3   6 8676.65 567.703  30
   0   3   7 37401.1 1246.57  30
   0  -3   7 39255.1 1222.27   1
   0   3   8 1522.54 303.319  30
   0   3   8 2473.21 522.678   2
   0  -3   8 1442.80 270.017   1
   0  -3   8 2109.65 484.747   2
   0  -3   9 8795.65 952.316   2
   0   3  -9 7554.61 479.295  29
   0   3   9 8460.85 925.259   2
   0  -3  -9 7493.75 476.168  29
   0  -3  10 2414.25 589.479   2
   0   3  10 3132.27 330.287  14
   0   3 -10 2640.10 310.560  29
   0  -3 -10 2428.05 314.705  29
   0  -3  10 3555.18 461.732   7
   0   3  10 2571.23 569.391   2
   0  -3  11 557.859 229.107   7
   0  -3 -11 474.980 202.846  29
   0   3  11 330.102 166.372  14
   0   3 -11 552.003 195.994  29
   0   3  11 489.765 269.836   2
   0  -3  11 806.938 436.307   2
   0  -3 -12 1448.29 306.215  29
   0   3 -12 1209.60 268.354  29
   0   3 -13 6338.64 527.780  29
   0  -3 -13 6073.16 524.641  29
   0  -3 -14 267.906 183.434  29
   0   3 -14 406.321 206.415  29
   0  -3  14 498.039 212.401  17
   0  -3  15 7532.63 528.684  17
   0  -3  15 7586.68 555.837  13
   0  -3 -15 7628.40 570.103  29
   0  -3 -16 298.020 173.157  29
   0  -3  16 334.710 184.639  17
   0  -3  16 602.336 187.270  13
   0  -3 -17 1132.93 222.346  29
   0  -3  17 941.090 198.960  13
   0   3  17 835.932 183.694  17
   0  -4   0 5617.49 361.033   1
   0   4   0 5343.53 323.386  30
   0   4  -1 4734.88 276.985  30
   0  -4   1 4521.30 343.713   1
   0  -4   1 4986.82 237.477   2
   0   4   1 4821.21 327.803  30
   0  -4   2 1988.17 241.211   1
   0   4  -2 1848.28 178.985  30
   0   4   2 1779.85 220.986  30
   0   4   3 952.730 194.032  30
   0  -4   3 682.876 69.7326  28
   0  -4   3 828.103 182.288   1
   0  -4   4 4195.71 201.416  28
   0  -4   4 4503.62 371.622   1
   0   4   4 4065.17 359.315  30
   0  -4   5 25062.3 584.593  28
   0   4   5 28199.5 971.522  30
   0  -4   5 26676.6 927.408   1
   0  -4   6 3259.68 253.999  28
   0   4   6 3605.08 397.573  30
   0  -4   6 3261.72 366.972   1
   0   4   6 3647.77 298.024   1
   0   4   7 4099.85 448.000  30
   0  -4   7 4119.96 577.069   2
   0  -4   7 3924.34 431.748   1
   0   4   8 6385.14 718.932   2
   0   4   8 4770.28 520.852  30
   0  -4   8 5369.82 387.694  32
   0  -4   8 5593.34 698.488   2
   0  -4   8 4528.16 488.599   1
   0  -4  -9 3620.72 347.480  29
   0   4   9 4230.98 648.156   2
   0   4  -9 3594.59 345.870  29
   0   4   9 3914.49 518.321  30
   0  -4   9 4260.66 649.494   2
   0   4 -10 1136.55 233.649  29
   0  -4  10 745.641 227.127   7
   0  -4 -10 795.621 212.520  29
   0   4  10 231.241 270.606   2
   0   4  10 783.356 168.983  14
   0  -4  10 1478.67 478.898   2
   0   4  11 10671.2 623.128  14
   0  -4 -11 9446.61 607.393  29
   0   4  11 10243.3 1052.18   2
   0  -4  11 8104.64 688.786   7
   0   4 -11 9124.48 591.680  29
   0  -4  11 10737.1 1152.15   2
   0  -4 -12 899.294 247.480  29
   0  -4  12 1303.32 262.720  17
   0   4 -12 1178.52 261.166  29
   0   4 -13 6045.17 524.125  29
   0  -4 -13 6309.73 540.973  29
   0  -4  13 6452.68 510.555  17
   0  -4  14 149.791 152.193  13
   0  -4 -14-140.538 196.599  29
   0  -4  14 93.5259 169.800  17
   0  -4 -15 1452.82 292.208  29
   0  -4  15 1164.34 240.261  17
   0  -4  15 1257.32 253.954  13
   0  -4  16 183.154 157.228  13
   0  -4 -16-87.1925 153.327  29
   0  -4  17 492.016 160.908  13
   0   4  17 428.793 155.240  17
   0  -4 -17 582.099 179.400  29
   0  -5   0-40.5151 137.880   1
   0   5   0 16.2937 116.913  30
   0   5   1 7018.90 444.656  30
   0  -5   1 7289.82 490.214   1
   0  -5   1 7486.50 286.367   2
   0   5  -1 7710.51 405.821  30
   0   5   2 258.307 163.944  30
   0   5  -2 194.178 110.532  30
   0  -5   2 252.098 149.312   1
   0  -5   2 186.340 122.960   2
   0   5   3 216.280 148.585  30
   0  -5   3-52.5080 154.733   1
   0  -5   3 213.759 152.501   2
   0   5   4 913.504 214.491  30
   0  -5   4 914.612 241.782   2
   0  -5   4 795.362 76.7746  28
   0  -5   4 982.292 224.070   1
   0   5   5 9409.60 603.509  30
   0  -5   5 9891.93 704.797   2
   0  -5   5 9166.82 594.182   1
   0  -5   6 1469.83 293.457   1
   0  -5   6 1624.41 381.113   2
   0   5   6 1637.72 308.316  30
   0   5   7 2615.12 389.017  30
   0  -5   7 2155.47 341.763   1
   0  -5   7 1911.22 427.753   2
   0   5   8 6388.28 698.747   2
   0   5   8 5911.25 592.258  30
   0  -5   8 5300.24 400.216  32
   0  -5   8 5706.26 588.517   1
   0  -5   8 5750.59 699.735   2
   0   5   9 741.893 185.197  14
   0   5  -9 600.294 164.308  29
   0   5   9 683.510 282.807   2
   0  -5   9 589.103 233.469   1
   0  -5   9 596.519 182.253  32
   0   5   9 996.403 309.747  30
   0  -5   9 250.245 194.030   7
   0  -5   9 609.585 354.055   2
   0   5  10-501.892 261.631   2
   0  -5  10 176.263 197.553   7
   0  -5 -10 131.499 166.336  29
   0   5 -10 35.7280 136.878  29
   0   5  10-19.1896 122.563  14
   0  -5  10-107.798 147.571  17
   0  -5  11-171.044 250.176   2
   0   5 -11 108.920 152.051  29
   0   5  11 112.671 174.330  14
   0  -5  11-549.084 266.101   7
   0  -5 -11-12.7168 147.852  29
   0   5  11 558.931 250.452   2
   0  -5  11-85.4636 142.483  17
   0   5  12 469.374 182.851  14
   0  -5  12 740.372 226.359  17
   0  -5 -12 373.151 223.711  29
   0   5 -12 629.382 227.867  29
   0  -5 -13 749.384 223.388  29
   0  -5  13 758.722 234.654  13
   0  -5  13 996.801 245.170  17
   0  -5 -14 658.402 234.229  29
   0  -5  14 782.466 236.312  17
   0  -5  14 362.888 186.456  13
   0  -5  15 1796.28 308.824  13
   0  -5 -15 1684.14 300.807  29
   0  -5  16 509.368 182.200  13
   0  -5 -16 152.508 164.803  29
   0   5  17 233.779 129.650  17
   0  -5  17 152.949 112.293  13
   0  -5 -17 72.1313 135.304  29
   0  -6   0 85944.0 1583.51   1
   0   6   0 86764.6 1466.26  30
   0   6  -1 1951.72 248.179  30
   0  -6   1 2065.41 299.160   1
   0   6   1 1784.15 271.183  30
   0  -6   1 1600.33 142.251   2
   0  -6   2 12281.9 489.804   2
   0  -6   2 12191.5 681.465   1
   0   6  -2 12436.6 540.201  30
   0   6   2 12832.7 664.587  30
   0   6   3 142.335 163.546  30
   0  -6   3 111.796 153.425   2
   0  -6   3-123.920 164.356   1
   0   6  -3 47.8698 93.3707  30
   0   6   4 69.9754 131.803  30
   0  -6   4 22.2213 140.506   1
   0   6  -4 94.5678 90.8056  30
   0  -6   4 330.504 198.184   2
   0  -6   5 5590.53 542.979   2
   0   6   5 5940.84 517.650  30
   0  -6   5 4973.90 503.980   1
   0   6   6 11783.0 757.917  30
   0  -6   6 11577.1 773.072   1
   0  -6   6 12268.6 857.887   2
   0   6   7 161.512 190.945  30
   0  -6   7 66.1048 160.042   1
   0   6   7 5.96114 167.413   2
   0   6   8 8668.21 743.632  30
   0  -6   8 8317.66 509.104  32
   0   6   8 9975.48 823.703   2
   0  -6   8 8398.97 738.593   1
   0  -6   8 7963.17 811.871   2
   0  -6   9-46.0873 156.263  32
   0   6   9 28.8384 172.066   2
   0   6  -9 33.3480 125.586  29
   0  -6   9 45.1750 263.789   2
   0  -6   9-114.837 156.454  17
   0   6   9 58.1696 137.911  14
   0  -6   9-102.817 232.483   7
   0   6   9 93.6519 218.051  30
   0  -6   9-170.296 147.721   1
   0   6  10 604.625 192.139  14
   0   6  10 1006.78 299.865   2
   0  -6 -10 491.901 183.224  29
   0  -6  10 228.723 271.233   2
   0  -6  10 814.862 211.660  17
   0  -6  10 465.495 282.858   7
   0   6  10 444.196 219.772  30
   0   6 -10 595.070 194.532  29
   0   6  11-49.1550 164.165  14
   0  -6 -11 14.0870 158.882  29
   0  -6  11 59.6570 130.891  13
   0   6 -11 179.254 172.559  29
   0  -6  11 211.364 137.658  17
   0  -6  12 79.0058 163.509  13
   0  -6 -12 155.221 193.695  29
   0  -6  12 227.777 175.341  17
   0   6  12 52.5207 150.974  14
   0  -6 -13 21.9296 187.877  29
   0  -6  13 72.1289 148.107  13
   0  -6  13 206.734 159.801  17
   0  -6 -14 2800.87 389.556  29
   0  -6  14 3126.61 385.124  13
   0  -6 -15 20.8191 179.625  29
   0  -6  15 114.206 166.607  13
   0  -6 -16 771.310 213.530  29
   0  -6  16 712.370 195.808  13
   0   6 -17-192.623 132.725  20
   0  -6 -17 347.917 145.568  29
   0   7   0 114.539 125.409  30
   0   7   1 26547.3 931.123  30
   0  -7   1 28140.7 1011.27   1
   0   7  -1 26585.8 865.121  30
   0  -7   2 23061.3 651.326   2
   0   7  -2 24360.2 834.836  30
   0   7   2 23494.0 969.424  30
   0  -7   2 22557.3 978.101   1
   0   7   3 438.084 126.869   2
   0  -7   3 268.744 193.846   1
   0   7   3 358.904 198.503  30
   0   7  -3 222.691 145.227  30
   0  -7   3 427.833 172.980   2
   0   7  -4 6118.48 413.635  30
   0   7   4 6470.56 554.049  30
   0  -7   4 6555.64 510.525   2
   0  -7   4 5566.91 541.792   1
   0  -7   5 547.412 256.564   2
   0   7   5 970.458 233.912   2
   0   7  -5 552.484 163.547  30
   0  -7   5 637.014 241.629   1
   0   7   5 552.218 226.885  30
   0  -7   6 6051.69 613.469   2
   0   7   6 8234.66 621.058   2
   0   7   6 6502.80 602.606  30
   0   7  -6 6980.12 481.413  30
   0  -7   6 6228.61 622.564   1
   0  -7   7 18761.1 1110.20   1
   0  -7   7 18374.0 727.963  32
   0   7   7 18929.2 1058.05  30
   0   7   7 20053.1 1048.54   2
   0  -7   7 17754.2 1121.28   2
   0  -7   8 2563.43 326.478  32
   0  -7   8 2556.03 498.840   2
   0  -7   8 2327.50 355.996   7
   0  -7   8 2157.51 432.640   1
   0  -7   8 2882.66 317.686  13
   0   7   8 1943.45 406.778   2
   0   7   8 2798.26 443.394  30
   0  -7   9 2696.26 405.902   7
   0   7   9 4138.16 576.668  30
   0  -7   9 2255.00 513.863   2
   0  -7   9 4178.30 387.141  17
   0  -7   9 3066.52 522.451   1
   0   7   9 4186.31 566.100   2
   0   7   9 3780.46 356.207  14
   0  -7   9 3671.58 379.410  32
   0  -7   9 3700.02 375.820  13
   0  -7  10 2341.77 318.586  17
   0   7  10 2097.98 301.217  14
   0  -7  10 2068.45 307.258  13
   0   7  10 2396.39 466.180  30
   0  -7  10 1631.99 476.234   2
   0  -7  10 1974.78 321.283  32
   0  -7 -11 4056.66 431.688  29
   0  -7  11 4262.65 446.391  13
   0  -7  11 4168.07 410.469  17
   0   7  11 4436.43 430.493  14
   0  -7  12 14958.6 766.766  17
   0  -7 -12 12856.0 755.486  29
   0   7  12 14400.8 770.442  14
   0  -7  12 13069.2 750.616  13
   0  -7  13 945.911 250.238  13
   0  -7 -13 780.724 249.488  29
   0  -7  13 653.025 230.021   4
   0  -7 -14 488.869 198.240  29
   0  -7  14 470.789 206.481  13
   0  -7 -15 1818.57 316.496  29
   0  -7  15 2033.58 308.325  13
   0  -7 -16 400.167 182.078  29
   0  -7  16 486.500 176.288  13
   0   7 -16 627.651 185.138  20
   0   8   0 3269.97 341.496  30
   0   8   1 28245.5 1001.80  30
   0   8  -1 28058.6 931.859  30
   0  -8   1 27561.6 1058.54   1
   0  -8   2 258.429 212.212   1
   0   8   2 288.371 189.940  30
   0   8  -2 253.008 158.721  30
   0  -8   2 385.696 117.550   2
   0  -8   3 14674.1 634.404   2
   0  -8   3 14006.1 873.808   1
   0   8   3 14113.3 847.582  30
   0   8  -3 16548.9 732.270  30
   0  -8   4 5145.90 449.570   2
   0  -8   4 3870.59 501.020   1
   0   8   4 4630.15 515.176  30
   0   8  -4 5394.82 434.563  30
   0  -8   5 31019.7 1217.01   2
   0  -8   5 29096.6 1344.06   1
   0   8   5 34220.1 1369.82  30
   0   8  -5 33524.5 1060.12  30
   0   8   6 300.881 190.885  30
   0   8  -6 205.101 112.086  30
   0  -8   6 614.166 217.464   2
   0  -8   6 334.239 234.351   1
   0  -8   7 437.270 260.905   2
   0   8   7 193.610 181.423  30
   0  -8   7 241.696 187.892  32
   0  -8   7 81.7389 208.603   1
   0  -8   8 134.165 152.183  13
   0   8   8-24.0916 132.164  14
   0  -8   8-321.643 246.289   1
   0   8   8 286.349 217.176  30
   0  -8   8 350.368 306.575   2
   0  -8   8-226.277 234.137   7
   0  -8   8 178.407 155.127  32
   0  -8   9 12094.2 1065.84   2
   0  -8   9 11967.1 668.924  13
   0   8   9 14219.2 688.630  14
   0   8   9 14559.7 1085.28  30
   0  -8   9 14089.2 685.371  17
   0  -8   9 12940.8 713.694  32
   0  -8   9 11185.6 1025.88   1
   0   8  10 133.305 156.434  14
   0  -8  10 15.3935 187.708  32
   0   8  10 35.6248 139.476  30
   0  -8  10-16.1959 133.269  17
   0  -8  10 206.409 144.020  13
   0  -8  11 4373.79 443.101   4
   0  -8  11 3808.92 420.424  13
   0  -8 -11 3720.84 424.421  29
   0   8  11 4262.24 427.556  14
   0  -8  12 524.536 227.058  13
   0  -8 -12 434.136 248.929  29
   0   8  12 593.197 248.858  14
   0  -8  12 650.412 239.097   4
   0  -8 -13 2841.34 393.504  29
   0  -8  13 2466.06 355.367   4
   0  -8  13 2382.36 358.274  13
   0  -8  14 202.720 182.364  13
   0  -8 -14 514.848 231.055  29
   0  -8  15 822.235 227.221  13
   0  -8 -15 1361.08 259.949  29
   0   8 -16 54.2749 124.547  20
   0  -8  16-65.5960 147.854  13
   0  -8 -16-143.687 177.331  29
   0   9   0 157.164 153.134  30
   0   9  -1 62552.9 1459.15  30
   0  -9   1 64329.1 1670.17   1
   0   9   1 65657.1 1585.69  30
   0   9   2 193.905 186.779  30
   0  -9   2 21.9211 184.454   1
   0   9  -2 39.9114 130.205  30
   0   9   3 6499.35 607.088  30
   0   9  -3 5756.71 482.033  30
   0  -9   3 6738.55 627.516   1
   0  -9   4-30.9490 135.476   2
   0   9   4 286.186 224.523  30
   0  -9   4 134.854 197.498   1
   0   9  -4 155.834 116.802  30
   0  -9   5 1609.61 316.464   2
   0   9   5 1862.30 401.931  30
   0  -9   5 1508.81 353.289   1
   0   9  -5 1638.76 273.220  30
   0  -9   6 1953.04 427.950   1
   0   9   6 2698.25 467.705  30
   0  -9   6 2857.27 429.787   2
   0   9   7 64690.7 2174.58  30
   0   9   7 55721.5 1257.07  20
   0  -9   7 60252.0 1393.20  13
   0  -9   7 57648.9 2009.69   2
   0  -9   7 60248.4 1429.26  32
   0  -9   7 63066.1 1423.03   4
   0  -9   7 51490.3 2038.14   1
   0  -9   8 558.139 317.249   1
   0   9   8 814.715 202.795  14
   0  -9   8 883.686 233.454   4
   0  -9   8 1309.52 415.983   2
   0  -9   8 695.999 184.901  13
   0   9   8 1632.42 400.819  30
   0  -9   8 815.972 229.190  32
   0  -9   9 4814.20 645.708   1
   0  -9   9 4585.89 442.647  13
   0  -9   9 4608.82 461.581  32
   0   9   9 6349.31 755.510  30
   0  -9   9 4703.04 448.622   4
   0   9   9 4720.97 424.401  14
   0  -9  10 325.776 187.521   4
   0  -9  10 195.120 151.195  13
   0  -9  10 367.772 214.432  32
   0   9  10 411.825 171.864  14
   0  -9  11 326.703 199.135  13
   0  -9 -11 48.0366 194.324  29
   0  -9  11 718.297 242.667   4
   0   9  11 353.443 188.691  14
   0   9  12 198.756 188.860  14
   0  -9  12-5.66467 175.541   4
   0  -9  12 38.4289 172.919  13
   0  -9 -12 189.626 208.150  29
   0  -9  13 10684.9 690.790   4
   0  -9  13 10404.4 684.331  13
   0  -9 -13 10103.1 686.913  29
   0  -9  14 275.276 182.989  13
   0  -9 -14 363.484 207.207  29
   0  -9 -15 5358.61 471.213  29
   0   9 -15 5388.93 436.778  20
   0  -9  15 5909.27 476.746  13
   0   9 -16 728.586 178.750  20
   0  -9  16 793.484 192.056  13
   0  -9 -16 918.600 201.093  29
   0  10   0 44070.2 1296.71  30
   0  10   1 28634.9 1092.49  30
   0  10  -1 28506.5 1032.42  30
   0  10   2 20190.2 975.557  30
   0 -10   2 19207.5 1021.56   1
   0  10  -2 21144.4 900.686  30
   0  10   3 32170.8 1311.24  30
   0  10  -3 32688.1 1153.08  30
   0 -10   3 29188.2 1310.14   1
   0 -10   4 1072.55 331.285   1
   0  10   4 546.860 272.282  30
   0  10  -4 709.175 202.518  30
   0  10   5 49087.8 1864.97  30
   0  10  -5 53986.7 1559.49  30
   0 -10   5 48371.3 1837.17   1
   0 -10   6 13017.2 1013.43   1
   0  10   6 11623.9 952.931  30
   0 -10   7 1023.50 305.178   1
   0 -10   7 1082.72 232.921   4
   0  10   7 1450.70 226.015  14
   0  10   7 1507.83 252.058  20
   0  10   7 1024.14 391.052  30
   0 -10   7 753.695 224.897  32
   0 -10   7 1117.89 224.491  13
   0 -10   8 27721.3 1559.80   1
   0 -10   8 29672.7 1098.04  32
   0  10   8 31322.5 1025.94  14
   0 -10   8 28755.3 1049.85  13
   0 -10   8 29330.7 1070.49   4
   0  10   8 28917.4 1591.72  30
   0  10   9 2884.86 350.145  14
   0 -10   9 2763.69 367.860   4
   0 -10   9 2417.34 377.203  32
   0 -10   9 2410.47 465.061   1
   0  10   9 2688.65 541.892  30
   0 -10   9 2784.55 371.103  13
   0 -10  10 8077.21 603.806  13
   0 -10  10 9322.77 685.495  32
   0 -10  10 8392.90 618.739   4
   0  10  10 10328.6 656.063  14
   0 -10 -11 7855.60 619.564  29
   0  10  11 8589.66 610.341  14
   0 -10  11 7905.84 623.713   4
   0 -10  11 8669.80 643.066  13
   0 -10  12 130.579 205.740  13
   0 -10  12 73.7743 176.869   4
   0 -10 -12 108.040 217.730  29
   0 -10  13 10733.8 679.545   4
   0 -10 -13 12370.2 756.081  29
   0 -10  13 11630.6 731.532  13
   0  10 -13 12433.6 715.702  20
   0 -10 -14 6604.25 545.452  29
   0  10 -14 5547.70 474.773  20
   0 -10  14 5995.35 515.861  13
   0 -10 -15 341.682 179.898  29
   0 -10  15 457.592 215.810  13
   0  10 -15 299.564 159.951  20
   0  10 -16 318.677 142.703  20
   0 -10 -16 524.653 175.600  29
   0  11   0-63.1414 153.041  30
   0  11   1 23271.5 1032.30  30
   0  11  -1 22547.3 967.070  30
   0  11   2 59642.5 1721.43  30
   0  11  -2 58938.5 1555.85  30
   0 -11   3 509.624 228.617   1
   0  11  -3 490.138 176.784  30
   0  11   3 372.444 223.924  30
   0 -11   4 21472.9 1210.85   1
   0  11   4 23801.2 1234.97  30
   0  11  -4 24911.0 1078.87  30
   0 -11   5 3678.67 544.035   1
   0  11   5 4153.27 572.035  30
   0  11   6 13716.3 674.282  20
   0 -11   6 14489.7 735.404  13
   0  11   6 14375.8 1099.49  30
   0  11  -6 14257.6 697.231  20
   0  11   6 13418.8 668.835  23
   0 -11   6 13077.1 709.344   4
   0 -11   6 13866.4 1050.15   1
   0  11   7 15073.7 1180.41  30
   0 -11   7 15069.9 808.359  32
   0  11  -7 16159.9 759.589  20
   0 -11   7 15638.5 1168.39   1
   0 -11   7 16175.2 803.704  13
   0  11   7 15959.1 742.240  20
   0 -11   7 16326.4 820.980   4
   0  11   8 14050.7 716.470  14
   0 -11   8 11742.1 723.374   4
   0 -11   8 13410.9 761.683  13
   0  11  -8 12690.2 693.038  20
   0 -11   8 12382.3 1050.71   1
   0 -11   8 12952.9 771.347  32
   0  11   8 12390.2 1130.17  30
   0  11  -9 2714.57 360.796  20
   0 -11   9 2490.25 389.998  32
   0 -11   9 3367.91 553.840   1
   0 -11   9 2559.69 366.312  13
   0 -11   9 2271.95 356.065   4
   0  11   9 2263.35 317.160  14
   0 -11  10 12764.4 787.924   4
   0 -11  10 14956.6 838.344  13
   0  11 -10 14830.8 792.576  20
   0 -11 -10 15189.0 847.024   3
   0  11  10 16868.0 836.809  14
   0 -11  10 14551.4 853.360  32
   0 -11  11 2351.99 371.208   4
   0 -11  11 2327.89 368.640  13
   0  11 -11 2605.62 374.933  20
   0 -11  12 5608.06 530.805   4
   0  11 -12 6482.72 550.689  20
   0 -11  12 6342.15 562.352  13
   0 -11 -12 6604.17 579.202  29
   0 -11  13 5403.54 486.667   4
   0 -11  13 6526.97 561.270  13
   0 -11 -13 5759.54 534.498  29
   0  11 -13 6147.05 517.559  20
   0 -11 -14 295.598 189.278  29
   0  11 -14 211.566 187.544  20
   0 -11  14 43.9770 164.430  13
   0 -11 -15 1987.45 292.098  29
   0  11 -15 2505.72 301.495  20
   0  12   0 83552.3 1973.19  30
   0  12  -1 2354.60 339.198  30
   0  12   1 1924.28 348.729  30
   0  12   2 15520.0 924.519  30
   0  12  -2 16410.5 857.519  30
   0  12  -3 11100.4 715.351  30
   0  12   3 11656.6 834.394  30
   0 -12   4 1108.60 226.388   4
   0  12  -4 583.026 180.425  20
   0  12   4 371.278 222.682  30
   0  12   4 395.386 164.943  20
   0 -12   4 546.981 280.015   1
   0  12   5 5511.41 438.134  23
   0 -12   5 4800.18 647.775   1
   0  12  -5 4734.01 423.330  20
   0  12   5 5471.34 434.574  11
   0 -12   5 5394.46 457.917   4
   0  12   5 5414.99 448.536  20
   0  12   5 6122.31 690.987  30
   0  12   6 16978.4 787.874  23
   0  12  -6 18349.1 825.649  20
   0 -12   6 18186.2 858.736   4
   0 -12   6 19715.5 1288.74   1
   0  12   6 17094.3 782.250  20
   0  12   6 19656.1 1282.00  30
   0 -12   7 737.637 341.486   1
   0  12   7-290.512 272.218  30
   0 -12   7 161.028 186.716  32
   0 -12   7 314.879 186.506  13
   0 -12   7 334.249 199.389   4
   0  12  -7 461.711 190.907  20
   0  12   7 403.829 189.737  20
   0 -12   8 26279.0 1088.49  13
   0  12  -8 25765.7 1020.84  20
   0 -12   8 25567.0 1108.54  32
   0 -12   8 25389.4 1541.34   1
   0  12   8 25607.4 1613.72  30
   0 -12   8 23984.2 1052.47   4
   0  12   8 27331.4 1033.61  14
   0  12   9 567.668 179.752  14
   0 -12   9 341.975 201.644   4
   0 -12   9 458.357 204.633  13
   0 -12   9 366.535 235.503  32
   0  12  -9 342.815 189.162  20
   0  12 -10 169.640 223.176  20
   0 -12  10 21.7477 257.493  32
   0 -12  10 274.526 185.648  13
   0 -12 -10 163.112 234.352   3
   0 -12  10 436.672 233.726   4
   0 -12  11 1113.22 261.372   4
   0  12 -11 905.767 263.599  20
   0 -12  11 1084.56 265.066  13
   0 -12 -12 1051.36 289.749  29
   0 -12  12 872.494 262.689  13
   0  12 -12 962.468 263.713  20
   0 -12  12 1187.21 265.720   4
   0 -12 -13 325.211 205.898  29
   0  12 -13 964.425 259.600  20
   0 -12  13 806.135 241.975   4
   0  12 -14 9820.90 593.175  20
   0 -12 -14 9769.10 630.575  29
   0 -12 -15 83.8161 132.577  29
   0  12 -15 250.283 133.097  20
   0  13   0 75.1290 149.439  30
   0  13   1 374.381 194.660  30
   0  13  -1-1.27479 90.8774  30
   0  13   2 33493.9 1389.92  30
   0  13  -2 33540.8 984.135  20
   0  13   2 33768.3 978.458  20
   0  13  -2 36668.0 1336.10  30
   0  13  -3 293.560 133.502  30
   0  13  -3 155.483 132.443  20
   0  13   3 406.135 167.396  20
   0  13   3 483.762 206.214  30
   0 -13   4 25633.4 957.496   4
   0  13   4 25061.4 905.774  20
   0  13   4 25864.3 1342.33  30
   0  13   4 24324.2 856.987  11
   0  13  -4 23457.8 887.793  20
   0  13   4 25681.0 900.193  23
   0  13   5 693.599 194.626  11
   0  13   5 518.288 207.758  30
   0 -13   5 452.790 184.204   4
   0  13   5 354.783 169.674  23
   0  13   5 561.469 187.884  20
   0 -13   5 466.686 246.936   1
   0  13  -5 275.544 185.183  20
   0 -13   6 11857.5 1015.78   1
   0  13   6 14752.0 1138.28  30
   0 -13   6 12317.7 717.456   4
   0  13  -6 11726.0 679.098  20
   0  13   6 11784.1 675.667  20
   0  13   6 13592.5 709.704  23
   0 -13   7 20.0200 217.372  32
   0  13   7-33.8490 176.795  20
   0 -13   7-66.2794 179.375   4
   0 -13   7-283.739 202.560   1
   0  13   7 316.383 224.759  30
   0  13  -7-181.580 201.817  20
   0 -13   8 4786.89 493.452   4
   0  13   8 4124.13 429.734  14
   0 -13   8 4172.09 498.038  32
   0  13  -8 4043.30 441.368  20
   0 -13   9 99.8664 252.753  32
   0  13  -9-15.5522 168.377  20
   0 -13  -9-103.719 217.408   3
   0 -13   9-115.066 184.360   4
   0  13 -10 9963.29 676.493  20
   0 -13 -10 11036.9 710.670   3
   0 -13  10 11069.9 734.276   4
   0 -13  10 9735.61 739.805  32
   0 -13  11 26.8119 221.413  32
   0 -13 -11 187.389 203.426   3
   0 -13  11 130.038 172.844   4
   0  13 -11 33.1319 188.757  20
   0  13 -12 7864.37 584.020  20
   0 -13 -12 7607.79 619.159  29
   0 -13  12 8336.20 591.744   4
   0 -13 -13 42.7639 174.175  29
   0 -13  13-26.2846 142.442   4
   0  13 -13-269.978 195.261  20
   0 -13 -14 843.812 225.373  29
   0  13 -14 1135.97 220.051  20
   0 -13 -15-53.3059 115.240  29
   0  13 -15 420.813 148.136  20
   0  14   0 16243.3 951.271  30
   0  14   0 17235.1 718.824  20
   0  14  -1 6958.90 470.533  20
   0  14  -1 6982.83 615.614  30
   0  14   1 7034.95 471.508  20
   0  14   1 6467.67 618.837  30
   0  14   2 1825.72 270.772  20
   0 -14   2 1727.28 273.401  16
   0  14  -2 1565.50 292.925  30
   0  14   2 1752.99 252.250  23
   0  14  -2 1808.84 261.385  20
   0  14   2 1939.63 352.217  30
   0  14   2 2053.17 258.398  11
   0  14   3 222.594 142.812  11
   0 -14   3 91.7253 153.443  16
   0  14  -3 206.104 151.819  20
   0  14   3 252.691 138.120  20
   0  14   3-48.5298 136.984  30
   0  14   3 64.7883 131.629  23
   0  14   4 546.911 190.316  20
   0 -14   4 82.6366 137.416  16
   0  14  -4 520.058 194.968  20
   0  14   4 94.2322 185.609  30
   0  14   4 502.698 156.202  11
   0  14   4 376.957 133.143  23
   0  14  -5 5445.36 473.030  20
   0  14   5 6595.63 732.081  30
   0 -14   5 5402.94 488.190   4
   0  14   5 5477.60 470.623  20
   0 -14   5 5498.55 481.988  16
   0  14   5 5386.23 446.726  23
   0  14  -6 6859.93 537.952  20
   0  14   6 6795.42 779.877  30
   0  14   6 7146.11 531.311  23
   0 -14   6 6735.39 551.960   4
   0  14   6 6942.67 522.070  20
   0  14   7 141.784 161.453  20
   0 -14   7 56.7890 188.396   4
   0 -14   7 338.663 251.278  32
   0  14  -7 381.395 202.263  20
   0 -14   8 10238.7 730.103  32
   0 -14   8 10533.6 707.608   4
   0  14  -8 9633.99 661.861  20
   0  14  -9 71.1409 189.722  20
   0 -14   9 25.1765 234.481  32
   0 -14   9 40.5328 183.308   4
   0 -14  -9-144.324 227.363   3
   0 -14  10 91.2060 242.052  32
   0 -14 -10-93.9389 208.910   3
   0 -14  10 133.159 194.250   4
   0  14 -10-118.723 206.968  20
   0 -14 -11 922.737 263.402   3
   0 -14  11 854.505 253.476   4
   0  14 -11 741.367 227.360  20
   0  14 -12 2054.37 325.373  20
   0 -14 -12 2212.91 355.048  29
   0  14 -13 4795.08 419.322  20
   0 -14 -13 4431.11 435.525  29
   0 -14  14 5026.84 394.388  16
   0  14 -14 4337.83 354.669  20
   0 -14 -14 5078.20 406.216  29
   0 -15   0 229.334 172.606  18
   0  15   0 83.7884 128.207  20
   0  15   0 577.914 188.231  30
   0  15  -1-48.7161 133.432  20
   0 -15  -1-41.6146 122.720  18
   0  15   1 354.083 183.836  30
   0 -15   1 315.462 197.139  16
   0 -15  -1 146.003 151.622   5
   0  15   1 3.18657 137.382  20
   0  15  -1 231.627 158.426  30
   0  15   2 8324.77 533.138  20
   0 -15   2 9167.86 574.855  16
   0  15   2 8581.94 527.909  23
   0  15   2 8162.90 743.775  30
   0  15  -2 8209.90 531.000  20
   0  15   2 9152.61 529.839  11
   0  15   3 536.426 195.374  23
   0  15   3 177.433 155.715  30
   0  15  -3 450.354 184.960  20
   0 -15   3 317.293 193.684  16
   0  15   3 300.650 152.307  20
   0  15   3 255.701 148.956  11
   0 -15   4 5804.66 489.866  16
   0  15   4 5740.21 464.772  20
   0  15   4 5155.57 431.471  11
   0  15   4 4822.67 642.312  30
   0  15  -4 5550.33 466.730  20
   0  15   4 6102.48 467.788  23
   0 -15   5 91.7550 189.233  16
   0  15   5-356.508 227.635  30
   0  15   5 266.603 166.929  23
   0  15   5 221.386 166.830  20
   0  15  -5 418.929 193.654  20
   0  15   6 1012.66 241.663  20
   0  15  -6 1329.89 285.916  20
   0 -15   6 1276.66 292.886  16
   0  15   6 1320.54 264.488  23
   0  15  -7 3287.92 403.003  20
   0 -15   7 2957.05 403.513   4
   0  15   7 3563.80 407.033  20
   0 -15   7 3374.68 448.563  32
   0  15  -8 391.937 205.014  20
   0 -15  -8 449.872 274.423   3
   0 -15   8 116.971 209.473  32
   0 -15   8 549.867 225.584   4
   0  15  -9 242.908 178.933  20
   0 -15  -9-31.7338 216.247   3
   0 -15   9 416.552 245.616  32
   0 -15   9-113.073 191.479   4
   0 -15 -10 2942.27 413.822   3
   0  15 -10 2854.33 387.490  20
   0 -15  10 2797.42 393.628  32
   0 -15 -11 326.879 216.374   3
   0  15 -11 425.521 227.419  20
   0 -15  12 501.858 207.446  16
   0  15 -12 545.287 208.275  20
   0 -15 -12 292.369 159.225  29
   0 -15 -13 2857.61 334.483  29
   0  15 -13 3574.06 346.376  20
   0 -15  13 2981.34 333.719  16
   0  15 -14-83.3892 118.880  20
   0 -15 -14 21.5792 111.074  29
   0  16   0 3777.72 528.987  30
   0  16   0 4426.80 405.074  20
   0 -16   0 4808.20 434.356  18
   0  16  -1 1231.91 234.690  20
   0  16   1 1334.76 297.779  30
   0  16   1 1290.96 243.904  20
   0 -16   1 1469.70 242.834  16
   0 -16  -1 1134.46 243.945  18
   0 -16   2 989.354 224.921  16
   0  16   2 793.526 193.218  23
   0  16   2 742.861 203.586  20
   0  16  -2 655.123 196.194  20
   0  16   2 431.087 168.661  30
   0  16   3 4508.17 393.602  11
   0 -16   3 4852.17 442.578  16
   0  16   3 4568.05 410.661  23
   0  16   3 3766.10 529.630  30
   0  16   3 4263.34 402.194  20
   0  16  -3 4153.73 401.020  20
   0  16   4 1650.50 383.651  30
   0  16   4 1835.90 298.812  20
   0  16  -4 1773.16 295.528  20
   0  16   4 2207.28 313.288  23
   0 -16   4 2202.97 320.732  16
   0 -16   5 14734.4 779.033  16
   0  16   5 16263.7 771.950  23
   0  16  -5 14577.2 754.067  20
   0  16   5 15783.0 776.889  20
   0  16   6 1423.65 289.172  20
   0  16  -6 1779.52 305.805  20
   0 -16   6 1873.90 326.221  16
   0  16   6 2046.99 305.435  23
   0 -16  -7 186.664 251.546   3
   0 -16   7 6.92829 198.631  32
   0  16   7 180.773 167.499  20
   0 -16   7-39.8237 172.424  16
   0  16  -7 28.7757 167.297  20
   0 -16  -8 348.974 262.299   3
   0 -16   8-328.750 251.050  32
   0 -16   8-14.5326 207.496  16
   0  16  -8 166.945 209.426  20
   0  16  -9 1431.03 315.875  20
   0 -16   9 1415.12 324.379  32
   0 -16   9 1582.53 308.378  16
   0 -16  -9 1059.16 268.679   3
   0 -16  10 1279.42 262.338  16
   0 -16 -10 1534.52 307.713   3
   0  16 -10 1450.15 277.712  20
   0 -16  10 1365.36 324.715  32
   0 -16  11 3191.14 365.939  16
   0  16 -11 4188.50 415.728  20
   0 -16 -11 3568.29 381.656   3
   0 -16 -11 3543.95 404.079  29
   0 -16 -12 623.614 195.664  29
   0 -16  12 852.818 209.947  16
   0  16 -12 657.715 196.070  20
   0 -16  13 1498.54 227.298  16
   0  16 -13 1920.38 240.259  20
   0 -16 -13 1617.86 252.554  29
   0 -17   0 45.6154 190.196  18
   0 -17   0 0.93242 181.950   3
   0  17   0 33.3182 138.290  20
   0 -17   1 2551.41 345.791  18
   0 -17  -1 2837.49 354.016  18
   0  17  -1 2506.66 313.735  20
   0  17   1 2227.59 400.411  30
   0  17   1 2512.06 317.642  23
   0  17   1 2534.36 323.503  20
   0  17   2 2726.44 346.515  20
   0  17   2 3439.52 364.855  23
   0 -17   2 3320.23 377.452  16
   0  17  -2 2844.18 338.717  20
   0  17   2 4156.31 557.073  30
   0  17   3 204.537 138.613  23
   0  17   3 427.408 199.094  20
   0  17  -3 196.847 195.933  20
   0 -17   3 516.381 214.872  16
   0  17   4 1783.88 276.883  20
   0  17  -4 1993.17 306.812  20
   0 -17   4 1903.08 310.150  16
   0  17   4 2040.44 308.284  23
   0  17   5 4350.66 424.582  23
   0  17   5 3769.12 402.977  20
   0  17  -5 3733.21 411.669  20
   0 -17   5 4100.78 427.071  16
   0 -17   6 4662.17 489.785  32
   0 -17  -6 4570.45 492.964   3
   0 -17   6 5708.44 514.314  16
   0  17   6 5114.77 464.899  20
   0  17  -6 4410.66 446.113  20
   0  17   6 4560.05 428.069  23
   0 -17  -7 3226.62 429.720   3
   0  17   7 3081.13 376.273  20
   0  17  -7 3176.07 391.097  20
   0 -17   7 3047.77 408.560  32
   0 -17   7 3212.87 401.487  16
   0 -17   8-36.6639 191.653  32
   0 -17  -8 88.6327 223.749   3
   0 -17   8 83.2435 180.023  16
   0  17  -8-190.870 214.957  20
   0 -17   9-48.2130 195.633  32
   0 -17   9-195.768 191.118  16
   0  17  -9 240.526 179.557  20
   0 -17  -9 351.593 237.167   3
   0 -17 -10 1154.69 276.862   3
   0 -17  10 1193.27 272.566  32
   0  17 -10 1089.08 248.912  20
   0 -17  10 818.509 221.391  16
   0 -17 -11 672.247 226.169   3
   0  17 -11 268.330 159.652  20
   0 -17  11 442.535 188.446  16
   0 -17 -11 357.658 174.935  29
   0  17 -12 2603.98 281.636  20
   0 -17  12 1987.10 252.349  16
   0 -17 -12 2703.17 317.301  29
   0 -17 -13 1701.91 221.813  29
   0 -18   0 13636.0 730.594   3
   0 -18   0 14568.1 760.894  18
   0  18   0 14260.3 721.518  20
   0 -18  -1 3112.82 373.732  18
   0  18   1 2952.88 341.426  23
   0  18  -1 2579.39 336.707  20
   0 -18  -1 2343.49 368.294   3
   0 -18   1 2713.56 362.709  18
   0  18   1 2308.44 321.043  20
   0  18   2 656.443 210.012  20
   0 -18   2 1037.64 262.124  18
   0  18  -2 714.497 233.150  20
   0  18   2 495.718 185.069  23
   0 -18  -2 687.465 275.168   3
   0  18   3 6617.22 486.438  23
   0  18   3 6393.16 504.079  20
   0 -18   3 7116.03 536.470  16
   0  18  -3 6729.95 517.842  20
   0 -18  -3 5313.22 515.854   3
   0 -18  -4 195.472 241.368   3
   0  18   4 267.511 173.052  23
   0 -18   4 177.481 144.180  16
   0  18  -4 240.251 169.614  20
   0  18   4 235.337 193.094  20
   0 -18   5 68.1892 148.445  16
   0  18  -5-21.9142 160.317  20
   0 -18  -5 268.568 248.966   3
   0  18   5-115.199 160.977  23
   0  18   5-6.69733 166.924  20
   0  18   6 3694.48 408.676  20
   0 -18   6 3848.91 439.527  32
   0 -18  -6 3358.24 441.363   3
   0  18  -6 3651.44 402.469  20
   0 -18   6 4034.17 416.653  16
   0 -18   7 1859.34 320.633  32
   0  18   7 1789.55 308.492  20
   0  18  -7 2241.09 345.092  20
   0 -18  -7 1764.48 347.915   3
   0 -18   7 2222.68 337.939  16
   0 -18   8 2729.65 378.179  32
   0  18  -8 2601.68 357.493  20
   0 -18   8 3203.45 375.611  16
   0 -18  -8 2672.87 382.019   3
   0 -18  -9 395.392 228.546   3
   0 -18   9 401.981 173.546  16
   0  18  -9 25.8705 155.392  20
   0 -18   9 406.164 209.013  32
   0 -18  10 191.227 183.175  32
   0 -18 -10 389.306 211.740   3
   0  18 -10 523.380 186.680  20
   0 -18  10 121.074 149.670  16
   0 -18 -11 48.9719 137.635  29
   0  18 -11 71.4699 117.089  20
   0 -18 -11 351.631 176.006   3
   0 -18  11 385.709 165.007  16
   0  18 -12 234.658 121.930  20
   0 -18 -12 260.307 134.163  29
   0 -19   0-20.4727 158.741  18
   0  19   0-127.650 142.328  23
   0  19   0-71.4392 149.143  20
   0  19   1 1905.31 287.397  23
   0 -19  -1 1733.21 323.921   3
   0 -19   1 1706.59 303.637  18
   0  19   1 1711.37 288.718  20
   0  19  -1 1454.89 271.413  20
   0 -19  -2 5694.68 515.470   3
   0  19  -2 6349.33 499.065  20
   0 -19   2 6143.86 511.149  18
   0  19   2 6325.19 485.140  23
   0  19   2 6221.02 491.386  20
   0 -19   3 436.571 206.545  18
   0  19   3 195.767 161.686  20
   0 -19  -3 206.429 237.937   3
   0  19  -3 50.8236 175.388  20
   0  19   3 96.0538 153.985  23
   0  19   4 9263.88 589.298  20
   0 -19   4 9506.29 611.208  16
   0 -19  -4 7985.21 617.612   3
   0  19   4 9420.24 579.896  23
   0  19  -4 9037.38 594.845  20
   0 -19  -5 43.2844 245.133   3
   0 -19   5 117.625 183.243  16
   0  19  -5 254.836 179.877  20
   0  19   5-43.7093 191.272  20
   0  19   5 132.831 145.682  23
   0  19  -6 1931.40 305.029  20
   0 -19   6 2090.78 328.929  32
   0 -19  -6 1927.64 356.719   3
   0  19   6 2387.99 328.337  20
   0 -19   6 2045.92 315.152  16
   0 -19   7 3042.48 350.494  16
   0  19  -7 2830.25 352.252  20
   0 -19   7 2994.64 383.428  32
   0 -19  -7 2437.66 380.348   3
   0 -19   8 457.826 206.834  32
   0  19  -8 554.140 189.555  20
   0 -19   8 262.847 174.878  16
   0 -19  -8 388.644 240.735   3
   0 -19   9 319.849 168.430  16
   0 -19   9 45.6709 181.612  32
   0 -19  -9-69.9568 194.249   3
   0  19  -9-66.7800 151.045  20
   0 -19 -10 337.125 180.125   3
   0 -19  10 1006.17 205.691  16
   0  19 -10 698.267 178.170  20
   0 -19 -11 239.438 153.208   3
   0 -19 -11-4.00306 122.695  29
   0  19 -11-33.3006 101.669  20
   0  20   0 3753.97 385.846  20
   0  20   0 4032.99 385.126  23
   0  20  -1 6304.05 474.185  23
   0 -20   1 5635.73 483.693  18
   0  20   1 5977.08 456.296  23
   0  20   1 5438.31 458.352  20
   0 -20  -1 4994.67 475.204   3
   0  20  -1 5876.77 478.728  20
   0  20   2 223.460 135.157  23
   0  20   2 113.255 167.871  20
   0  20  -2-27.0817 159.048  20
   0 -20   2-11.8693 152.146  18
   0 -20  -2 66.0761 198.690   3
   0 -20  -3 9316.39 646.294   3
   0  20   3 10622.8 595.782  23
   0  20   3 10125.0 616.658  20
   0 -20   3 11242.5 675.594  18
   0  20  -3 10944.1 633.401  20
   0 -20  -4-32.6520 209.758   3
   0 -20   4-25.1458 162.404  18
   0  20  -4-134.381 174.662  20
   0  20   4-18.8388 162.955  20
   0  20   4 49.3735 136.816  23
   0  20  -5 7560.61 523.567  20
   0  20   5 7391.21 516.879  20
   0 -20   5 6379.48 518.927  32
   0 -20  -5 7338.27 563.834   3
   0 -20   6 2277.65 316.730  16
   0  20   6 1977.55 296.504  20
   0 -20  -6 1656.72 319.431   3
   0  20  -6 1864.82 288.733  20
   0 -20   6 1556.79 297.562  32
   0 -20   7 968.327 219.371  16
   0 -20  -7 434.480 215.873   3
   0 -20   7 619.124 214.611  32
   0  20  -7 795.414 212.173  20
   0 -20   8 1106.84 249.334  32
   0 -20   8 1144.73 214.337  16
   0 -20  -8 867.472 262.731   3
   0  20  -8 787.609 189.886  20
   0  20  -9 3663.75 332.537  20
   0 -20   9 3407.18 347.006  32
   0 -20  -9 3191.02 336.834   3
   0 -20   9 3292.96 306.240  16
   0 -20 -10 249.815 159.245   3
   0  20 -10 101.470 97.4655  20
   0 -20 -10 232.493 146.964  29
   0  21   0-351.490 188.607  23
   0  21   0-86.1347 172.809  20
   0  21   1 13180.5 677.889  20
   0 -21  -1 11683.0 661.469   3
   0  21  -1 13278.5 649.737  23
   0  21  -1 12232.2 652.681  20
   0 -21   1 12549.8 674.551  18
   0  21   1 12573.5 630.877  23
   0  21   2 40.0593 127.705  23
   0 -21  -2 308.400 209.704   3
   0 -21   2 398.359 180.673  18
   0  21  -2 112.730 163.430  23
   0  21  -2 306.492 173.933  20
   0  21   2 263.859 182.619  20
   0 -21  -3-162.815 208.427   3
   0  21   3 377.459 161.276  23
   0  21   3 88.1806 154.707  20
   0  21  -3-131.714 158.185  20
   0 -21   3 411.034 200.903  18
   0  21   4 400.700 185.284  20
   0 -21   4 340.180 202.543  18
   0 -21  -4 283.561 238.804   3
   0  21  -4 366.663 176.603  20
   0  21  -5 1677.96 265.362  20
   0 -21  -5 1516.07 304.173   3
   0  21   5 1642.98 265.121  20
   0 -21   5 1235.56 250.989  18
   0 -21   5 1418.94 281.845  32
   0 -21   6 181.549 176.625  32
   0  21   6 205.495 145.664  20
   0 -21  -6-291.845 223.505   3
   0  21  -6 163.570 147.017  20
   0 -21   6 176.530 160.378  18
   0 -21   7 10933.7 596.470  32
   0  21  -7 11525.2 574.779  20
   0 -21  -7 10663.3 601.901   3
   0 -21   7 10295.2 581.862  18
   0 -21   8 85.9964 158.901  18
   0  21  -8 134.090 135.885  20
   0 -21  -8-301.645 191.967   3
   0 -21   8 75.2537 145.466  32
   0 -21  -9 1745.10 254.109   3
   0  21  -9 1827.27 221.853  20
   0 -21   9 1645.12 240.550  18
   0  22   0 673.716 199.791  20
   0  22  -1 1811.71 271.647  20
   0  22   1 1886.23 278.968  20
   0  22  -2 56.4420 139.673  20
   0 -22  -2-103.198 191.143   3
   0 -22   2 34.5989 160.360  18
   0  22   2 15.2003 154.748  20
   0  22  -3 10031.8 565.030  20
   0 -22  -3 8608.22 561.313   3
   0  22   3 9913.76 560.442  20
   0 -22   3 9719.42 568.958  18
   0  22  -4 37.6035 143.326  20
   0  22   4-213.101 163.443  20
   0 -22   4 57.7826 135.681  18
   0 -22   4 52.4141 160.548  32
   0 -22  -4-236.715 203.329   3
   0 -22   5 7878.34 514.212  32
   0  22  -5 8136.79 492.342  20
   0 -22  -5 7686.82 479.170  25
   0  22   5 9060.54 513.831  20
   0 -22   5 8096.99 511.157  18
   0 -22  -5 8281.80 542.023   3
   0 -22   5 7602.01 475.736  25
   0 -22   6 937.977 205.244  32
   0 -22  -6 1040.20 234.819   3
   0  22  -6 1296.31 216.202  20
   0 -22   6 725.079 197.635  18
   0  22  -7 201.727 123.757  20
   0 -22   7 362.693 152.604  18
   0 -22  -7 160.134 171.871   3
   0 -22   7 485.335 165.810  32
   0  22  -8 90.0297 96.1097  20
   0 -22   8 339.525 130.200  18
   0 -22  -8 273.349 160.500   3
   0  23   0 2.90413 141.156  20
   0  23  -1 6421.06 441.259  20
   0  23   1 6863.37 455.361  20
   0  23   2 1130.49 207.415  20
   0 -23  -2 971.046 219.474   3
   0  23  -2 726.892 191.775  20
   0 -23  -3 1026.55 223.390   3
   0  23  -3 1177.40 220.605  20
   0  23   3 1043.45 206.806  20
   0 -23   3 1265.62 236.920  32
   0  23   4 1114.61 208.988  20
   0 -23  -4 947.573 213.792  25
   0 -23   4 1148.38 233.059  25
   0 -23   4 1341.08 224.295  18
   0  23  -4 870.752 189.598  20
   0 -23   4 1252.89 225.010  32
   0 -23  -4 1195.82 248.647   3
   0 -23   5 1494.50 224.647  18
   0  23  -5 1932.70 248.867  20
   0 -23   5 1761.67 239.199  32
   0 -23   5 1523.02 221.770  25
   0 -23  -5 1360.38 218.996  25
   0 -23  -5 1549.99 250.744   3
   0 -23   6 1912.66 235.948  18
   0  23  -6 2587.03 258.470  20
   0 -23  -6 2273.75 279.154   3
   0 -23  -7 6110.79 386.302   3
   0  23  -7 6669.11 367.105  20
   0  24   0 6304.79 400.937  20
   0  24   1 232.490 141.681  20
   0  24  -1 202.134 122.903  20
   0 -24  -1 222.982 176.231  25
   0 -24   1 275.551 187.173  25
   0  24  -2-40.8831 115.668  20
   0 -24   2 473.827 195.850  25
   0 -24  -2 136.392 185.401  25
   0  24   2 50.8806 112.184  20
   0 -24  -3 553.922 168.535   3
   0 -24  -3 1025.59 217.029  25
   0  24  -3 819.493 171.622  20
   0 -24   3 733.171 200.298  25
   0  24   3 1065.83 188.054  20
   0  24   4-6.60803 110.194  20
   0 -24   4-124.536 141.626  25
   0 -24  -4-406.585 162.616  25
   0 -24  -4 56.5444 136.954   3
   0  24  -4 5.94423 105.949  20
   0 -24  -5 876.268 179.763   3
   0  24  -5 285.552 116.712  20
   0 -25   0 126.423 167.149  25
   0  25   0-285.279 124.270  20
   0  25  -1 254.518 119.461  20
   0 -25  -1 367.323 154.522  25
   0  25   1 147.060 110.660  20
   0 -25   1 661.538 180.032  25
   0  25   2 3490.45 269.325  20
   0  25  -2 3312.81 259.150  20
  -1   0  17 5642.13 422.529  13
  -1   0  16 129.371 143.906  17
   1   0 -16 215.683 183.552  29
   1   0 -15 1233.54 274.014  29
   1   0 -14-52.9655 178.273  29
   1   0 -13 5803.56 509.696  29
   1   0 -12-42.9591 167.546  29
  -1   0  12 277.841 320.623   2
   1   0 -11 63073.4 1481.16  29
  -1   0  11 68767.1 2962.44   2
   1   0 -10-30.9009 149.323  29
  -1   0   9 39345.5 1315.56   1
  -1   0   8 16.7323 114.662   1
  -1   0   7 5741.82 444.261   1
  -1   0   6 70.4446 96.6796  30
  -1   0   6 43.1905 96.0889   1
  -1   0   5 270882. 2517.44   1
  -1   0   5 274923. 2280.53  30
  -1   0   4 35.8542 104.351   1
  -1   0   4 10.4927 82.4534  30
  -1   0   3 55261.4 916.390   1
  -1   0   3 56563.1 744.563  30
  -1   0   2 41.7244 35.8210  30
  -1   0   1 1281.35 91.1116  30
   1   0  -1 1079.90 105.955  28
   1   0   0-16.9040 44.9036  28
   1   0   1 77548.5 1250.17   2
   1   0   1 88803.2 1001.49  28
   1   0   2 87.9325 40.3833   1
   1   0   2 50.4723 189.730   2
   1   0   3 7646.06 269.615   1
   1   0   3 7057.91 618.718   2
   1   0   4 191.727 319.122   2
   1   0   4 82.3245 76.1494   1
   1   0   5 20513.6 572.526   1
   1   0   5 24374.3 1491.79   2
   1   0   6 229.331 129.743   1
   1   0   6 40.6213 354.469   2
   1   0   7 48615.3 2358.76   2
   1   0   8 203.603 422.447   2
  -1   0  -9 6219.33 433.984  29
   1   0   9 6874.91 635.173  28
   1   0   9 7127.79 471.303  14
   1   0   9 6832.85 1029.16   2
   1   0  10-126.398 157.854  28
  -1   0 -10 35.3159 125.077  29
  -1   0 -11 2838.12 347.254  29
   1   0  11-4.12672 615.861   2
  -1   0 -12 348.276 195.893  29
  -1   0 -13 3458.19 406.158  29
  -1   0 -14 132.601 184.960  29
  -1   0 -15 775.365 229.130  29
   1   0  15 515.620 188.295  17
   1   0  16-73.4317 132.158  13
   1   0  16-251.481 164.841  17
   1   0  17 559.190 168.425  13
  -1   1  17 1391.99 223.377  13
  -1  -1  17 1039.73 205.010  13
   1  -1 -16 1620.50 291.687  29
  -1  -1  16 1681.65 302.382  13
   1   1 -16 1841.22 312.096  29
   1   1 -15 4875.63 463.201  29
  -1  -1  15 4926.04 430.634  17
   1  -1 -15 4535.72 463.752  29
   1  -1 -14 2320.52 362.541  29
   1   1 -14 2412.69 355.774  29
   1  -1 -13 10860.7 682.785  29
   1   1 -13 11243.4 692.606  29
   1   1 -12 3271.11 373.889  29
  -1  -1  12 3393.58 687.803   2
   1  -1 -12 3241.62 379.610  29
  -1   1  12 3806.40 772.244   2
  -1  -1  11 3397.20 680.918   2
   1  -1 -11 2818.07 349.923  29
   1   1 -11 2770.88 348.496  29
  -1   1  11 2051.78 608.004   2
   1   1 -10 18871.4 772.510  29
   1  -1 -10 19589.5 787.070  29
  -1  -1   9 14260.4 808.741   1
  -1   1   9 13624.3 768.570   1
  -1   1   8 22157.3 911.671   1
  -1  -1   8 21717.2 932.280   1
  -1   1   8 20225.2 879.255  30
  -1  -1   7 69011.4 1538.05   1
  -1   1   7 69240.9 1485.45   1
  -1   1   7 67019.4 1466.43  30
  -1   1   6 4210.13 346.121  30
  -1   1   6 4533.78 364.769   1
  -1  -1   6 4791.99 385.954   1
  -1  -1   5 8342.71 458.585   1
  -1   1   5 7769.73 430.016   1
  -1   1   5 8035.99 423.896  30
  -1   1   4 96288.8 1262.62  30
  -1  -1   4 96625.9 1396.85   1
  -1   1   4 93806.6 1320.77   1
  -1   1   3 16269.1 457.572  30
  -1  -1   3 16000.8 349.114  30
  -1  -1   3 16260.2 516.385   1
  -1  -1   2 6340.18 290.563   1
  -1   1   2 7081.24 279.233  30
  -1  -1   2 6818.57 149.364  30
  -1   1   1 148943. 1252.92  30
  -1  -1   1 149681. 1155.24   1
   1   1   0 10189.8 300.710  28
   1  -1   0 10051.3 311.987  28
  -1  -1   0 10201.0 236.716   1
   1  -1   1 59619.8 1101.33   2
   1   1   1 60209.9 809.356  30
   1  -1   1 59187.0 806.052  28
   1   1   1 60429.4 1029.61   2
   1   1   2 3815.97 374.924   2
   1  -1   2 3590.18 234.471  28
   1  -1   2 3599.20 365.991   2
   1   1   2 3535.22 247.658  30
   1  -1   2 3653.52 240.662   1
   1  -1   3 3109.99 238.955   1
   1   1   3 2896.62 111.578   1
   1   1   3 2620.40 252.156  30
   1  -1   3 3328.36 413.031   2
   1  -1   3 2231.04 219.842  28
   1   1   3 2943.00 449.967   2
   1  -1   4 9237.43 402.804   1
   1   1   4 9272.43 901.038   2
   1   1   4 8960.19 269.115   1
   1  -1   4 10275.5 769.577   2
   1  -1   5 7109.99 392.921   1
   1  -1   5 7824.52 771.919   2
   1   1   5 7341.24 296.201   1
   1   1   5 7393.98 956.907   2
   1   1   6 2436.67 665.251   2
   1  -1   6 3218.20 580.954   2
   1  -1   6 3241.96 293.623   1
   1  -1   7 69353.9 2526.05   2
   1   1   7 71024.9 2982.67   2
   1   1   8-177.228 400.983   2
   1  -1   8 861.572 435.645   2
   1  -1   8 540.248 190.266  28
   1  -1   9 7972.37 663.365  28
  -1   1  -9 7966.93 492.825  29
  -1  -1  -9 6938.24 466.046  29
   1   1   9 7456.40 482.746  14
   1   1   9 7710.49 1077.60   2
   1  -1   9 7196.11 985.147   2
   1  -1  10 524.428 388.159   2
  -1  -1 -10 565.170 194.264  29
  -1   1 -10 818.670 207.064  29
   1   1  10 718.310 258.862  28
   1   1  10 506.784 168.625  14
   1   1  10-22.1383 319.273   2
   1   1  11 462.120 319.807   2
  -1  -1 -11 263.886 175.252  29
  -1   1 -11-85.5384 160.052  29
  -1   1 -12 2160.24 325.664  29
  -1  -1 -12 1896.96 304.318  29
  -1   1 -13 4059.05 441.398  29
  -1  -1 -13 4374.44 449.545  29
  -1   1 -14 2654.38 357.075  29
   1  -1  14 2704.19 360.633  17
  -1  -1 -14 2436.01 348.885  29
   1  -1  15 4219.22 424.590  17
  -1   1 -15 4412.85 426.439  29
  -1  -1 -15 4637.72 435.739  29
   1   1  15 4339.70 433.244  17
  -1  -1 -16 230.461 164.554  29
   1  -1  16-103.210 151.512  13
   1  -1  16 139.926 135.093  17
   1   1  16 192.288 157.236  17
   1  -1  17 535.569 151.518  13
   1   1  17 780.176 176.072  13
  -1  -2  17 1778.77 259.683  13
  -1   2  17 1628.73 238.057  17
   1  -2 -17 1641.33 256.064  29
   1  -2 -16 18.5769 157.935  29
  -1  -2  16 43.5725 151.450  13
   1   2 -15 205.722 194.586  29
   1  -2 -15 3.08050 167.233  29
   1  -2 -14 6193.08 540.853  29
   1   2 -14 5646.36 511.478  29
   1  -2 -13 6064.30 518.488  29
   1   2 -13 6246.20 527.253  29
   1   2 -12 7793.33 565.681  29
  -1  -2  12 9091.04 1095.56   2
  -1   2  12 10158.0 1140.20   2
   1  -2 -12 7420.32 549.445  29
   1   2 -11 9925.93 610.998  29
   1  -2 -11 9899.57 600.430  29
  -1   2  11 10945.4 1186.14   2
   1   2 -10 85.7753 111.050  29
   1  -2 -10 130.532 137.266  29
  -1   2   9-381.489 160.149   1
  -1  -2   9-122.618 111.767   1
  -1   2   8 9872.76 646.773  30
  -1  -2   8 10006.6 656.632   1
  -1   2   8 11245.8 645.341   1
  -1   2   7 11713.5 614.152   1
  -1  -2   7 11603.2 652.851   1
  -1   2   7 11390.1 640.620  30
  -1   2   6 25698.8 835.356   1
  -1   2   6 26061.2 876.898  30
  -1  -2   6 25821.0 895.202   1
  -1  -2   5 29719.9 884.985   1
  -1   2   5 30002.2 853.987  30
  -1   2   4 2773.61 248.926  30
  -1  -2   4 2420.22 251.012   1
  -1  -2   3 226.505 124.154   1
  -1   2   3 424.966 127.843  30
  -1   2   2 3942.53 261.109  30
  -1  -2   2 4060.46 248.962   1
  -1   2   1 3057.26 232.022  30
   1   2  -1 3339.49 150.315  28
   1   2  -1 3265.15 95.5017  30
  -1  -2   1 3288.96 193.566   1
   1  -2   0 1712.84 146.885  28
  -1   2   0 1644.54 151.398  30
  -1  -2   0 1631.65 121.195   1
   1   2   0 1468.54 112.665  30
  -1  -2  -1 10408.3 272.686   1
   1  -2   1 8938.73 429.989   2
   1   2   1 9703.00 391.429   2
   1   2   1 8962.90 336.233  30
   1  -2   1 8960.35 318.650  28
   1  -2   2 2216.95 243.678   1
   1  -2   2 1967.45 282.076   2
   1  -2   2 1950.92 173.825  28
   1   2   2 2355.17 289.820   2
   1   2   2 2109.85 210.672  30
   1  -2   3 8402.46 385.916  28
   1  -2   3 8592.32 453.047   1
   1  -2   3 10268.9 631.976   2
   1   2   3 8688.66 445.650  30
   1   2   3 10148.0 636.899   2
   1   2   4 393.932 57.9249   1
   1  -2   4 521.464 245.650   2
   1  -2   4 434.055 138.500   1
   1   2   4 199.041 146.980  30
   1  -2   4 512.247 143.231  28
   1   2   4 365.474 258.159   2
   1   2   5 266.893 61.8703   1
   1  -2   5 215.782 280.422   2
   1  -2   5 295.027 127.232   1
   1  -2   5 342.913 125.212  28
   1   2   5 239.082 150.467  30
   1   2   5 673.282 326.236   2
   1   2   6 12265.8 1015.21   2
   1  -2   6 9712.21 559.987  28
   1  -2   6 10299.6 878.699   2
   1  -2   6 10302.5 580.676   1
   1   2   7 2339.63 557.501   2
   1  -2   7 1828.38 290.376  28
   1  -2   7 1425.57 449.625   2
   1  -2   8 24466.2 1548.24   2
   1  -2   8 21927.5 990.086  28
   1   2   8 26814.7 1666.93   2
  -1  -2  -9 1330.29 229.295  29
   1   2   9 1804.98 536.329   2
   1   2   9 1322.62 223.333  14
   1  -2   9 1190.20 470.072   2
  -1   2  -9 1264.40 213.358  29
  -1  -2 -10 798.336 206.106  29
   1   2  10 180.425 335.421   2
   1  -2  10 1038.44 258.946   7
  -1   2 -10 783.104 194.663  29
   1   2  10 702.703 209.331  14
   1   2  11 238.755 161.516  14
   1  -2  11 272.264 197.624   7
  -1  -2 -11 19.8461 142.966  29
   1   2  11-684.361 280.107  28
   1   2  11-803.039 446.229   2
  -1   2 -11 87.8135 159.451  29
   1  -2  11-239.969 361.040   2
  -1   2 -12-86.1995 180.145  29
  -1  -2 -12-12.1662 154.176  29
  -1   2 -13 1894.98 312.463  29
  -1  -2 -13 2051.83 323.119  29
  -1   2 -14 10851.1 671.589  29
  -1  -2 -14 12022.2 713.027  29
   1  -2  14 11235.3 680.217  17
   1  -2  15 420.511 195.737  13
   1  -2  15 183.967 174.951  17
  -1   2 -15 439.489 198.695  29
  -1  -2 -15-13.2743 162.716  29
  -1  -2 -16 3295.11 340.940  29
   1   2  16 3071.66 351.371  17
   1  -2  16 3131.39 324.758  17
   1  -2  16 3241.03 347.993  13
   1   2  17 414.644 146.097  13
   1  -2  17 499.037 144.271  13
  -1   3  17 2269.01 269.596  17
  -1  -3  17 2547.91 284.837  13
   1  -3 -17 3017.46 326.862  29
  -1  -3  16 4412.85 411.422  13
   1  -3 -16 4127.53 409.824  29
   1  -3 -15 908.544 258.118  29
  -1  -3  15 899.203 226.676  13
   1   3 -14 460.832 225.903  29
   1  -3 -14 949.096 272.049  29
   1  -3 -13 258.985 172.836  29
   1   3 -13 33.4388 178.853  29
   1   3 -13 375.443 185.044  21
   1  -3 -12 16399.3 811.604  29
  -1   3  12 18025.1 1478.21   2
   1   3 -12 16760.2 819.353  29
  -1   3  11 3234.73 666.191   2
  -1  -3  11 2759.96 626.515   2
   1   3 -11 3380.31 373.254  29
   1  -3 -11 3194.10 365.585  29
   1  -3 -10 9254.51 558.163  29
  -1  -3  10 10567.4 789.593   1
   1   3 -10 9849.41 566.769  29
  -1   3   9 6203.14 588.427  30
  -1  -3   9 7609.94 631.091   1
  -1   3   8 8153.09 555.567   1
  -1   3   8 7815.48 603.932  30
  -1  -3   8 8549.61 630.295   1
  -1   3   7 60.8710 115.780   1
  -1  -3   7-48.5759 126.694   1
  -1   3   7 212.394 143.492  30
  -1   3   6 106.230 121.589   1
  -1  -3   6 176.111 141.990   1
  -1   3   6 178.207 144.962  30
  -1   3   5 2656.91 287.836  30
  -1  -3   5 2098.71 271.022   1
  -1   3   4 22626.9 733.759  30
  -1  -3   4 23328.4 761.508   1
  -1  -3   3 5281.28 352.667   1
  -1   3   3 5554.27 354.531  30
  -1   3   2 22903.8 698.580  30
   1   3  -2 24627.4 390.422  30
  -1  -3   2 23034.2 621.802   1
  -1   3   1 765.767 166.957  30
   1   3  -1 807.161 84.9347  28
  -1  -3   1 879.386 131.188   1
   1   3  -1 782.195 78.8132  30
   1   3   0 26092.9 510.072  30
  -1  -3   0 27563.7 563.863   1
  -1   3   0 26223.7 639.677  30
   1   3   1 2746.01 211.245  30
   1  -3   1 2717.67 263.223   2
   1  -3   1 2422.59 181.981  28
  -1  -3  -1 2945.89 205.658   1
   1  -3   2 7197.77 471.591   2
   1  -3   2 6586.80 299.241  28
   1   3   2 7381.43 389.469  30
   1  -3   2 7711.37 460.725   1
   1   3   2 7966.03 425.227   2
   1   3   3 12931.5 565.019  30
   1  -3   3 12558.1 450.337  28
   1  -3   3 11972.4 598.538   1
   1  -3   3 12314.9 669.542   2
   1  -3   4 12500.8 771.800   2
   1  -3   4 11646.1 603.388   1
   1  -3   4 10817.3 469.372  28
   1   3   4 11532.7 597.831  30
   1   3   4 11737.5 298.518   1
   1  -3   5 903.715 164.346  28
   1   3   5 557.465 179.261  30
   1  -3   5 867.381 312.011   2
   1   3   5 864.582 99.6058   1
   1   3   5 630.517 290.104   2
   1  -3   5 1051.76 231.467   1
   1  -3   6 51363.3 1428.39   1
   1  -3   6 48184.0 1200.11  28
   1   3   6 49667.2 1428.42  30
   1  -3   6 51868.2 1850.99   2
   1   3   7 126.436 254.078   2
   1  -3   7 220.912 132.599  28
   1  -3   7-212.802 271.323   2
   1  -3   7 392.809 161.902   1
   1   3   8 5854.65 748.466   2
   1  -3   8 5026.55 736.457   2
   1   3   9 703.977 194.133  14
   1  -3   9 1240.22 247.912   7
   1   3   9 310.319 286.555   2
  -1  -3  -9 728.176 185.043  29
   1  -3   9 942.201 407.590   2
  -1   3  -9 800.840 187.010  29
  -1   3 -10 2995.21 332.498  29
   1   3  10 3377.71 356.960  14
   1  -3  10 4018.74 422.277   7
  -1  -3 -10 3018.36 346.728  29
   1  -3  10 3039.31 656.936   2
   1   3  10 3282.52 615.746   2
  -1   3 -11 280.064 162.572  29
  -1  -3 -11 445.122 184.402  29
   1   3  11 263.759 150.177  14
   1  -3  11 326.133 180.997   7
  -1   3 -12 9713.20 629.041  29
  -1  -3 -12 9037.33 619.759  29
   1  -3  12 10895.9 786.560   7
  -1  -3 -13 81.1100 166.253  29
   1  -3  13-91.1718 154.085  17
  -1   3 -13-92.0015 194.141  29
  -1   3 -14 11287.0 685.996  29
  -1  -3 -14 11358.6 690.562  29
   1  -3  14 11105.2 674.031  17
   1  -3  15 341.660 196.837  17
   1  -3  15 268.412 181.572  13
  -1  -3 -15 253.811 190.838  29
   1  -3  16 366.324 171.297  17
   1  -3  16 194.450 151.871  13
   1   3  16 418.363 181.790  17
  -1  -3 -16 231.444 164.055  29
   1  -3  17 793.444 174.560  13
   1   3  17 729.288 186.858  13
  -1   4  17 521.694 164.663  17
   1  -4 -17 997.049 215.737  29
  -1  -4  17 821.573 196.420  13
  -1  -4  16 449.069 180.611  13
   1  -4 -16 418.067 194.588  29
  -1  -4  15 3943.95 411.887  13
   1  -4 -15 3357.85 397.752  29
   1  -4 -14 6085.65 539.242  29
  -1  -4  14 6130.59 524.970  13
   1  -4 -13 163.417 182.979  29
   1   4 -13 189.337 166.252  29
   1   4 -12 1493.84 284.717  29
   1  -4 -12 1370.38 278.143  29
   1   4 -12 1717.59 270.639  21
   1  -4 -11 2902.58 361.764  29
   1   4 -11 2780.68 347.688  29
   1   4 -11 3206.80 336.220  21
  -1   4  11 5073.58 749.351   2
  -1  -4  11 4549.86 765.991   2
   1  -4 -10 228.830 135.713  29
  -1   4  10 196.228 196.971  30
  -1  -4  10 634.495 336.085   2
  -1  -4  10 75.7597 130.091   1
   1   4 -10 197.834 153.791  29
  -1  -4   9 8998.61 724.867   1
   1   4  -9 8930.46 515.563  29
  -1  -4   9 8959.70 519.848  32
  -1   4   9 9785.40 733.482  30
  -1   4   8 1805.46 321.648  30
  -1  -4   8 1642.74 304.477   1
  -1   4   8 1939.02 290.943   1
  -1   4   7 34496.4 1197.74  30
  -1  -4   7 35144.1 1223.35   1
  -1   4   7 36847.2 1108.66   1
  -1   4   6 21524.9 887.560  30
  -1  -4   6 21425.4 894.381   1
  -1  -4   5 667.862 190.171   1
  -1   4   5 727.578 197.993  30
  -1  -4   4 6410.31 431.147   1
  -1   4   4 6213.03 431.845  30
  -1   4   3 1318.03 231.889  30
   1   4  -3 1435.34 123.061  30
  -1  -4   3 1297.93 201.922   1
  -1   4   2 4201.64 356.410  30
   1   4  -2 5445.05 243.330  30
  -1  -4   2 4693.41 328.500   1
  -1   4   1 136575. 1825.29  30
  -1  -4   1 139818. 1559.52   1
   1   4   0 22040.6 548.776  30
  -1  -4   0 24108.0 647.688   1
  -1   4   0 22918.4 682.401  30
   1   4   1 77723.0 1156.03  30
  -1   4  -1 76161.5 1186.12  30
   1  -4   2 43147.5 771.873  28
   1   4   2 45580.2 934.502   2
   1   4   2 44983.8 989.252  30
   1  -4   3 7449.16 345.181  28
   1   4   3 8172.94 478.405  30
   1  -4   3 8118.01 548.832   2
   1   4   3 8481.07 500.965   2
   1  -4   3 8338.12 535.012   1
   1   4   4 66.5899 131.055  30
   1  -4   4 319.948 244.691   2
   1  -4   4 37.4352 150.158   1
   1   4   4-53.2403 164.372   2
   1  -4   4 63.9032 74.9444  28
   1  -4   5 4243.57 512.101   2
   1  -4   5 3858.14 422.703   1
   1   4   5 5716.26 550.273   2
   1   4   5 4715.24 439.691  30
   1  -4   5 4484.31 326.425  28
   1  -4   6-126.341 175.645   1
   1   4   6 170.113 199.039  30
   1  -4   6 8.20395 233.654   2
   1  -4   6 67.6950 99.7139  28
   1   4   6-115.712 188.792   2
   1  -4   7 20548.2 1255.66   2
   1  -4   7 19413.6 1024.69   1
   1   4   7 22117.5 1062.81  30
   1  -4   8 28533.9 1607.14   2
   1   4   8 31121.6 1584.29   2
  -1   4  -9 2390.98 298.021  29
   1   4   9 2169.49 506.959   2
   1   4   9 2628.04 307.214  14
  -1  -4  -9 2477.54 304.672  29
   1  -4   9 2423.65 572.422   2
   1  -4   9 2543.86 339.390   7
   1  -4  10 6578.33 549.857   7
  -1  -4 -10 5416.87 454.472  29
  -1   4 -10 5146.86 433.856  29
   1   4  10 6442.35 824.009   2
   1  -4  10 4979.79 794.109   2
   1   4  10 5176.27 438.423  14
   1  -4  11 184.140 232.067   7
   1   4  11 2.99014 283.568   2
   1  -4  11 134.773 143.249  17
  -1  -4 -11 127.107 183.384  29
   1  -4  11-474.880 344.154   2
  -1   4 -11 9.55806 159.400  29
   1   4  11 73.1246 167.416  14
  -1  -4 -12 1431.60 289.367  29
   1  -4  12 898.531 293.068   7
   1  -4  12 976.980 258.504  17
  -1   4 -12 1196.81 275.928  29
   1   4  12 1310.61 274.862  14
   1  -4  13 1049.46 264.004  17
  -1  -4 -13 1360.00 297.141  29
  -1   4 -13 1627.46 303.265  29
   1  -4  14 8566.63 602.766  13
   1  -4  14 8389.95 589.889  17
  -1  -4 -14 9014.41 615.220  29
   1  -4  15 2059.06 301.638  17
  -1  -4 -15 1502.50 274.485  29
   1  -4  15 1598.86 281.705  13
   1  -4  16 5090.40 418.662  13
   1   4  16 3967.29 379.192  17
  -1  -4 -16 4873.38 409.529  29
   1  -4  16 4465.53 373.211  17
   1  -5 -17 790.439 198.080  29
  -1  -5  17 769.569 185.911  13
  -1  -5  16 330.648 170.696  13
   1  -5 -16 476.752 195.179  29
  -1  -5  15 371.707 190.284  13
   1  -5 -15 404.998 203.978  29
  -1  -5  14 2260.07 343.415  13
   1  -5 -14 2349.63 351.173  29
  -1  -5  13 7707.49 572.466  13
   1  -5 -13 7649.92 593.442  29
   1  -5 -12 9.32736 159.260  29
   1   5 -12 117.557 146.020  21
   1   5 -12-96.7672 164.571  29
   1   5 -11 3868.54 384.047  21
  -1   5  11 2583.03 530.039   2
   1  -5 -11 3348.74 381.486  29
  -1  -5  11 2912.57 601.183   2
   1   5 -11 3044.16 369.686  29
   1   5 -10 117.698 138.482  29
  -1  -5  10-439.138 324.517   2
   1  -5 -10 134.455 129.028  29
  -1   5  10-104.956 174.596  30
  -1  -5  10 270.892 176.009   1
   1   5 -10-10.5061 134.531  21
  -1  -5  10-142.955 199.856  32
  -1  -5   9 4462.18 528.500   1
  -1   5   9 4192.84 512.124  30
   1   5  -9 3478.67 344.855  29
  -1  -5   9 3453.69 371.109  32
  -1   5   8 19747.4 1026.50  30
  -1  -5   8 18267.1 705.704  32
  -1   5   8 20746.2 909.467   1
  -1  -5   8 18930.5 1004.96   1
  -1   5   7 3350.82 417.116  30
  -1  -5   7 3135.18 403.174   1
  -1  -5   6 325.789 186.930   1
  -1   5   6 339.707 191.625  30
  -1   5   5 4582.47 423.503  30
  -1  -5   5 4209.17 402.224   1
  -1  -5   4 7402.83 507.404   1
  -1   5   4 7966.30 530.157  30
   1   5  -4 7662.53 325.013  30
  -1   5   3 1342.66 254.686  30
   1   5  -3 1337.51 149.997  30
  -1  -5   3 1387.42 229.231   1
   1   5  -2 9530.80 375.248  30
  -1  -5   2 8912.55 480.352   1
  -1   5   2 9201.63 533.625  30
   1   5  -1 4723.77 309.202  30
  -1  -5   1 4715.23 347.731   1
  -1   5   1 4780.18 393.512  30
  -1  -5   0 22118.5 731.975   1
  -1   5   0 20695.0 732.008  30
   1   5   0 21703.6 633.193  30
  -1   5  -1 50322.5 1067.34  30
   1   5   1 52523.5 1051.61  30
   1  -5   2 8833.48 560.940   1
   1   5   2 8115.38 467.826  30
   1  -5   2 7907.43 473.836   2
  -1   5  -2 8359.52 449.674  30
   1   5   2 8757.79 383.742   2
   1   5   3 600.361 171.721   2
   1  -5   3 632.293 216.370   1
   1  -5   3 534.137 219.844   2
   1  -5   3 698.779 121.469  28
   1   5   3 578.787 176.340  30
   1   5   4 11260.0 642.894  30
   1  -5   4 10106.7 688.280   2
   1   5   4 11879.0 641.761   2
   1  -5   4 9752.57 648.592   1
   1  -5   4 10658.2 434.351  28
   1  -5   5 3389.21 271.250  28
   1  -5   5 2192.60 369.070   1
   1   5   5 3287.98 414.147   2
   1   5   5 2875.19 372.952  30
   1  -5   5 2887.97 426.340   2
   1   5   6 17104.8 959.848   2
   1   5   6 16550.4 890.269  30
   1  -5   6 14079.9 965.790   2
   1  -5   6 13560.4 858.659   1
   1  -5   7 17868.2 1171.82   2
   1   5   7 19086.4 1021.49  30
   1  -5   7 17488.0 1017.40   1
   1   5   7 21587.4 1172.22   2
   1  -5   8 143.571 280.026   2
   1   5   8 381.945 232.020   2
   1  -5   8 228.931 156.464  32
   1   5   8 200.029 233.774  30
   1   5   9 10508.1 962.418   2
   1  -5   9 11767.3 684.512   7
   1   5   9 11386.9 603.657  14
  -1  -5  -9 10653.0 598.202  29
   1  -5   9 10157.6 1054.01   2
  -1   5  -9 10425.6 584.198  29
   1  -5   9 10984.2 602.723  17
   1   5  10 3991.26 392.187  14
   1  -5  10 3608.71 382.950  17
  -1  -5 -10 3547.05 373.631  29
   1  -5  10 4170.03 703.000   2
   1   5  10 4234.23 645.959   2
  -1   5 -10 3716.45 383.141  29
   1  -5  10 3959.27 465.955   7
   1  -5  11 3913.39 502.008   7
  -1   5 -11 3577.88 413.346  29
  -1  -5 -11 3404.50 391.392  29
   1   5  11 3148.40 578.713   2
   1  -5  11 3436.48 395.992  17
   1   5  11 4052.96 409.940  14
   1  -5  12 6189.96 656.888   7
   1  -5  12 7462.70 567.359  17
  -1  -5 -12 7128.36 557.771  29
   1  -5  12 7224.73 562.950  13
  -1   5 -12 6834.41 749.069  29
   1   5  12 7594.52 577.650  14
   1  -5  13 231.268 203.211  13
   1  -5  13-14.5001 155.715  17
  -1  -5 -13 174.588 186.408  29
   1  -5  14 778.264 235.796  17
   1  -5  14 621.489 204.197  13
  -1  -5 -14 363.830 193.458  29
   1  -5  15 11018.1 620.607  17
   1  -5  15 11269.1 652.809  13
  -1  -5 -15 11228.3 656.334  29
  -1  -5 -16 182.722 146.955  29
   1  -5  16 399.304 171.405  13
   1   6 -17 2763.92 288.966  20
   1  -6 -17 2383.42 288.046  29
  -1  -6  16 194.215 133.159  13
   1  -6 -16 113.045 155.704  29
  -1  -6  15 6891.23 520.046   4
  -1  -6  15 6601.26 519.937  13
   1  -6 -15 7001.18 551.194  29
  -1  -6  14 257.212 194.206  13
   1  -6 -14 217.190 203.263  29
   1  -6 -13-101.959 173.818  29
  -1  -6  13-1.05992 160.322  13
  -1  -6  12 5359.69 483.166  13
   1  -6 -12 5018.20 481.474  29
  -1  -6  11 14652.1 750.305  13
  -1  -6  11 15186.3 1319.86   2
  -1   6  11 14967.1 1089.61  30
   1  -6 -11 14298.8 752.456  29
   1   6 -11 14674.5 757.893  29
  -1   6  11 16313.5 1266.50   2
   1   6 -11 15542.8 717.899  21
   1   6 -10 275.056 152.823  21
  -1   6  10 156.401 191.763   2
   1  -6 -10 151.186 156.798  29
  -1  -6  10 369.775 183.994  32
  -1  -6  10 137.689 255.303   2
  -1   6  10 345.427 207.623  30
  -1  -6  10-183.170 186.372   1
   1   6 -10 188.750 148.852  29
  -1  -6   9 37049.7 1829.80   2
  -1  -6   9 37202.0 1569.75   1
  -1  -6   9 34695.6 1058.95  32
   1   6  -9 35222.1 1057.08  29
  -1   6   9 35729.3 1504.68  30
   1   6  -9 36894.3 1004.35  21
  -1  -6   8 348.404 210.651   1
  -1  -6   8 212.632 158.859  32
  -1   6   8 581.438 272.992  30
  -1   6   8 231.442 149.767   1
  -1  -6   7 42385.1 1471.29   1
  -1   6   7 43927.0 1495.49  30
  -1  -6   6 7088.17 587.197   1
  -1   6   6 7383.61 596.406  30
  -1   6   5 8394.40 601.734  30
   1   6  -5 9027.76 409.772  30
  -1  -6   5 7927.88 578.367   1
  -1   6   4 1716.71 308.399  30
  -1  -6   4 1476.89 272.789   1
   1   6  -4 1713.12 183.036  30
   1   6  -3 39979.2 844.757  30
  -1   6   3 37514.4 1205.51  30
   1   6  -2 3079.26 251.929  30
  -1  -6   2 3028.03 330.580   1
  -1   6   2 2950.18 347.352  30
  -1   6   1 151434. 2162.34  30
  -1  -6   1 150192. 2112.70   1
   1   6   0 1286.30 217.188  30
  -1   6   0 1080.62 219.546  30
  -1  -6   0 986.852 220.048   1
   1   6   1 6885.63 444.306  30
  -1  -6  -1 6709.39 423.975   1
  -1   6  -1 6460.25 440.991  30
  -1   6  -2 21379.0 755.829  30
   1  -6   2 23050.8 926.716   1
   1  -6   2 20551.5 735.786   2
   1   6   2 22353.4 822.106  30
   1  -6   3-112.213 168.329   1
   1  -6   3-63.6439 165.753   2
  -1   6  -3 283.243 142.554  30
   1   6   3 2.31733 109.668   2
   1   6   3-28.6299 138.323  30
   1   6   4 2213.05 334.483  30
   1  -6   4 2267.97 204.980  28
   1  -6   4 2074.44 337.526   2
   1  -6   4 2241.93 348.101   1
   1   6   4 2252.64 293.685   2
   1   6   5 24117.5 1047.42  30
   1  -6   5 21218.4 1035.99   1
   1  -6   5 22162.2 1097.36   2
   1   6   6 3491.01 440.595   2
   1   6   6 2599.01 404.829  30
   1  -6   6 2320.36 386.866   1
   1  -6   6 2430.57 427.627   2
   1  -6   7 42913.1 1791.23   2
   1  -6   7 47064.1 1132.59  32
   1  -6   7 46824.8 1673.58   1
   1   6   7 48094.6 1703.05   2
   1   6   7 49840.5 1694.49  30
   1   6   8 1569.95 345.123  30
   1  -6   8 1296.71 230.711  32
   1   6   8 1372.83 309.167   2
   1   6   8 1340.93 227.165  14
   1  -6   8 1544.56 248.754  17
  -1   6  -8 1753.29 263.148  29
   1  -6   8 1090.19 331.177   2
   1  -6   8 1542.58 289.230   7
   1  -6   9 778.708 194.575  17
   1   6   9 235.770 160.913   2
   1  -6   9 935.214 255.470   7
   1  -6   9 360.054 331.428   2
  -1   6  -9 783.458 196.657  29
   1   6   9 392.067 132.194  14
   1  -6  10-83.7152 250.578   2
   1   6  10 254.714 147.209  14
   1  -6  10 236.277 158.377  17
  -1  -6 -10 365.982 186.923  29
   1  -6  10 573.960 221.492   7
   1   6  10 268.375 221.533   2
  -1   6 -10 314.628 182.888  29
  -1  -6 -11 648.172 214.080  29
   1   6  11 620.633 202.083  14
   1  -6  11 735.781 228.024  13
   1  -6  11 360.080 179.917  17
   1  -6  12 2147.34 336.931  17
  -1  -6 -12 1555.67 309.444  29
   1  -6  12 1996.32 327.899  13
   1   6  12 1932.86 327.099  14
   1  -6  12 1229.49 343.493   7
   1  -6  13 13239.7 735.681  17
  -1  -6 -13 13412.2 759.533  29
   1  -6  13 12381.8 737.366  13
   1  -6  14-132.273 161.625  13
  -1  -6 -14-179.901 187.732  29
   1  -6  14 104.674 149.434  17
  -1  -6 -15 2158.58 315.123  29
   1  -6  15 2127.87 292.967  17
   1  -6  15 1993.91 302.582  13
  -1  -6 -16-152.625 156.665  29
   1  -6  16 3.11975 126.147  13
   1   7 -17 184.551 137.876  20
   1  -7 -17 229.290 139.279  29
  -1  -7  16 119.755 154.169  13
   1  -7 -16 94.9161 147.071  29
  -1  -7  15 324.169 197.072  13
   1  -7 -15 9.10018 157.753  29
  -1  -7  15-45.7691 182.584   4
  -1  -7  14-95.5096 186.925  13
   1  -7 -14-139.477 219.773  29
  -1  -7  14 451.307 224.320   4
   1  -7 -13 8284.93 622.088  29
  -1  -7  13 8337.55 610.861  13
  -1  -7  12 2066.88 328.802  13
   1  -7 -12 1772.13 327.651  29
  -1  -7  11 4665.77 450.387  13
   1  -7 -11 4533.39 449.239  29
  -1  -7  11 5068.35 769.643   2
   1   7 -11 4964.68 424.461  21
  -1   7  11 4790.08 661.586  30
  -1  -7  10 540.420 230.422   1
  -1  -7  10 931.721 376.420   2
   1   7 -10 674.126 191.958  21
  -1   7  10 629.938 306.061  30
  -1  -7  10 824.917 222.704  13
  -1  -7  10 780.324 222.241  32
  -1  -7   9 4509.97 393.473  13
  -1   7   9 4217.17 559.954  30
   1   7  -9 4604.84 389.961  21
  -1  -7   9 3337.32 604.652   2
  -1  -7   9 4138.16 408.425  32
  -1  -7   9 3898.86 556.754   1
  -1  -7   8 2001.42 473.165   2
  -1  -7   8 1752.06 352.889   1
  -1  -7   8 2184.96 299.788  32
  -1   7   8 2228.19 419.261  30
  -1  -7   7 11258.2 565.330  32
  -1   7   7 11662.1 825.536  30
  -1  -7   7 11279.0 816.773   1
  -1  -7   6 874.676 253.069   1
  -1   7   6 1233.83 312.544  30
  -1  -7   5 64189.9 1724.83   1
  -1   7   5 65854.0 1782.48  30
  -1   7   4 16701.2 882.831  30
  -1  -7   4 17605.1 879.020   1
   1   7  -4 15874.3 598.751  30
   1   7  -3 5795.31 351.628  30
  -1   7   3 5744.46 519.644  30
  -1  -7   3 6330.26 516.874   1
  -1   7   2 5724.81 472.921  30
  -1  -7   2 5470.45 471.948   1
   1   7  -2 5882.94 360.687  30
  -1  -7   1 420.392 183.445   1
   1   7  -1 295.734 148.180  30
  -1   7   1 224.229 178.355  30
  -1  -7   0 9096.72 568.320   1
   1   7   0 8613.93 558.916  30
  -1   7   0 8881.54 576.559  30
  -1   7  -1 100274. 1818.30  30
   1   7   1 108595. 1931.17  30
   1  -7   2 1975.51 340.145   1
   1   7   2 2491.87 342.633  30
  -1   7  -2 1795.01 267.065  30
  -1   7  -3 12454.4 638.596  30
   1   7   3 12501.9 493.627   2
   1  -7   3 11674.6 725.572   1
   1   7   3 13564.1 749.975  30
   1  -7   3 11433.9 639.312   2
   1   7   4 4974.00 385.466   2
   1   7   4 4975.07 502.787  30
  -1   7  -4 4735.92 416.694  30
   1  -7   4 4386.70 465.320   2
   1  -7   4 4687.38 491.878   1
   1  -7   5 562.863 240.690   1
   1   7   5 169.757 147.146   2
   1  -7   5 742.056 267.384   2
   1   7   5 661.899 248.105  30
   1  -7   6 10790.1 805.242   1
   1   7   6 12912.9 789.243   2
   1  -7   6 10832.7 845.185   2
   1   7   6 11270.0 810.217  30
   1  -7   7 25816.8 878.095  32
   1  -7   7 22870.7 1335.30   2
   1  -7   7 25422.3 1270.45   1
   1   7   7 26783.0 1245.57   2
   1   7   7 25272.7 1262.36  30
   1  -7   8 2333.92 294.611  17
   1  -7   8 2303.66 342.120   7
   1  -7   8 1056.27 385.682   2
   1  -7   8 2069.95 293.927  32
   1   7   8 2065.86 398.724  30
   1   7   8 2089.56 271.687  14
   1  -7   8 2086.38 290.799  13
   1   7   9 24321.2 910.601  14
   1  -7   9 26676.3 968.512   4
   1  -7   9 24368.3 1050.36   7
   1   7   9 26635.2 1442.92  30
   1  -7   9 23786.7 910.136  17
   1  -7   9 22214.2 1490.26   2
   1  -7   9 23678.3 929.523  13
  -1  -7 -10 1926.33 300.184  29
   1  -7  10 2421.85 341.010  13
   1  -7  10 2269.33 323.520  17
   1   7  10 2861.64 354.877  14
   1  -7  10 2488.05 563.538   2
   1  -7  10 1667.47 356.856   7
   1  -7  11 318.633 253.676   7
   1  -7  11 331.807 186.311  13
  -1  -7 -11 409.159 222.766  29
   1  -7  11 529.345 208.743  17
   1   7  11 608.588 208.145  14
  -1  -7 -12 3090.79 391.375  29
   1   7  12 3039.36 383.349  14
   1  -7  12 3465.74 404.770  17
   1  -7  12 3217.26 413.983  13
  -1  -7 -13 1191.73 289.169  29
   1  -7  13 1228.21 273.057  17
   1  -7  13 886.125 256.418  13
  -1  -7 -14 845.147 262.913  29
   1  -7  14 761.908 217.530  17
   1  -7  14 930.746 258.774  13
   1  -7  15 6454.78 500.046  13
  -1  -7 -15 6309.15 495.355  29
  -1   7 -16 349.794 158.395  20
   1  -7  16-160.746 160.354  13
  -1  -7 -16 13.6165 142.512  29
  -1  -8  16 100.230 134.262  13
   1   8 -16 127.905 170.833  20
   1  -8 -16 94.6792 155.005  29
  -1  -8  15 6508.62 506.655   4
  -1  -8  15 6784.79 517.083  13
   1  -8 -15 6965.92 540.767  29
  -1  -8  14 3467.57 404.355  13
   1  -8 -14 3817.71 430.946  29
  -1  -8  14 3792.21 419.451   4
  -1  -8  13 618.096 231.338   4
   1  -8 -13 451.521 240.839  29
  -1  -8  13 699.620 255.648  13
   1  -8 -12 2059.91 349.258  29
  -1  -8  12 1652.42 314.277  13
  -1  -8  11 910.736 260.719  32
  -1  -8  11 1165.29 249.085  13
   1  -8 -11 1122.81 258.664  29
  -1  -8  10-157.009 153.712   1
  -1  -8  10 22.1985 166.332  13
   1   8 -10-338.452 176.387  21
  -1   8  10-605.490 264.699  30
  -1  -8  10 114.592 173.782  32
  -1  -8   9 9251.06 888.020   1
  -1  -8   9 9190.82 572.441  13
  -1  -8   9 9335.95 596.349  32
  -1   8   9 10364.8 902.009  30
   1   8  -9 10048.7 566.281  21
  -1  -8   9 9824.20 945.886   2
  -1  -8   8 4363.91 395.476  32
  -1  -8   8 4785.55 667.756   2
  -1  -8   8 4115.90 365.931  13
  -1  -8   8 4223.51 571.438   1
  -1   8   8 4460.67 579.882  30
  -1  -8   7 12684.9 935.893   2
  -1  -8   7 11217.6 870.825   1
  -1   8   7 11425.7 859.735  30
  -1   8   6 18019.9 1033.91  30
  -1  -8   6 18696.4 1032.69   2
  -1  -8   6 18514.5 1065.55   1
  -1  -8   5 3213.43 448.685   1
  -1   8   5 2246.57 393.120  30
  -1   8   4 269.800 225.192  30
   1   8  -4 29.7313 81.5561  30
  -1  -8   4 62.7790 174.564   1
  -1   8   3 9009.33 646.126  30
   1   8  -3 10344.8 495.163  30
  -1  -8   3 8679.59 661.691   1
  -1   8   2 584.270 241.540  30
  -1  -8   2 401.380 201.745   1
   1   8  -2 721.473 162.336  30
  -1   8   1 34313.6 1141.16  30
   1   8  -1 37184.1 1045.52  30
   1   8   0 36886.2 1188.05  30
  -1   8   0 37451.9 1207.65  30
  -1  -8   0 38078.3 1190.49   1
  -1   8  -1 1366.21 281.561  30
   1   8   1 1353.91 278.968  30
  -1   8  -2 12809.9 700.685  30
   1   8   2 14680.4 814.861  30
  -1   8  -3 3406.34 379.195  30
   1   8   3 3562.36 441.885  30
   1  -8   3 3684.91 446.090   1
   1  -8   4 1278.89 305.990   1
   1   8   4 1644.06 347.577  30
  -1   8  -4 1687.22 281.627  30
   1  -8   4 1668.85 316.610   2
  -1   8  -5 13290.0 741.388  30
   1   8   5 14405.7 920.320  30
   1  -8   5 12512.6 829.592   2
   1  -8   5 12638.8 857.933   1
  -1   8  -6 6901.21 558.663  30
   1  -8   6 6808.52 457.776  32
   1  -8   6 5740.14 636.481   2
   1  -8   6 6901.99 667.733   1
   1   8   6 7127.68 681.850  30
   1  -8   7 9832.67 569.746  13
   1  -8   7 9936.16 630.795   7
  -1   8  -7 9818.88 699.101  30
   1  -8   7 7768.16 731.632   1
   1   8   7 9575.04 820.073  30
   1  -8   7 9069.86 562.315  32
   1  -8   7 8676.52 824.206   2
   1  -8   8 17245.7 861.317   7
   1  -8   8 17400.1 761.855  17
   1  -8   8 17987.6 807.789  32
   1  -8   8 17260.9 779.358  13
   1  -8   8 16096.5 1075.48   1
  -1   8  -8 18048.6 990.952  30
   1  -8   8 16241.1 1214.95   2
   1   8   8 18448.5 777.315  14
   1   8   8 18438.0 1197.27  30
   1  -8   8 16791.5 773.613   4
   1  -8   9 2058.66 341.195  32
   1  -8   9 1771.07 347.487   7
   1  -8   9 1991.28 296.906  17
   1   8   9 1942.41 456.395  30
   1  -8   9 2358.60 331.554  13
   1  -8   9 2391.96 328.919   4
   1   8   9 2275.27 315.890  14
   1  -8  10 6112.08 843.540   2
   1  -8  10 4615.18 453.269   4
   1  -8  10 4892.68 453.094  17
   1   8  10 4877.04 451.575  14
   1  -8  10 5042.41 472.518  13
   1  -8  11 9173.20 646.164  13
   1  -8  11 8967.86 617.295  17
  -1  -8 -11 8966.60 641.373  29
   1   8  11 8947.55 616.062  14
   1   8  12 254.588 177.732  14
   1  -8  12 692.507 216.107  17
   1  -8  12 351.455 197.316  13
  -1  -8 -12 278.801 197.792  29
   1  -8  13 5490.70 476.796  17
  -1  -8 -13 5050.22 492.178  29
   1   8  13 5605.16 504.450  14
   1  -8  13 5459.63 506.620  13
   1  -8  14 4987.25 469.968  13
  -1  -8 -14 4734.41 467.169  29
   1  -8  15 655.007 211.091  13
  -1   8 -15 738.564 201.908  20
  -1  -8 -15 769.164 226.058  29
   1  -8  16 3802.83 343.031  13
  -1  -8 -16 3545.17 335.955  29
  -1   8 -16 3770.01 316.135  20
   1  -9 -16 636.446 190.722  29
   1   9 -16 273.727 169.115  20
  -1  -9  15 484.184 196.937   4
  -1  -9  15 63.2098 156.751  13
   1  -9 -15 33.3047 173.337  29
   1   9 -15 449.731 203.947  20
  -1  -9  14 299.616 189.722  13
  -1  -9  14 341.151 207.722   4
   1  -9 -14 559.251 240.789  29
   1  -9 -13 292.855 215.669  29
  -1  -9  13-52.0969 213.849  13
  -1  -9  13 526.085 226.220   4
  -1  -9  12 7659.52 594.537   4
  -1  -9  12 6876.96 563.729  13
   1  -9 -12 6503.48 572.800  29
  -1  -9  11 3012.55 419.903  32
  -1  -9  11 2392.97 354.606  13
   1  -9 -11 2153.60 345.807  29
  -1   9  10 2953.72 548.787  30
   1   9 -10 2378.75 317.036  21
  -1  -9  10 3265.07 569.663   1
  -1  -9  10 2608.97 351.943  13
  -1  -9  10 2216.12 356.528  32
  -1   9   9 3287.43 585.801  30
  -1  -9   9 3853.32 393.069  13
  -1  -9   9 3610.56 423.603  32
  -1  -9   9 4166.71 636.704   2
   1  -9  -9 2729.27 448.494   3
  -1  -9   9 3227.95 567.029   1
   1   9  -9 4132.89 381.860  21
  -1  -9   8 4659.44 412.874  13
  -1  -9   8 4618.63 441.065  32
  -1  -9   8 4730.69 662.203   1
  -1  -9   8 4824.52 642.454   2
   1   9  -8 4933.66 405.396  21
   1  -9  -8 4722.38 504.407   3
  -1   9   8 4668.04 624.880  30
  -1  -9   7 459.422 279.222   2
  -1   9   7 347.113 239.354  30
  -1  -9   7 309.338 252.867   1
  -1  -9   6 5079.96 609.813   1
  -1   9   6 4403.76 553.552  30
  -1  -9   6 5194.57 565.289   2
  -1   9   5 5986.28 622.583  30
  -1  -9   5 7345.34 590.237   2
  -1  -9   5 6348.61 657.073   1
  -1  -9   4 8433.13 731.386   1
  -1   9   4 9390.45 717.493  30
  -1  -9   3 40344.9 1506.45   1
  -1   9   3 44401.1 1446.19  30
  -1   9   2 19918.3 924.463  30
   1   9  -2 22186.0 787.828  30
  -1   9   1 17643.8 860.088  30
   1   9  -1 17994.1 767.988  30
  -1  -9   0 12751.1 736.636   1
  -1   9   0 13045.9 745.431  30
   1   9   0 14653.8 757.015  30
   1   9   1 15507.8 863.630  30
  -1   9  -1 15651.4 840.054  30
  -1   9  -2 31772.2 1180.34  30
   1   9   2 29841.9 1278.92  30
  -1   9  -3 20097.8 931.825  30
   1   9   3 21092.8 1097.83  30
   1   9   4 50444.8 1757.24  30
   1  -9   4 46580.2 1621.20   1
  -1   9  -4 48969.9 1462.42  30
   1  -9   4 47687.3 1428.13   2
   1   9   5 1614.15 354.784  30
   1  -9   5 1793.22 365.479   1
   1  -9   5 1500.23 324.161   2
  -1   9  -5 1259.71 247.808  30
  -1   9  -6 37694.5 1360.76  30
   1   9   6 38863.9 1663.07  30
   1  -9   6 34495.2 1505.64   1
   1  -9   6 37352.1 1099.07  32
   1  -9   6 34792.9 1501.12   2
   1  -9   7 421.871 192.291   4
   1  -9   7 368.854 167.133  17
   1  -9   7 411.161 191.982   7
   1   9   7-106.209 120.743  14
   1  -9   7 682.501 244.609   1
   1  -9   7 56.1764 182.270  32
   1   9   7-117.740 192.716  11
   1   9   7 165.840 226.009  30
   1  -9   7 323.488 259.855   2
  -1   9  -7 5.57989 73.3103  30
   1  -9   7 22.8091 125.937  13
   1  -9   8 3773.11 395.380  13
   1   9   8 4522.80 413.508  14
   1  -9   8 4560.88 420.321  17
   1   9   8 4621.08 658.224  30
   1  -9   8 4663.76 448.835  32
   1  -9   8 4526.36 437.346   4
   1  -9   8 4679.17 676.878   2
   1  -9   8 3824.26 542.870   1
   1  -9   8 4147.36 472.565   7
   1  -9   9 3544.39 403.084  13
   1  -9   9 3171.77 448.184   7
   1  -9   9 4581.24 434.528  17
   1  -9   9 4014.71 450.411  32
   1   9   9 4349.85 435.274  14
   1  -9   9 4375.24 461.893   4
   1   9   9 4737.85 695.286  30
   1  -9   9 3199.19 669.502   2
   1  -9  10 4433.59 454.216  13
   1  -9  10 4899.79 476.326   4
   1   9  10 4616.23 449.294  14
   1  -9  10 5505.33 483.263  17
   1  -9  11 690.715 237.837  17
   1  -9  11 630.563 256.007  13
  -1  -9 -11 334.809 186.786  29
   1   9  11 520.940 223.914  14
   1  -9  12 8743.13 639.445  13
   1   9  12 9225.49 648.480  14
  -1  -9 -12 8169.74 623.609  29
   1   9  13 471.374 218.889  14
   1  -9  13 438.493 213.380  13
  -1  -9 -13 486.888 230.363  29
   1  -9  14 1702.99 304.531  13
  -1  -9 -14 1684.23 297.436  29
  -1   9 -14 1812.82 293.099  20
  -1   9 -15 302.913 139.452  20
  -1  -9 -15-33.2071 146.441  29
   1  -9  15 280.996 159.433  13
  -1  -9 -16 878.195 195.237  29
   1 -10 -16 307.938 174.758  29
   1  10 -16 475.799 157.390  20
   1 -10 -15 47.5053 152.005  29
  -1 -10  15 151.807 145.100   4
  -1 -10  15 271.383 174.993  13
   1  10 -15 217.110 172.660  20
  -1 -10  14 10957.6 685.607   4
   1 -10 -14 11679.8 714.423  29
  -1 -10  14 12125.6 716.581  13
   1  10 -14 11296.6 665.746  20
   1 -10 -13 8738.36 647.195  29
  -1 -10  13 8775.69 638.925   4
  -1 -10  13 8749.01 631.922  13
   1  10 -13 8375.80 610.968  20
  -1 -10  12 6424.08 566.292   4
  -1 -10  12 6689.91 561.658  13
   1 -10 -12 6432.91 571.391  29
  -1 -10  11 9907.73 678.341  13
  -1 -10  11 9156.69 645.960   4
  -1 -10  11 10439.7 709.317  32
   1 -10 -11 8995.87 650.782  29
  -1 -10  10 1749.15 308.421  13
   1 -10 -10 1607.74 345.992   3
  -1 -10  10 2014.99 346.172  32
  -1 -10  10 1713.81 318.249   4
  -1 -10  10 1720.66 445.112   1
   1  10 -10 1919.09 304.501  21
  -1 -10   9 102.019 143.762  13
  -1 -10   9-99.6339 205.192  32
  -1  10   9 253.365 242.792  30
   1 -10  -9 236.594 209.949   3
  -1 -10   9 252.817 274.672   1
  -1 -10   9 115.818 178.344   4
   1  10  -9 193.884 154.926  21
  -1 -10   8 8251.33 907.698   1
   1  10  -8 10634.5 600.686  21
   1 -10  -8 10579.8 703.808   3
  -1 -10   8 9662.39 602.346  13
  -1 -10   8 9702.36 639.860  32
  -1 -10   8 8990.74 585.979   4
  -1  10   8 9206.21 912.171  30
   1  10  -7 2551.68 303.546  21
  -1 -10   7 2745.24 327.425  13
  -1  10   7 2010.19 424.923  30
  -1  10   7 2725.96 306.138  20
  -1 -10   7 2413.99 500.038   1
  -1 -10   7 2802.19 341.584   4
  -1 -10   6 54990.6 2097.11   1
  -1  10   6 53514.2 1970.57  30
  -1  10   5 17686.7 1077.82  30
  -1 -10   5 15919.7 1098.42   1
  -1 -10   4 777.919 332.552   1
  -1  10   4 1460.91 331.950  30
  -1 -10   3 15147.6 1004.34   1
  -1  10   3 17376.5 950.506  30
   1  10  -2 5280.87 416.307  30
  -1  10   2 5294.23 529.141  30
  -1 -10   2 4460.00 547.486   1
   1  10  -1 1688.89 261.486  30
  -1 -10   1 1459.21 324.397   1
  -1  10   1 1855.69 321.007  30
   1  10   0 60763.2 1566.09  30
  -1  10   0 56966.0 1585.28  30
   1  10   1 10600.5 723.144  30
  -1  10  -1 10203.4 699.041  30
   1  10   2 41465.6 1537.96  30
  -1  10  -2 35357.4 1337.84  30
  -1  10  -3 3998.82 458.303  30
   1  10   3 3413.89 512.985  30
   1  10   4 10187.3 863.599  30
  -1  10  -4 11120.1 757.549  30
   1  10   5 96.7590 230.507  30
   1 -10   5 585.858 238.843   1
  -1  10  -5 444.751 181.205  30
   1 -10   6 4904.26 432.095  13
   1  10   6 5001.11 413.835  23
   1  10   6 5141.14 661.156  30
   1 -10   6 5211.19 470.363  32
   1 -10   6 4444.89 468.742   7
   1  10   6 4968.42 432.393  11
   1  10   6 5233.27 408.536  20
  -1  10  -6 3862.49 468.320  30
   1 -10   6 5369.72 650.998   1
   1 -10   7 552.766 230.316   7
   1 -10   7 299.307 211.714   1
   1 -10   7 271.750 202.020  32
   1  10   7 443.914 239.188  30
   1  10   7 677.350 190.259  14
   1 -10   7 591.471 210.153   4
   1  10   7 664.830 187.484  20
   1 -10   7 477.507 182.323  13
   1 -10   8 14704.7 875.929   7
   1 -10   8 18417.3 884.833  32
   1  10   8 18034.7 820.799  14
   1 -10   8 17053.0 837.252  13
   1  10   8 18918.6 1337.52  30
   1 -10   8 17125.7 853.516   4
   1 -10   9 1476.21 313.498   4
   1 -10   9 1795.53 315.008  13
   1 -10   9 1505.76 349.497   7
   1 -10   9 1836.72 329.950  32
   1  10   9 1583.28 289.221  14
   1  10   9 1371.89 401.759  30
   1  10  10 5970.75 525.091  14
   1 -10  10 5353.60 514.296   4
   1 -10  10 5176.20 498.921  13
   1 -10  11 526.338 227.210   4
   1  10  11 654.551 232.919  14
  -1 -10 -11 836.824 255.980  29
   1 -10  11 720.410 245.879  13
   1  10  12 478.384 218.981  14
  -1 -10 -12 542.693 253.505  29
   1 -10  12 345.849 198.551  13
  -1  10 -13 12.6000 150.600  20
  -1 -10 -13 239.680 223.839  29
   1 -10  13 174.493 188.395  13
   1  10  13 100.947 179.590  14
  -1  10 -14 2375.52 319.529  20
   1 -10  14 2391.17 340.665  13
  -1 -10 -14 2645.94 349.760  29
  -1 -10 -15 321.836 160.080  29
  -1  10 -15 342.608 177.146  20
   1 -11 -16 49.2881 106.077  29
   1  11 -16-104.835 123.727  20
  -1 -11  15 2572.96 301.682   4
   1 -11 -15 2527.09 330.216  29
   1  11 -15 2364.21 312.869  20
   1 -11 -14-35.8991 170.788  29
   1  11 -14-77.9111 163.000  20
  -1 -11  14-230.943 201.815   4
  -1 -11  13 3563.03 418.398  13
   1  11 -13 4133.65 446.330  20
   1 -11 -13 3669.54 442.899  29
  -1 -11  13 3348.53 416.882   4
  -1 -11  12 2727.21 396.190  13
   1 -11 -12 2176.46 212.946  29
  -1 -11  12 2835.80 399.988   4
   1  11 -12 3232.12 402.805  20
  -1 -11  11-1.17165 198.703  13
   1  11 -11 224.330 221.904  20
  -1 -11  11 232.617 200.622   4
  -1 -11  11 203.485 262.588  32
  -1 -11  10 26.2941 160.051  13
   1 -11 -10 184.911 234.534   3
  -1 -11  10 116.557 186.111   4
   1  11 -10 216.417 186.295  20
  -1 -11  10 89.7276 230.853  32
  -1 -11   9 8998.80 967.555   1
  -1 -11   9 10851.5 723.500  32
  -1 -11   9 10375.1 682.606   4
  -1  11   9 8620.20 955.356  30
   1 -11  -9 11069.8 740.689   3
  -1 -11   9 11024.4 697.949  13
   1  11  -9 10421.0 656.909  20
  -1 -11   8-124.069 168.569  13
  -1 -11   8 49.2756 204.717  32
  -1 -11   8-15.3967 153.953   4
   1  11  -8-167.028 156.133  20
   1 -11  -8 344.177 238.088   3
  -1  11   8 420.425 270.450  30
   1  11  -7 15574.7 749.932  20
   1 -11  -7 17744.2 792.567  18
  -1 -11   7 16705.6 801.106   4
  -1  11   7 16147.1 738.038  20
  -1  11   7 16676.7 1195.83  30
  -1 -11   7 15495.4 774.151  13
  -1 -11   7 13549.5 1150.47   1
  -1 -11   6 2448.03 318.166   4
  -1 -11   6 2116.07 301.961  13
  -1 -11   6 1788.15 479.640   1
   1  11  -6 2658.24 323.698  20
  -1  11   6 2192.48 290.824  20
  -1  11   6 2283.94 463.592  30
  -1 -11   5 3106.22 531.848   1
  -1  11   5 3219.13 508.064  30
  -1 -11   4 16549.5 1118.96   1
  -1  11   4 19474.5 1082.03  30
  -1  11   3 8155.21 685.131  30
  -1 -11   3 6736.96 688.311   1
   1  11  -2 3707.20 370.304  30
  -1 -11   2 3138.96 472.581   1
  -1  11   2 3696.99 455.230  30
   1  11  -1 26116.5 1003.62  30
  -1  11   1 24032.9 1076.05  30
   1  11   0 1363.43 259.158  30
  -1  11   0 2167.23 359.991  30
  -1  11  -1 23820.2 1085.12  30
   1  11   1 25419.5 1123.99  30
   1  11   2 20633.5 1094.94  30
  -1  11  -2 19523.1 1022.77  30
   1  11   3 3393.11 497.001  30
  -1  11  -3 2408.70 377.493  30
  -1  11  -4 4936.69 539.821  30
   1  11   4 4919.61 621.082  30
   1  11   5 3838.78 367.019  20
   1 -11   5 4534.28 416.336   4
   1  11   5 4347.56 382.357  11
   1 -11   5 3464.24 414.230   7
   1  11   5 4196.02 636.308  30
  -1  11  -5 4583.07 536.351  30
  -1  11  -5 3809.80 369.007  20
   1  11   5 4072.84 382.682  23
   1 -11   5 3812.05 396.376  13
  -1  11  -6 4665.41 416.275  20
   1 -11   6 4673.47 435.960  13
   1 -11   6 4915.46 450.332   4
  -1  11  -6 4842.17 547.350  30
   1  11   6 4821.93 418.244  20
   1 -11   6 4871.62 466.418  32
   1  11   6 4906.68 432.224  11
   1  11   6 4172.54 650.234  30
   1 -11   6 3558.04 447.388   7
   1  11   6 4255.62 406.643  23
   1 -11   7 12245.3 705.761   4
   1 -11   7 13919.9 790.612  32
   1 -11   7 13462.8 754.712  13
   1  11   7 13171.3 689.261  20
  -1  11  -7 13069.0 688.981  20
   1  11   7 12626.0 1133.59  30
   1  11   8 3854.19 419.863  14
   1 -11   8 3796.19 456.874  32
   1 -11   8 3516.63 417.348  13
   1  11   8 3589.16 636.751  30
   1 -11   8 3083.84 389.948   4
  -1  11  -8 3628.02 409.213  20
   1  11   9 1083.10 245.951  14
  -1  11  -9 1106.65 262.238  20
   1 -11   9 1213.89 282.714   4
   1 -11   9 1130.57 277.322  32
   1 -11   9 1208.39 267.533  13
   1 -11  10 4102.19 451.530   4
   1  11  10 4554.90 455.891  14
   1 -11  10 4648.57 495.253  13
  -1  11 -10 4574.88 464.463  20
   1 -11  11 549.045 238.783   4
   1 -11  11 225.012 191.330  13
   1  11  11 222.211 209.533  14
  -1  11 -11 344.784 213.728  20
  -1 -11 -11 321.458 225.667  29
  -1 -11 -12 4925.08 502.359  29
   1  11  12 4978.04 484.767  14
   1 -11  12 4541.65 486.484  13
  -1  11 -12 4893.37 466.730  20
  -1  11 -13 229.738 173.939  20
   1  11  13 595.295 222.638  14
   1 -11  13 146.305 186.686  13
  -1 -11 -13 338.617 175.102  29
  -1  11 -14 193.767 143.516  20
  -1 -11 -14-151.515 170.682  29
  -1  11 -15 3067.23 302.876  20
  -1 -11 -15 3683.23 362.210  29
   1  12 -15 167.053 145.121  20
   1 -12 -15 351.832 166.669  29
  -1 -12  15 246.658 139.878   4
   1 -12 -14 530.418 195.370  29
  -1 -12  14 1049.00 249.837   4
   1  12 -14 959.106 226.908  20
  -1 -12  13 914.321 254.759   4
   1  12 -13 973.875 268.552  20
   1 -12 -13 547.083 253.180  29
   1  12 -12 4.34150 188.074  20
  -1 -12  12-220.055 220.118   4
   1 -12 -12 157.849 216.971  29
  -1 -12  11 8498.84 658.749  13
  -1 -12  11 7730.98 625.177   4
   1 -12 -11 8617.25 646.306   3
  -1 -12  11 8259.74 666.924  32
   1  12 -11 8177.47 618.115  20
   1  12 -10 3302.91 414.237  20
  -1 -12  10 3889.02 498.535  32
   1 -12 -10 3892.83 476.616   3
  -1 -12  10 3632.82 442.804  13
  -1 -12  10 4050.69 485.134   4
   1 -12  -9 14848.2 840.501   3
  -1 -12   9 12968.1 783.365  13
  -1 -12   9 13019.6 793.315   4
  -1 -12   9 12697.4 807.463  32
   1  12  -9 12246.6 733.157  20
  -1 -12   8 5588.60 789.909   1
  -1 -12   8 5223.14 537.474  32
  -1 -12   8 6560.31 557.932   4
   1 -12  -8 7753.31 610.168   3
  -1 -12   8 6344.17 541.849  13
  -1  12   8 7227.10 833.216  30
   1  12  -8 7016.31 548.051  20
  -1 -12   7 208.883 176.415   4
   1  12  -7 159.752 161.377  20
   1 -12  -7 174.337 215.378   3
  -1  12   7-124.421 274.293  30
  -1 -12   7 58.8020 166.075   1
   1 -12  -7 541.650 209.688  18
  -1  12   7 39.8602 150.808  20
  -1  12   6 1750.16 266.367  20
  -1  12   6 2087.51 298.885  23
  -1 -12   6 2315.69 463.115   1
  -1  12   6 2095.83 448.679  30
   1 -12  -6 2561.40 333.027  18
  -1 -12   6 1726.30 304.431   4
   1  12  -6 1700.07 280.520  20
  -1 -12   5 18156.6 1255.75   1
  -1 -12   5 19225.6 901.043   4
   1  12  -5 17723.6 795.242  20
  -1  12   5 18672.7 782.452  20
  -1  12   4 234.483 197.177  30
  -1 -12   4 154.303 260.739   1
  -1 -12   4 136.289 153.136   4
   1  12  -4 323.607 154.824  20
  -1  12   3 12605.2 867.482  30
  -1 -12   3 11590.5 918.247   1
  -1  12   2 3548.05 462.491  30
  -1 -12   2 3383.89 488.996   1
   1  12  -1 13237.3 747.411  30
  -1  12   1 11700.0 792.350  30
  -1  12   0 2828.87 405.263  30
   1  12   0 2562.01 354.157  30
  -1  12  -1 3301.19 449.870  30
   1  12   1 3877.35 454.501  30
   1  12   2 564.885 222.929  30
  -1  12  -2 483.232 219.637  30
  -1  12  -3 17972.5 1033.08  30
   1  12   3 18529.1 1115.08  30
   1  12   4 3461.43 529.547  30
  -1  12  -4 3066.33 340.045  20
   1 -12   4 3677.15 365.054   4
   1  12   4 3668.42 369.881  23
   1  12   4 3250.64 349.096  20
   1  12   4 4079.26 365.307  11
  -1  12  -4 2774.43 449.971  30
   1 -12   5 10254.5 622.649   4
  -1  12  -5 10785.0 869.841  30
   1 -12   5 10791.3 636.715   5
  -1  12  -5 10458.5 614.670  20
   1  12   5 12233.6 1036.00  30
   1  12   5 9884.69 595.818  20
   1  12   5 9933.40 596.793  23
   1  12   5 10899.2 601.513  11
   1 -12   6 343.736 185.739   5
   1  12   6-4.84873 218.193  30
   1 -12   6 384.062 202.028   4
   1 -12   6 390.595 233.391  32
   1  12   6 37.9748 156.417  23
   1 -12   6 123.547 175.013  13
   1  12   6-115.298 141.572  20
   1  12   6 355.652 175.144  11
  -1  12  -6 249.701 170.718  20
   1 -12   7 739.274 249.413  13
   1 -12   7 1365.48 297.351  32
   1 -12   7 1061.51 266.636   4
   1  12   7 1146.90 241.464  20
   1 -12   7 1541.13 301.845   5
   1  12   7 719.722 348.015  30
  -1  12  -7 1588.85 284.880  20
   1 -12   8 106.680 181.045  13
   1  12   8 79.6606 167.432  14
   1 -12   8 145.954 189.426   4
   1  12   8-347.900 250.985  30
  -1  12  -8-6.14475 156.999  20
   1 -12   8 91.0241 172.771   5
   1 -12   8 288.678 252.344  32
   1 -12   9 9563.24 666.488   4
   1 -12   9 8951.01 701.932  32
  -1  12  -9 8973.08 625.327  20
   1  12   9 10044.4 671.341  14
   1 -12   9 11763.9 710.591   5
   1 -12   9 10166.7 716.587  13
   1  12  10 577.295 245.659  14
   1 -12  10 977.207 241.146   5
  -1  12 -10 543.786 213.397  20
   1 -12  10 614.304 232.798   4
   1 -12  10 722.689 269.468  13
   1  12  11 3351.37 410.822  14
  -1 -12 -11 2413.34 392.646  29
   1 -12  11 3147.53 391.730   4
  -1  12 -11 2929.12 394.319  20
   1 -12  11 2792.80 397.941  13
  -1 -12 -12 122.556 191.553  29
   1 -12  12 389.986 211.622  13
  -1  12 -12 642.988 245.820  20
   1  12  12 215.373 183.450  14
  -1  12 -13 2873.80 356.257  20
  -1 -12 -13 3176.61 406.941  29
  -1  12 -14 24.4744 139.871  20
  -1 -12 -14-83.6407 179.119  29
   1 -12  15 411.923 154.719  16
  -1 -12 -15 557.001 162.766  29
   1  13 -15 2998.34 290.523  20
   1 -13 -15 2914.71 300.662  29
  -1 -13  14 1680.46 265.508   4
   1  13 -14 1783.41 275.301  20
   1 -13 -14 1580.04 276.944  29
   1 -13 -13 3311.99 406.490  29
  -1 -13  13 4117.49 428.320   4
   1  13 -13 3785.59 411.895  20
  -1 -13  12 128.712 174.583   4
   1 -13 -12-32.4943 197.975  29
   1  13 -12 70.3172 203.891  20
   1 -13 -11 2108.07 391.258   3
  -1 -13  11 1606.08 362.016  32
  -1 -13  11 1357.53 296.453   4
   1  13 -11 1565.39 315.408  20
   1 -13 -10 15.5921 223.994   3
  -1 -13  10 368.229 223.137   4
   1  13 -10 63.6721 211.383  20
  -1 -13  10 525.920 308.139  32
  -1 -13   9 892.767 259.895   4
   1 -13  -9 1375.45 301.852   3
  -1 -13   9 727.994 290.097  32
   1  13  -9 726.531 244.038  20
  -1 -13   8 5956.60 549.284   4
   1  13  -8 6556.79 557.393  20
  -1 -13   8 5751.28 795.446   1
   1 -13  -8 7135.99 583.404   3
  -1 -13   8 6170.77 583.567  32
  -1  13   7 13066.2 724.486  20
  -1 -13   7 14181.0 812.080   4
  -1  13   7 16695.6 1221.64  30
   1  13  -7 13437.3 760.202  20
  -1 -13   7 14814.4 1217.69   1
   1 -13  -7 15947.3 826.817   3
  -1 -13   6 1478.27 304.835   4
  -1  13   6 2253.09 325.411  23
  -1  13   6 2118.37 316.140  20
   1 -13  -6 2287.43 336.205  18
  -1  13   6 1856.93 461.295  30
  -1 -13   6 2563.34 560.097   1
   1  13  -6 1757.24 298.076  20
  -1 -13   5 8186.53 575.999   4
   1  13  -5 8944.44 583.863  20
  -1  13   5 10383.4 589.168  23
   1 -13  -5 9337.53 590.442  18
  -1  13   5 8644.64 556.398  20
  -1 -13   5 8519.54 881.896   1
  -1  13   5 9302.97 827.660  30
  -1  13   4 260.731 201.859  30
  -1  13   4-60.6143 127.606  20
  -1 -13   4 102.179 151.172   4
   1 -13  -4 297.993 180.096  18
   1  13  -4 157.873 154.143  20
  -1 -13   4-318.431 216.601   1
   1  13  -3 0.78172 140.747  20
   1 -13  -3 342.837 160.074   5
  -1  13   3 207.105 139.490  20
  -1 -13   3 236.378 223.618   1
  -1  13   3-48.4453 145.691  30
  -1 -13   3 244.085 162.815   4
  -1  13   2 5083.89 557.117  30
   1  13  -2 5321.68 411.004  20
  -1  13   1 5658.59 580.693  30
   1  13  -1 5915.48 530.453  30
   1  13   0 3653.37 437.921  30
  -1  13   0 3781.79 456.331  30
   1  13   1 38317.5 1044.33  20
  -1  13  -1 38904.8 1485.90  30
   1  13   1 41269.5 1506.88  30
  -1  13  -2 148.948 149.652  20
   1 -13   2-231.069 150.899  16
  -1  13  -2 191.760 153.375  30
   1  13   2 347.127 176.565  30
   1  13   2 99.1454 113.039  20
   1  13   3 2135.55 272.524  11
   1 -13   3 2589.39 300.860   5
   1  13   3 2120.33 285.385  23
   1  13   3 1873.32 391.275  30
  -1  13  -3 2226.64 282.769  20
   1 -13   3 2312.37 299.379  16
   1  13   3 2443.24 300.194  20
  -1  13  -3 1776.50 368.158  30
   1  13   4 704.230 182.343  20
   1  13   4 868.978 224.172  23
   1  13   4 634.578 191.846  11
   1 -13   4 805.178 219.415  16
   1 -13   4 659.272 237.073   5
  -1  13  -4 720.020 208.856  20
  -1  13  -4 455.411 202.037  30
   1  13   4 635.552 256.433  30
   1  13   5-111.698 156.358  23
   1  13   5 121.135 149.800  20
  -1  13  -5-6.40944 148.986  20
   1 -13   5-77.2651 162.173   5
   1  13   5 77.1247 138.790  11
   1  13   5 28.4269 121.079  30
   1 -13   6 9355.45 617.852   4
   1  13   6 8512.85 568.773  11
   1  13   6 8436.79 586.857  23
   1 -13   6 9152.81 618.394   5
  -1  13  -6 7643.02 558.547  20
   1  13   6 9287.30 951.439  30
   1  13   6 7531.35 558.034  20
   1 -13   6 8466.66 652.225  32
   1  13   7 7374.26 561.422  20
   1 -13   7 8188.61 598.325   4
   1  13   7 7353.02 865.405  30
   1 -13   7 9067.31 637.988   5
   1 -13   7 7616.90 630.720  32
  -1  13  -7 6798.00 552.984  20
   1  13   8 551.427 234.820  14
  -1  13  -8 250.662 209.908  20
   1 -13   8 448.215 202.612   4
   1 -13   8 930.190 276.184   5
   1 -13   8 478.125 263.367  32
   1 -13   9 4128.59 514.716  32
   1  13   9 5075.11 491.973  14
   1 -13   9 4819.37 487.918   4
   1 -13   9 6066.37 529.727   5
  -1  13  -9 4293.36 457.543  20
  -1 -13 -10 1053.42 303.925   3
   1 -13  10 476.368 205.264   4
   1  13  10 642.318 227.036  14
  -1  13 -10 446.857 220.208  20
  -1  13 -11-52.5402 187.567  20
  -1 -13 -11-3.68098 216.102  29
   1  13  11 299.800 167.724  14
  -1  13 -12 1478.31 296.203  20
  -1 -13 -12 1837.80 345.557  29
  -1  13 -13 479.334 189.833  20
  -1 -13 -13 121.778 180.213  29
  -1 -13 -14 718.346 193.457  29
  -1  13 -14 550.030 175.687  20
   1 -13  14 697.629 187.676  16
   1 -14 -14 1152.32 231.764  29
   1  14 -14 1169.55 216.706  20
   1 -14 -13 580.264 212.451  29
  -1 -14  13 467.028 201.414   4
   1  14 -13 231.383 167.266  20
   1  14 -12 3949.84 425.354  20
  -1 -14  12 4456.23 451.050   4
   1 -14 -12 4464.57 480.272  29
  -1 -14  11 516.838 259.894   4
   1 -14 -11 783.261 282.282   3
   1  14 -11 473.334 231.116  20
  -1 -14  11 210.030 210.229  32
  -1 -14  10 277.964 271.263  32
  -1 -14  10 233.908 200.203   4
   1  14 -10 280.291 213.145  20
   1 -14 -10 305.693 226.891   3
   1  14  -9 177.474 192.129  20
   1 -14  -9 184.156 243.946   3
  -1 -14   9-122.845 209.272   4
  -1 -14   9 344.309 253.840  32
  -1 -14   8 422.936 279.471  32
   1 -14  -8 339.669 250.673   3
   1  14  -8 175.156 189.486  20
  -1 -14   8 299.803 219.088   4
  -1 -14   7 295.356 209.646   4
  -1  14   7 133.959 161.038  20
  -1  14   7 635.131 255.172  30
  -1 -14   7-60.6252 165.488   1
   1  14  -7 139.905 181.222  20
   1 -14  -7 275.061 230.763   3
   1  14  -6 14735.2 770.891  20
  -1 -14   6 15026.5 818.793   4
  -1  14   6 16819.6 774.386  23
   1 -14  -6 14298.6 785.667   3
  -1 -14   6 14631.7 1185.53   1
   1 -14  -6 18122.8 829.314  18
  -1  14   6 14801.5 751.780  20
  -1  14   6 16175.3 1171.14  30
  -1 -14   5 1539.25 272.226  16
  -1  14   5 1137.80 231.643  23
   1 -14  -5 1227.23 255.018  18
  -1 -14   5 1058.84 266.880   4
  -1  14   5 917.859 216.160  20
  -1 -14   5 1144.83 341.542   1
   1 -14  -5 909.451 275.403   3
  -1  14   5 1064.70 328.662  30
   1  14  -5 801.875 230.260  20
  -1  14   4 4704.84 416.427  20
   1 -14  -4 5720.99 475.666  18
  -1  14   4 5531.63 642.959  30
   1  14  -4 5206.91 446.343  20
  -1 -14   4 4221.14 629.554   1
  -1 -14   4 5043.72 457.435   4
  -1  14   3 1696.78 398.579  30
  -1  14   3 1313.60 228.550  20
   1 -14  -3 1504.07 267.002  18
   1  14  -3 1523.75 261.083  20
   1  14  -2 3301.20 335.983  20
   1 -14  -2 3521.01 392.547   3
  -1  14   2 2751.78 434.631  30
  -1  14   2 3413.52 337.938  20
   1 -14  -2 3713.39 372.655  18
   1 -14  -2 3758.94 369.046   5
   1 -14  -1 264.124 162.159   5
  -1  14   1 22.0184 126.574  20
   1 -14  -1-153.528 172.491  18
  -1  14   1-62.4640 136.759  30
   1  14  -1 92.3950 127.972  20
   1 -14   0 2917.38 330.478   5
   1 -14   0 2839.91 323.938  16
   1  14   0 2667.03 299.896  20
   1  14   0 2798.68 407.817  30
  -1  14   0 2566.30 290.110  20
  -1  14   0 2494.92 398.823  30
   1  14   1 5587.20 412.513  11
   1  14   1 5227.76 410.504  20
   1  14   1 5477.48 563.142  30
  -1  14  -1 5370.50 585.725  30
   1  14   1 4835.41 378.343  22
   1 -14   1 5324.34 440.335   5
  -1  14  -1 5490.59 425.051  20
   1 -14   1 5529.07 437.707  16
  -1  14  -2 7295.82 482.248  20
   1 -14   2 8415.95 539.094   5
   1  14   2 7875.62 477.677  22
   1  14   2 8062.24 491.340  11
   1  14   2 8033.62 521.122  23
   1  14   2 7818.15 506.753  20
   1 -14   2 8371.72 543.169  16
   1  14   2 7098.37 672.412  30
  -1  14  -2 7709.24 701.240  30
   1 -14   3 10894.8 640.089  16
   1  14   3 10642.4 872.492  30
   1  14   3 10337.7 578.155  11
  -1  14  -3 10787.3 601.050  20
   1  14   3 10414.5 597.568  20
   1 -14   3 12436.1 665.752   5
   1  14   3 10904.4 611.746  23
  -1  14  -3 11932.2 874.216  30
  -1  14  -4 7504.15 525.189  20
   1 -14   4 7501.82 527.484   5
   1  14   4 6690.01 497.467  20
   1  14   4 7113.02 758.443  30
   1  14   4 7436.42 503.049  11
   1  14   4 7082.80 505.778  23
   1 -14   4 7793.47 574.463  16
   1  14   5 1224.32 261.066  23
   1 -14   5 1185.60 242.787   5
   1 -14   5 1069.32 255.750  16
   1  14   5 785.153 210.819  20
   1  14   5 1402.42 244.961  11
  -1  14  -5 1181.23 250.534  20
   1  14   5 1465.84 395.759  30
   1  14   6 222.855 185.379  11
   1  14   6 244.841 166.419  20
  -1  14  -6 577.104 216.018  20
   1  14   6 485.845 259.732  30
   1  14   6 556.004 211.285  23
   1 -14   6 438.258 234.485  32
   1 -14   6 53.1427 164.425   5
  -1  14  -7 18.8845 180.414  20
   1 -14   7 151.620 217.577  32
   1  14   7-37.4515 181.026  20
   1 -14   7-152.828 222.584   5
   1 -14   8 14621.2 872.720  32
   1  14   8 15010.9 814.998  14
  -1  14  -8 14255.9 789.521  20
   1  14   9 7092.29 571.322  14
  -1  14  -9 5698.07 519.078  20
   1 -14   9 6036.19 581.820  32
  -1  14 -10 2720.80 382.690  20
   1  14  10 4174.03 421.885  14
  -1 -14 -10 3795.64 426.658   3
  -1 -14 -11 3126.04 422.911  29
   1  14  11 3568.63 383.324  14
  -1 -14 -11 2948.05 378.040   3
  -1  14 -11 2855.44 377.243  20
  -1 -14 -12 1957.60 327.633  29
  -1  14 -12 1525.44 277.458  20
  -1  14 -13 2100.54 268.908  20
   1 -14  13 2089.88 295.008  16
  -1 -14 -13 1760.21 293.368  29
   1 -14  14 2458.66 274.862  16
  -1 -14 -14 2559.04 285.411  29
   1 -15 -14 1809.55 251.498  29
   1  15 -14 2041.77 250.190  20
   1 -15 -13 395.682 171.683  29
   1  15 -13 637.308 200.473  20
  -1 -15  13 243.335 132.127  16
   1  15 -12 1925.89 310.403  20
   1 -15 -12 2239.35 340.190  29
  -1 -15  12 2070.76 308.766   4
   1 -15 -11 38.3740 214.158   3
   1  15 -11 59.4723 174.923  20
  -1 -15  11 32.4504 174.894   4
  -1 -15  11 269.810 245.319  32
   1  15 -10 90.6612 190.838  20
  -1 -15  10 119.331 243.584  32
   1 -15 -10 56.4003 212.133   3
  -1 -15  10 95.5690 181.821   4
   1 -15  -9 2893.87 422.066   3
   1  15  -9 3324.31 417.091  20
  -1 -15   9 3137.01 418.893   4
  -1 -15   9 3640.00 479.818  32
   1  15  -8 5389.09 502.390  20
  -1 -15   8 5447.45 534.896  32
  -1 -15   8 5223.84 513.217   4
   1 -15  -8 4862.75 517.903   3
   1  15  -7 1337.05 294.708  20
   1 -15  -7 1398.17 344.015   3
  -1 -15   7 608.988 250.369   4
  -1  15   7 793.463 238.382  20
  -1 -15   6 800.898 230.235  16
  -1  15   6 693.811 214.946  23
   1 -15  -6 551.807 245.009   3
   1  15  -6 616.456 218.150  20
  -1 -15   6 1037.49 275.927   4
  -1  15   6 615.681 203.601  20
  -1 -15   5 149.293 176.422   4
   1 -15  -5 64.3206 196.739   3
   1  15  -5 62.9263 150.574  20
  -1  15   5 280.937 190.049  30
  -1  15   5 406.974 188.247  20
   1 -15  -5-69.6345 133.418  18
  -1  15   4 239.957 147.445  20
   1  15  -4 231.479 173.975  20
  -1  15   4 490.418 260.043  30
   1 -15  -4 186.773 167.485  18
   1 -15  -4 315.270 225.582   3
   1 -15  -3 585.182 251.975   3
  -1  15   3 326.271 181.413  30
   1 -15  -3 229.684 149.017  18
   1  15  -3 404.154 184.073  20
  -1  15   3 552.981 183.395  20
   1  15  -2 3919.10 379.433  20
   1 -15  -2 3817.26 397.846   5
  -1  15   2 3842.50 520.991  30
  -1  15   2 4051.12 381.590  20
   1 -15  -2 3701.06 437.597   3
   1 -15  -2 4251.26 412.391  18
  -1  15   1 6626.69 463.073  20
   1 -15  -1 6390.96 497.147  18
   1  15  -1 5909.94 446.411  20
  -1  15   1 5680.15 627.069  30
   1 -15  -1 6001.08 476.789   5
   1 -15  -1 5958.59 497.693   3
  -1  15   0 10301.1 568.869  20
   1 -15   0 11133.2 645.912   3
   1 -15   0 9820.08 604.000  18
   1 -15   0 10039.2 597.008   5
  -1  15   0 10285.3 827.608  30
   1  15   0 11090.9 562.472  22
   1 -15   0 10624.3 607.441  16
   1  15   0 10023.4 575.922  20
   1 -15   1-30.0081 143.262   5
   1  15   1 489.884 177.158  30
  -1  15  -1 73.3832 127.479  20
   1  15   1 176.087 151.785  11
   1 -15   1-67.1269 131.346  16
  -1  15  -1 43.7143 106.241  30
   1  15   1 43.4461 127.839  20
   1  15   1 427.998 149.421  22
   1 -15   2 875.447 210.920  16
   1  15   2 708.397 190.695  20
  -1  15  -2 706.685 193.113  20
  -1  15  -2 1218.77 281.513  30
   1 -15   2 1103.65 232.231   5
   1  15   2 1027.90 224.960  23
   1  15   2 1020.38 219.507  11
   1  15   2 912.909 270.047  30
   1  15   3 785.858 199.316  11
   1 -15   3 746.014 197.344  16
   1 -15   3 795.953 216.282   5
   1  15   3 1092.15 239.119  20
  -1  15  -3 789.761 199.450  20
   1  15   3 1071.68 300.860  30
   1  15   3 908.084 220.205  23
   1  15   4 4250.33 568.589  30
   1  15   4 4458.35 410.152  11
  -1  15  -4 4412.11 420.565  20
   1 -15   4 4830.50 465.369  16
   1  15   4 4464.00 427.227  20
   1  15   4 4787.13 428.900  23
   1 -15   4 4771.13 443.026   5
   1  15   5-466.913 208.655  30
   1  15   5 121.822 148.839  11
   1  15   5 121.957 160.275  20
   1  15   5-4.80468 155.236  23
   1 -15   5-411.240 190.632   5
   1 -15   5 194.533 161.085  16
  -1  15  -5 100.495 154.583  20
   1 -15   6 12382.3 753.590  16
   1  15   6 12970.4 724.568  23
   1  15   6 12118.9 707.749  20
   1 -15   6 14278.5 765.030   5
   1 -15   6 13485.8 796.257  32
  -1  15  -6 13045.3 724.203  20
  -1  15  -7 1969.62 327.748  20
   1 -15   7 1772.86 327.968  16
   1  15   7 1913.92 341.334  20
   1 -15   7 2385.16 381.065  32
   1  15   7 1862.00 318.564  14
   1 -15   8-134.045 193.415  16
   1 -15   8-40.1344 204.257  32
   1  15   8 83.2853 165.459  14
  -1  15  -8 170.342 188.713  20
  -1  15  -9 81.1950 171.533  20
   1  15   9 31.5293 176.954  14
   1 -15   9-20.4253 212.946  32
  -1 -15 -10 1034.71 274.078   3
   1  15  10 1042.42 250.384  14
  -1  15 -10 960.279 275.014  20
   1 -15  10 797.039 247.718  16
  -1 -15 -11 481.809 212.925   3
  -1 -15 -11 131.293 181.096  29
   1 -15  11 78.4666 164.777  16
  -1  15 -11-55.2583 158.118  20
   1  15  11 37.9209 157.244  14
  -1 -15 -12 5652.86 481.153  29
  -1  15 -12 5721.00 434.343  20
   1 -15  12 5769.35 467.917  16
  -1 -15 -13 19.2964 143.175  29
   1 -15  13 31.4427 138.175  16
  -1  15 -13 61.9038 107.191  20
   1  16 -13 351.382 146.476  20
  -1 -16  13-9.02765 126.006  16
   1 -16 -13 80.7062 133.902  29
   1 -16 -12 3740.16 371.521   3
   1 -16 -12 4616.31 426.367  29
   1  16 -12 4552.45 398.851  20
  -1 -16  12 4084.68 371.933  16
  -1 -16  11 208.411 186.359  32
   1 -16 -11-61.3077 190.406   3
  -1 -16  11-28.7092 192.448  16
   1  16 -11-140.221 184.926  20
   1  16 -10 133.891 165.071  20
  -1 -16  10 59.8167 226.783  32
  -1 -16  10-187.898 167.365  16
   1 -16 -10 137.054 218.265   3
   1 -16  -9 374.403 241.324   3
   1  16  -9-41.3155 192.152  20
  -1 -16   9 193.908 199.399  16
  -1 -16   9-278.377 220.088  32
  -1 -16   9 12.1829 197.873   4
   1 -16  -8 862.087 304.622   3
  -1 -16   8 736.351 270.209  32
  -1 -16   8 803.619 232.999  16
  -1 -16   8 469.626 225.807   4
   1  16  -8 719.481 265.293  20
  -1  16   7 2613.85 353.865  20
   1 -16  -7 2583.12 406.837   3
  -1 -16   7 2887.40 369.227  16
   1  16  -7 2874.55 382.066  20
  -1  16   6 20937.1 896.426  20
   1 -16  -6 19722.6 947.275   3
   1  16  -6 21043.1 916.499  20
   1 -16  -5 195.183 166.373  18
   1  16  -5-30.9535 169.746  20
  -1  16   5 108.149 150.269  20
   1 -16  -5 62.1306 219.110   3
   1 -16  -4 4417.95 424.512  18
  -1  16   4 3014.52 526.612  30
   1  16  -4 3779.35 399.059  20
  -1  16   4 3852.25 394.331  20
   1 -16  -4 3667.41 451.754   3
   1 -16  -3 177.160 180.918  18
   1  16  -3 103.965 148.171  20
  -1  16   3 135.422 145.732  20
  -1  16   3-418.667 220.138  30
   1 -16  -3 3.05385 175.706   3
   1 -16  -2 3806.71 398.791  18
  -1  16   2 3779.03 555.538  30
   1  16  -2 3799.40 384.477  20
   1 -16  -2 3445.16 402.938   3
   1 -16  -2 3924.15 422.407   5
  -1  16   2 3821.97 373.724  20
  -1  16   1 9151.07 808.583  30
   1  16  -1 9404.91 574.930  20
   1 -16  -1 9660.82 606.403   5
   1 -16  -1 9016.45 615.535   3
   1 -16  -1 10253.7 621.378  18
  -1  16   1 9980.08 580.405  20
   1 -16   0 7602.88 545.945   5
  -1  16   0 8318.88 776.092  30
   1 -16   0 7738.54 542.421   3
  -1  16   0 7877.02 515.126  20
   1 -16   0 7831.64 562.347  18
   1  16   0 7773.80 522.457  20
   1  16   1 5169.74 407.882  22
   1 -16   1 5470.72 470.288  18
   1  16   1 5572.28 428.026  11
   1 -16   1 5451.96 456.812  16
   1  16   1 5331.41 449.192  20
   1 -16   1 4943.11 443.467   5
  -1  16  -1 5113.67 421.703  20
  -1  16  -1 5436.91 604.233  30
   1  16   2 18358.7 802.054  20
   1 -16   2 18134.7 835.952  16
   1  16   2 19036.9 1171.70  30
   1  16   2 18132.7 771.656  11
   1  16   2 18009.0 797.048  23
   1 -16   2 18624.1 830.574   5
  -1  16  -2 17602.1 773.258  20
   1 -16   3 80.9753 188.331  16
   1 -16   3 64.7272 158.016   5
   1  16   3 433.269 182.284  30
   1  16   3 103.726 155.129  11
   1  16   3 178.999 159.884  20
   1  16   3 196.338 146.726  23
  -1  16  -3-103.930 151.574  20
   1  16   4 3454.09 371.873  11
   1  16   4 3824.32 401.072  20
  -1  16  -4 3876.11 396.920  20
   1  16   4 4156.74 416.163  23
   1 -16   4 4216.91 420.006   5
   1 -16   4 3721.75 413.047  16
   1 -16   5 821.721 262.156  32
   1  16   5 929.156 233.676  23
  -1  16  -5 852.439 246.034  20
   1  16   5 1120.05 253.114  11
   1  16   5 979.256 245.522  20
   1 -16   5 992.617 265.325   5
   1 -16   5 629.981 222.044  16
   1 -16   6 288.514 219.840  16
  -1  16  -6-5.90944 159.767  20
   1 -16   6 172.879 225.534  32
   1  16   6 208.850 190.657  20
   1  16   6 1.98575 152.010  23
   1  16   7 3603.34 409.893  14
  -1  16  -7 3770.21 412.388  20
   1  16   7 4000.84 444.677  20
   1 -16   7 3522.45 445.799  16
   1 -16   7 4049.31 472.116  32
  -1  16  -8 2059.16 331.075  20
   1 -16   8 1947.63 345.944  16
   1  16   8 2244.63 328.518  14
   1 -16   8 2162.25 361.865  32
   1 -16   9 552.486 246.011  32
  -1 -16  -9 592.452 247.033   3
   1  16   9 676.708 203.547  14
   1 -16   9 204.371 195.607  16
  -1  16  -9 735.466 243.245  20
  -1  16 -10 2886.84 356.519  20
   1 -16  10 2578.94 358.835  16
  -1 -16 -10 2040.83 329.689   3
   1  16  10 3373.03 359.228  14
   1 -16  11 184.872 171.031  16
  -1 -16 -11 55.3303 165.726  29
  -1 -16 -11-58.5835 166.979   3
  -1  16 -11 45.0646 147.385  20
  -1  16 -12 2313.49 272.270  20
   1 -16  12 2106.38 286.231  16
  -1 -16 -12 2354.46 304.685  29
   1 -16  13 891.578 183.124  16
  -1 -16 -13 957.746 189.084  29
   1 -17 -13 2020.46 239.254  29
   1  17 -13 2081.90 238.403  20
   1 -17 -12 1355.31 231.783   3
   1 -17 -12 1744.98 266.208  29
  -1 -17  12 1608.37 225.103  16
   1  17 -12 1559.57 242.719  20
  -1 -17  11-3.98322 147.508  16
   1 -17 -11 273.660 205.640   3
   1  17 -11 74.4150 155.967  20
  -1 -17  11 121.968 184.956  32
   1 -17 -11 33.6914 152.250  29
   1  17 -10 3042.74 365.910  20
   1 -17 -10 3010.69 390.259   3
  -1 -17  10 3950.98 409.056  16
  -1 -17  10 2868.62 393.055  32
  -1 -17   9 147.318 208.438  32
  -1 -17   9 202.157 171.346  16
   1 -17  -9 324.921 239.804   3
   1  17  -9 330.207 188.899  20
  -1 -17   8 6047.56 545.814  32
  -1 -17   8 6563.75 533.950  16
   1  17  -8 6172.47 521.492  20
   1 -17  -8 5827.91 538.090   3
   1 -17  -7 2036.85 387.232   3
  -1  17   7 2417.90 341.404  20
  -1 -17   7 2318.80 375.025  32
   1  17  -7 2185.08 344.007  20
   1  17  -6 202.191 171.378  20
  -1  17   6-53.2334 149.797  20
   1 -17  -6 91.0503 239.180   3
   1 -17  -5 3501.74 451.808   3
  -1  17   5 3869.24 413.971  20
   1  17  -5 3752.04 412.049  20
   1 -17  -4 3207.79 426.696   3
  -1  17   4 4203.70 410.769  20
   1 -17  -4 4227.79 440.494  18
   1  17  -4 3599.30 391.655  20
   1 -17  -3 2894.55 356.081  18
  -1  17   3 3012.19 352.852  20
   1  17  -3 2597.40 342.060  20
   1 -17  -3 2736.16 388.649   3
  -1  17   2 1905.70 412.191  30
   1 -17  -2 1725.89 315.907   3
  -1  17   2 2409.42 319.491  20
   1 -17  -2 2541.76 338.327  18
   1  17  -2 2224.52 316.173  20
   1 -17  -1 323.805 188.656  18
   1 -17  -1 889.955 265.883   3
  -1  17   1 529.874 212.047  20
   1 -17  -1 566.963 216.363   5
  -1  17   1 219.713 135.149  30
   1  17  -1 564.032 182.079  20
  -1  17   0 4656.74 579.730  30
   1 -17   0 4850.90 457.308   5
   1 -17   0 4938.08 468.650  18
   1 -17   0 4263.32 439.837   3
   1  17   0 5281.44 448.337  20
  -1  17   0 5361.99 444.028  20
   1 -17   1 8610.33 594.631   5
   1 -17   1 8847.93 621.117  18
   1  17   1 8353.18 537.590  11
  -1  17  -1 8650.18 563.421  20
   1  17   1 8292.94 558.580  20
   1  17   1 8963.20 574.564  23
  -1  17  -2-11.4564 147.969  20
   1  17   2 166.195 162.450  23
   1  17   2 193.093 161.113  20
   1 -17   2 60.7217 160.740  16
   1 -17   2 46.2258 148.170   5
   1  17   2 8.28648 153.816  11
   1 -17   3 2695.00 370.760  16
   1  17   3 2942.20 346.353  23
   1  17   3 2526.98 342.311  20
   1  17   3 3090.53 354.704  11
  -1  17  -3 2858.66 344.331  20
   1 -17   3 2822.30 356.889   5
   1 -17   4 1379.65 290.238  16
   1  17   4 1122.35 235.913  11
   1  17   4 1134.71 245.668  23
   1  17   4 1184.11 256.129  20
  -1  17  -4 1159.52 242.881  20
   1 -17   5 1225.95 270.412  16
   1  17   5 1329.80 277.480  20
   1  17   5 1639.76 285.021  23
   1 -17   5 1393.60 284.651  32
  -1  17  -5 1239.11 261.457  20
   1 -17   6 2800.97 389.111  16
   1 -17   6 2813.90 399.260  32
  -1  17  -6 2384.23 342.527  20
   1  17   6 3101.55 365.488  23
   1  17   6 3053.11 386.114  20
   1  17   7 2379.32 332.516  14
   1  17   7 2237.18 332.055  20
   1 -17   7 2252.18 352.184  32
  -1  17  -7 1845.59 298.098  20
   1 -17   7 2422.11 350.726  16
   1 -17   8 1528.08 291.638  16
   1 -17   8 1894.16 330.432  32
   1  17   8 1771.60 296.344  14
  -1  17  -8 1687.51 287.659  20
  -1 -17  -8 1316.82 326.500   3
   1  17   9 6726.05 484.806  14
   1 -17   9 6245.57 532.164  32
  -1 -17  -9 5297.60 473.918   3
   1 -17   9 6238.86 514.204  16
  -1  17  -9 6329.69 489.826  20
  -1 -17 -10 1101.15 249.165   3
   1 -17  10 895.951 235.817  16
  -1  17 -10 390.451 167.408  20
  -1 -17 -11 1808.90 267.294   3
   1 -17  11 1544.13 260.854  16
  -1 -17 -11 2127.46 297.472  29
  -1  17 -11 2232.42 279.770  20
  -1 -17 -12 2885.20 302.164  29
  -1  17 -12 2533.68 257.288  20
   1 -17  12 2305.75 266.538  16
   1 -18 -12 473.960 161.397  29
   1  18 -12 340.889 137.857  20
   1  18 -11 2036.03 268.578  20
   1 -18 -11 1503.43 248.999  29
   1 -18 -11 1614.35 261.655   3
   1  18 -10 94.9918 151.566  20
   1 -18 -10 66.2067 186.595   3
  -1 -18  10 12.9036 170.992  32
   1 -18  -9 1813.14 321.495   3
   1  18  -9 2386.21 335.868  20
  -1 -18   9 2339.71 350.305  32
  -1 -18   8 406.336 243.023  32
   1 -18  -8 586.124 241.527   3
   1  18  -8 444.145 205.791  20
  -1  18   7 5130.41 459.491  20
  -1 -18   7 4748.05 475.990  32
   1  18  -7 4577.54 444.733  20
   1 -18  -7 4247.88 487.861   3
   1 -18  -6 791.972 302.975   3
  -1  18   6 927.179 219.779  20
   1  18  -6 786.073 245.231  20
  -1  18   5 2867.45 350.719  20
   1 -18  -5 2535.93 400.869   3
   1  18  -5 2649.21 349.296  20
   1  18  -4 71.2245 162.264  20
   1 -18  -4 395.409 220.906   3
   1 -18  -4-103.475 168.562  18
  -1  18   4 228.102 180.969  20
   1 -18  -3 5871.38 541.958   3
  -1  18   3 6989.31 517.970  20
   1 -18  -3 7583.27 556.331  18
   1  18  -3 7229.19 532.838  20
   1 -18  -2 122.921 161.474  18
   1 -18  -2 180.701 233.967   3
  -1  18   2-27.7850 132.609  20
   1  18  -2 98.1942 156.693  20
   1 -18  -1 8650.49 604.469  18
  -1  18   1 8772.96 564.969  20
   1 -18  -1 8383.71 598.394   3
   1  18  -1 9001.60 585.005  20
   1 -18   0 382.549 197.660   5
  -1  18   0 306.781 169.287  20
   1  18   0 392.458 191.252  20
   1 -18   0 395.045 204.233  18
   1 -18   1 785.663 229.287   5
   1  18   1 986.061 248.940  20
   1  18   1 725.966 217.238  23
  -1  18  -1 933.250 228.442  20
   1 -18   1 657.456 218.188  18
   1  18   2 492.005 195.993  20
   1 -18   2 575.984 210.243  18
   1  18   2 398.223 192.474  23
   1 -18   2 369.058 165.928  16
   1  18   2 620.337 197.659  11
  -1  18  -2 579.274 196.404  20
   1 -18   2 683.569 233.252   5
   1 -18   3 9646.50 637.582  16
   1  18   3 9950.97 590.978  11
   1  18   3 10192.5 626.408  20
  -1  18  -3 10251.2 620.223  20
   1  18   3 10263.3 622.625  23
   1 -18   4 478.745 188.314  16
   1  18   4 537.795 190.592  23
  -1  18  -4 641.834 212.361  20
   1  18   4 541.595 220.029  20
   1 -18   5 7181.68 571.555  32
  -1  18  -5 6704.48 516.245  20
   1  18   5 7408.38 550.830  20
   1 -18   5 7213.84 559.497  16
   1  18   5 7535.97 542.123  23
   1 -18   6 506.917 199.106  16
   1 -18   6 775.056 258.720  32
   1  18   6 646.031 211.338  23
   1  18   6 348.857 188.985  20
  -1  18  -6 422.126 184.932  20
  -1  18  -7 4635.56 434.419  20
   1 -18   7 4359.36 453.069  32
  -1 -18  -7 4582.58 482.166   3
   1 -18   7 5393.39 492.451  16
   1  18   7 4725.14 434.207  14
   1 -18   8 645.616 226.504  16
  -1 -18  -8 536.541 237.681   3
   1  18   8 261.377 159.113  14
   1 -18   8 416.816 222.292  32
  -1  18  -8 346.424 181.142  20
  -1  18  -9 2217.12 284.533  20
   1 -18   9 2139.92 306.629  32
  -1 -18  -9 1670.70 303.908   3
   1 -18   9 1875.10 289.477  16
  -1 -18 -10 855.411 230.936   3
  -1  18 -10 1412.91 234.157  20
   1 -18  10 1150.39 231.572  16
  -1 -18 -11 1715.29 243.956   3
   1 -18  11 2335.81 273.264  16
  -1 -18 -11 1991.37 267.384  29
  -1  18 -11 2040.16 241.487  20
   1 -19 -11 2079.61 259.465  29
   1 -19 -11 1760.98 255.923   3
   1  19 -11 1638.10 221.238  20
  -1 -19  10 96.7942 151.467  32
   1 -19 -10 133.777 171.741   3
   1  19 -10 120.726 129.371  20
  -1 -19   9 104.216 163.177  32
   1  19  -9-56.4189 149.437  20
   1 -19  -9 261.401 221.919   3
  -1 -19   8 169.512 184.965  32
   1 -19  -8 95.0791 205.506   3
   1  19  -8 118.129 150.076  20
   1  19  -7 15327.3 741.137  20
  -1 -19   7 13871.7 760.308  32
   1 -19  -7 13517.5 765.258   3
   1 -19  -6 1336.50 334.062   3
   1  19  -6 1022.38 247.778  20
   1 -19  -6 961.474 259.786  25
  -1  19   6 1194.02 238.678  20
   1 -19  -5 5117.26 522.593   3
  -1  19   5 5311.69 453.680  20
   1  19  -5 5277.30 462.933  20
   1  19  -4 2068.85 316.636  20
  -1  19   4 2179.77 314.664  20
   1 -19  -4 1592.89 343.432   3
   1 -19  -3 67.1357 149.314  18
  -1  19   3 226.313 167.381  20
   1 -19  -3 29.6229 231.175   3
  -1 -19   3-64.1252 164.252  18
   1  19  -3 116.657 168.374  20
   1  19  -2-165.502 179.976  20
   1 -19  -2 72.5377 171.519  18
  -1  19   2-46.8078 178.636  20
   1 -19  -2-166.403 238.552   3
   1  19  -1 4112.81 414.185  20
   1 -19  -1 3788.21 418.525  18
   1 -19  -1 3851.33 431.058   3
  -1  19   1 4075.44 402.768  20
  -1 -19   0 701.830 253.103   3
   1 -19   0 480.949 213.474  18
   1  19   0 531.605 201.415  20
   1  19   0 456.556 180.996  23
  -1  19   0 384.417 196.723  20
   1  19   1 14157.3 724.188  23
  -1  19  -1 13317.9 694.728  20
   1  19   1 13538.1 716.744  20
   1 -19   1 14274.4 756.408   5
   1 -19   1 13758.8 766.626  18
   1  19   2 5331.76 456.509  20
   1 -19   2 5985.27 520.731  18
   1  19   2 5461.96 461.232  23
  -1  19  -2 5620.05 462.552  20
   1  19   3 4391.86 418.876  23
   1  19   3 4622.08 450.587  20
   1 -19   3 3914.92 442.622  18
  -1  19  -3 3702.58 383.445  20
   1 -19   4 467.016 215.581  32
   1  19   4 87.2921 161.561  20
   1  19   4 32.8916 146.777  23
   1 -19   4 449.552 203.671  16
  -1  19  -4 171.562 161.994  20
   1 -19   5 906.146 265.183  32
  -1  19  -5 781.342 220.497  20
   1  19   5 511.361 205.381  20
   1  19   5 578.247 204.202  23
   1 -19   5 642.992 218.755  16
   1 -19   6 17.6535 167.515  16
   1  19   6 217.171 202.300  20
  -1 -19  -6 141.114 213.836   3
   1 -19   6 100.789 211.309  32
  -1  19  -6-31.3170 146.291  20
   1 -19   7 4476.39 434.527  32
   1 -19   7 4661.61 440.585  16
   1  19   7 4582.98 397.176  14
  -1 -19  -7 3982.20 442.534   3
  -1  19  -7 4367.29 402.482  20
  -1  19  -8 2489.19 304.430  20
  -1 -19  -8 2237.59 323.798   3
   1 -19   8 2760.99 329.929  16
   1 -19   8 1964.65 306.186  32
   1 -19   9 4994.48 416.260  16
  -1  19  -9 4901.98 384.230  20
  -1 -19  -9 4368.05 395.646   3
  -1  19 -10 981.595 180.081  20
   1 -19  10 928.579 189.823  16
  -1 -19 -10 911.821 223.760   3
  -1 -19 -11 2223.29 247.239  29
   1  20 -11 1132.62 176.213  20
   1  20 -10 169.508 128.516  20
   1 -20 -10-123.357 170.083   3
  -1 -20  10 224.143 151.723  32
   1 -20 -10 314.190 142.186  29
   1 -20  -9 1212.58 253.306   3
   1  20  -9 1080.75 212.404  20
  -1 -20   9 859.781 214.904  32
  -1 -20   8 5578.81 463.112  32
   1  20  -8 5886.80 436.126  20
   1 -20  -8 4868.34 435.860   3
   1  20  -7 781.488 217.985  20
   1 -20  -7 1014.20 281.780   3
  -1 -20   7 759.491 241.276  32
  -1  20   6 13318.6 670.854  20
   1 -20  -6 12117.4 639.706  25
  -1 -20   6 12999.8 715.105  32
   1  20  -6 12867.5 674.634  20
   1 -20  -6 12532.6 716.922   3
   1  20  -5 664.340 228.863  20
  -1  20   5 634.719 192.447  20
   1 -20  -5 420.009 218.764   3
   1 -20  -4 2281.37 370.946   3
  -1 -20   4 2417.53 337.448  18
   1  20  -4 2215.80 313.353  20
  -1  20   4 2577.41 325.424  20
   1 -20  -3 446.925 234.257   3
   1 -20  -3 567.691 198.807  18
  -1  20   3 387.034 177.430  20
   1  20  -3 405.904 182.941  20
   1  20  -2 200.595 162.764  20
   1 -20  -2 442.672 213.248  18
  -1  20   2 286.445 165.259  20
   1 -20  -2 219.234 242.087   3
  -1  20   1 3043.85 348.829  20
   1  20  -1 3797.04 398.211  20
   1 -20  -1 3620.92 398.847   3
   1  20  -1 3339.74 375.488  23
   1 -20  -1 3624.66 398.082  18
   1 -20   0 13120.0 725.366  18
   1  20   0 12378.6 679.190  20
  -1  20   0 12375.0 661.530  20
   1  20   0 12680.7 678.991  23
   1  20   1 597.135 199.862  20
  -1  20  -1 712.974 204.595  20
   1 -20   1 268.267 168.999  18
   1  20   1 574.247 202.214  23
  -1 -20  -1 699.703 257.742   3
   1  20   2 3085.29 366.509  20
   1 -20   2 3640.88 420.545  18
  -1 -20  -2 4113.34 435.297   3
  -1  20  -2 3300.89 368.283  20
   1  20   2 3333.91 365.350  23
   1  20   3 1014.62 233.605  23
  -1 -20  -3 1478.36 316.695   3
   1 -20   3 1159.93 264.906  18
  -1  20  -3 1228.52 248.275  20
   1  20   3 1196.70 255.357  20
   1 -20   4 74.7529 190.454  18
   1  20   4 448.994 198.842  20
  -1  20  -4 61.5573 138.487  20
   1 -20   4 163.719 171.473  32
   1  20   4 154.526 154.337  23
   1  20   5 3402.88 357.186  23
  -1  20  -5 3010.14 338.666  20
   1 -20   5 2670.83 358.260  18
  -1 -20  -5 3147.46 397.914   3
   1 -20   5 3284.86 376.958  32
   1 -20   5 2799.24 371.858  25
   1  20   5 3275.52 361.560  20
   1 -20   5 3657.77 398.290  16
  -1 -20  -6 960.630 271.082   3
   1 -20   6 1012.23 257.322  18
   1 -20   6 867.856 231.110  32
  -1  20  -6 1375.80 252.407  20
   1  20   6 1115.62 231.742  14
   1  20   6 1137.37 232.081  20
   1 -20   6 1020.17 229.417  16
  -1  20  -7 3740.67 359.040  20
  -1 -20  -7 3086.03 381.444   3
   1 -20   7 3662.90 371.941  16
   1 -20   7 2936.64 345.925  32
   1 -20   8 3329.47 349.779  32
   1 -20   8 3696.12 354.515  16
  -1  20  -8 3878.45 337.514  20
  -1 -20  -8 3330.07 369.252   3
  -1 -20  -9 258.803 182.981   3
   1 -20   9 506.370 160.836  16
   1 -20   9 304.302 151.639  18
  -1  20  -9 274.006 121.053  20
  -1 -20 -10 245.446 156.315   3
  -1 -20 -10-7.48331 114.093  29
   1 -20  10 326.713 145.293  18
   1  21 -10 2293.26 222.617  20
  -1 -21   9-63.3105 125.961  18
   1  21  -9 37.0453 130.242  20
   1 -21  -9-49.2024 161.892   3
  -1 -21   9 222.619 135.097  32
  -1 -21   8 681.625 207.268  32
  -1 -21   8 358.194 154.345  18
   1  21  -8 589.747 178.618  20
   1 -21  -8 578.232 213.162   3
  -1 -21   7 139.691 179.935  32
  -1 -21   7 87.0030 137.676  18
   1  21  -7 25.6480 133.466  20
   1 -21  -7 257.300 217.874   3
  -1 -21   6 1712.75 287.511  32
  -1  21   6 1718.97 259.160  20
  -1 -21   6 1593.21 258.501  18
   1  21  -6 1148.18 229.210  20
   1 -21  -6 1091.60 280.965   3
   1  21  -5 518.836 192.230  20
   1 -21  -5 311.232 203.359  25
   1 -21  -5 613.824 233.998   3
  -1  21   5 642.876 194.929  20
  -1 -21   5 372.105 165.418  18
   1  21  -4 9858.38 583.268  20
   1 -21  -4 8529.07 588.011   3
  -1  21   4 9419.39 560.208  20
   1  21  -3 2073.41 309.200  20
   1 -21  -3 1673.91 308.713   3
  -1  21   3 2229.14 291.003  20
   1  21  -2 2230.62 314.323  20
  -1  21   2 1920.49 290.614  20
   1 -21  -2 1826.98 314.316   3
   1  21  -2 2399.73 304.368  23
   1 -21  -2 2271.38 310.765  18
   1 -21  -1 3.68289 155.177  18
   1  21  -1-24.6713 153.317  23
   1  21  -1-129.551 173.153  20
  -1  21   1-25.2286 152.063  20
   1 -21   0-35.8273 145.516  18
   1  21   0-15.7879 150.228  20
  -1  21   0-110.915 157.241  20
   1  21   0 64.5531 140.639  23
   1  21   1 839.838 226.020  20
   1 -21   1 1266.35 271.127  18
   1  21   1 1328.13 258.028  23
  -1 -21  -1 720.285 240.888   3
  -1  21  -1 701.142 194.941  20
  -1 -21  -2 6995.65 536.993   3
  -1  21  -2 7403.62 506.285  20
   1  21   2 7354.15 520.751  20
   1  21   2 8570.39 544.918  23
   1 -21   2 7800.90 555.907  18
   1  21   3 379.911 169.673  23
  -1 -21  -3 461.113 213.270   3
   1 -21   3 640.578 221.461  18
  -1  21  -3 295.725 164.341  20
   1  21   3 658.008 196.953  20
   1 -21   3 312.125 214.097  32
   1 -21   4 2674.49 348.058  18
  -1  21  -4 3086.04 332.268  20
   1  21   4 3362.79 345.864  23
   1 -21   4 3070.40 371.929  25
   1 -21   4 2833.89 338.371  32
  -1 -21  -4 3244.52 390.171   3
   1  21   4 3014.69 345.278  20
   1  21   5 257.855 155.130  20
  -1 -21  -5-202.518 217.714   3
   1 -21   5 277.838 210.459  32
   1 -21   5 214.356 152.525  18
  -1  21  -5 329.146 169.303  20
   1 -21   5 319.215 188.033  25
  -1 -21  -6 1777.77 299.703   3
   1 -21   6 2023.04 292.899  32
  -1  21  -6 2190.67 277.122  20
   1 -21   6 1871.07 289.081  18
   1 -21   7-79.3461 139.835  18
  -1  21  -7 262.277 144.609  20
  -1 -21  -7 290.565 185.281   3
  -1 -21  -8 853.522 223.027   3
   1 -21   8 675.455 192.625  18
  -1  21  -8 603.077 158.756  20
  -1 -21  -9 730.885 185.894   3
   1 -21   9 490.096 153.047  18
   1  22  -8 2519.29 253.028  27
   1 -22  -8 2678.83 290.623   3
   1  22  -8 2587.18 252.641  20
  -1 -22   7 514.001 187.345  32
   1  22  -7 385.854 157.080  20
   1  22  -7 60.6459 135.764  27
  -1 -22   7 441.393 153.581  18
   1 -22  -7 275.676 165.223   3
  -1 -22   6 3733.63 337.444  18
   1  22  -6 4520.63 368.106  20
  -1 -22   6 4070.13 379.788  32
   1 -22  -6 3531.19 365.113   3
   1  22  -6 3622.39 315.849  27
   1 -22  -5 513.002 204.504  25
   1  22  -5 378.413 154.501  20
  -1 -22   5 352.851 189.443  32
  -1  22   5 537.142 174.226  20
   1 -22  -5 524.075 225.077   3
   1 -22  -4 133.975 188.263  25
   1 -22  -4 114.043 178.144   3
   1  22  -4 156.649 126.250  23
   1  22  -4 130.076 134.917  20
  -1  22   4 253.023 181.171  20
   1 -22  -3 532.575 214.162   3
  -1  22   3 239.849 148.939  20
   1  22  -3 230.207 164.335  20
   1 -22  -3 56.1327 196.575  25
   1  22  -3 132.041 130.579  23
   1 -22  -2 1102.13 261.209   3
  -1  22   2 1067.23 232.218  20
   1  22  -2 1016.88 233.879  20
   1  22  -2 913.176 205.975  23
   1 -22  -1 507.478 191.646  18
   1  22  -1 557.790 190.659  23
   1  22  -1 432.649 185.988  20
  -1  22   1 576.736 184.507  20
   1  22   0 6155.02 451.809  23
   1 -22   0 6811.01 488.250  18
  -1  22   0 5918.99 441.933  20
   1  22   0 6596.50 472.860  20
   1 -22   1 504.642 189.517  18
   1  22   1 534.592 211.294  20
  -1 -22  -1 611.489 210.753   3
   1  22   1 521.139 163.165  23
  -1  22  -1 334.554 171.809  20
   1  22   2 5234.95 423.930  20
   1 -22   2 5686.06 459.193  18
  -1 -22  -2 5151.25 438.844   3
  -1  22  -2 4842.81 398.201  20
   1 -22   2 5131.93 462.404  25
   1  22   2 5345.48 411.992  23
   1 -22   3 89.5926 194.247  25
   1 -22   3-96.7900 155.372  18
   1  22   3 30.4639 140.039  20
  -1 -22  -3 75.2380 178.961   3
   1  22   3 120.931 137.788  23
  -1  22  -3 174.827 146.912  20
   1 -22   4 244.987 156.095  18
  -1 -22  -4 267.245 205.920   3
   1  22   4 76.0809 127.628  20
  -1  22  -4 21.8226 119.050  20
   1 -22   4 14.9153 168.823  25
   1  22   4 180.191 137.291  23
   1 -22   5-97.0164 141.415  18
  -1 -22  -5-35.5179 179.097   3
   1 -22   5-110.937 153.184  25
   1  22   5-213.937 155.131  20
  -1  22  -5 101.345 119.599  20
   1 -22   6 1280.02 229.313  18
  -1 -22  -6 1535.03 263.060   3
  -1  22  -6 1234.03 201.648  20
   1 -22   7 206.074 146.122  18
  -1 -22  -7 154.637 160.922   3
  -1  22  -7 236.806 114.337  20
  -1 -22  -8 3077.05 294.391   3
   1 -22   8 2789.44 270.107  18
   1 -23  -7 1225.38 217.242   3
   1  23  -7 1255.35 186.926  20
   1  23  -6 435.629 134.868  20
   1 -23  -6 347.996 183.762   3
   1 -23  -5 59.7680 157.623  25
   1  23  -5 167.509 135.039  20
  -1 -23   5 534.867 175.452  32
   1 -23  -5 626.624 201.420   3
   1  23  -5 97.3023 121.819  23
   1 -23  -4 2900.28 310.544   3
   1  23  -4 3153.67 308.877  20
   1 -23  -4 2321.36 285.448  25
   1  23  -4 2627.43 265.472  23
  -1 -23   4 2609.38 306.590  32
  -1  23   4 2734.83 281.630  20
   1  23  -3 171.372 148.591  20
   1  23  -3-255.814 136.245  23
   1 -23  -3-77.8631 170.928   3
   1 -23  -3 26.3488 177.297  25
  -1  23   3 113.222 121.437  20
  -1  23   2 1362.49 214.602  20
   1 -23  -2 1169.21 275.410  25
   1  23  -2 1832.76 261.914  20
   1  23  -2 1646.98 232.435  23
  -1  23   1 308.765 154.118  20
   1 -23  -1 116.011 177.089  25
   1  23  -1-115.060 140.584  23
   1  23  -1 15.9765 135.699  20
   1  23   0-11.3088 117.092  23
  -1  23   0-192.564 135.423  20
   1 -23   0 7.19461 184.788  25
   1  23   0 39.3628 140.794  20
   1 -23   0 111.718 130.373  18
  -1  23  -1 900.669 194.323  20
   1 -23   1 867.688 201.328  18
   1 -23   1 841.090 249.982  25
   1  23   1 1119.08 202.667  23
   1  23   1 909.221 209.153  20
   1 -23   2 916.567 191.895  18
   1  23   2 1300.25 211.000  23
  -1 -23  -2 176.032 169.970   3
  -1  23  -2 709.279 172.495  20
   1 -23   2 693.650 226.100  25
   1  23   2 1294.35 227.833  20
   1  23   3-41.1735 126.600  20
   1 -23   3-124.140 171.292  25
  -1  23  -3-53.4851 131.194  20
   1 -23   3-141.220 140.389  18
  -1 -23  -3 58.1531 153.023   3
   1  23   3-48.7197 107.576  23
  -1 -23  -4 1951.64 262.674   3
   1  23   4 2069.53 253.429  20
  -1  23  -4 1998.86 233.360  20
   1 -23   4 1626.46 243.499  25
   1 -23   4 1822.17 253.848  18
  -1 -23  -5 198.579 177.677   3
   1 -23   5 20.3842 124.940  18
  -1  23  -5 212.357 123.226  20
  -1 -23  -6 593.394 181.755   3
   1 -23   6 656.685 172.640  18
  -1  23  -6 553.097 135.755  20
   1  24  -5 1321.29 187.320  20
   1 -24  -4 52.9274 137.489   3
   1  24  -4 17.2820 124.015  20
   1 -24  -4 355.973 178.147  25
  -1 -24   4 188.904 147.426  25
   1  24  -3 363.398 137.225  20
  -1  24   3 595.637 146.728  20
   1 -24  -3 482.295 242.946  25
  -1  24   2 2376.57 250.588  20
   1 -24  -2 2368.57 285.621  25
   1  24  -2 2320.29 260.057  20
   1  24  -2 2369.78 234.372  23
   1  24  -1 1096.14 161.726  23
   1 -24  -1 1560.19 261.844  25
  -1  24   1 1325.78 199.218  20
   1  24  -1 1319.04 213.375  20
  -1  24   0 108.314 113.511  20
   1 -24   0 98.3219 169.238  25
   1  24   0 44.9938 120.780  20
   1  24   0 412.169 129.999  23
   1  24   1 663.985 177.245  20
  -1  24  -1 490.409 152.122  20
   1 -24   1 560.897 205.268  25
   1 -24   2 182.933 119.147  18
  -1  24  -2-107.916 108.851  20
   1 -24   2 173.188 145.954  25
   1  24   2-201.722 126.860  20
  -1 -24  -3 587.892 159.980   3
  -1  24  -3 473.932 152.335  20
   1 -24   3 334.511 122.108  18
   1 -24   3 468.867 164.083  25
   1  24   3 618.418 170.208  20
  -1  24  -4 662.323 144.880  20
  -1 -24  -4 288.481 150.240   3
   1  25  -2-52.9727 105.301  20
  -1 -25   2 198.338 135.213  25
   1 -25  -1 386.289 164.490  25
   1  25  -1 591.519 139.482  20
  -1 -25   1 578.826 171.273  25
   1  25   0 922.798 174.163  20
   1 -25   0 830.013 184.493  25
   1  25   1 3368.68 266.852  20
  -1 -25  -1 2960.57 274.667  25
   1 -25   1 2577.38 268.644  25
  -2   0  17 189.973 138.185  13
   2   0 -16 713.312 245.227  29
   2   0 -16 380.690 182.706  21
   2   0 -15-139.789 193.808  21
   2   0 -15-27.6834 169.346  29
   2   0 -14 1577.67 304.798  29
   2   0 -13 19.5898 176.407  29
   2   0 -12 5589.14 481.584  29
   2   0 -11-78.2598 136.911  29
  -2   0  10 4458.67 522.124   1
   2   0 -10 4453.92 379.906  29
  -2   0   9 16.6574 132.191   1
  -2   0   8 25811.4 1059.16   1
  -2   0   7-15.5641 120.706   1
  -2   0   7-32.4374 84.9309  30
  -2   0   6 47.5884 81.1084  30
  -2   0   6 48.8110 129.834   1
  -2   0   5-114.302 129.875   1
  -2   0   5 4.80724 72.8310  30
  -2   0   4 58694.6 1190.64   1
  -2   0   4 56687.8 827.200  30
  -2   0   3 146.505 73.6580  30
  -2   0   3 121.913 117.847   1
  -2   0   2 72796.5 1009.90  30
   2   0  -1 57.5754 89.5215  28
   2   0   0 14554.2 514.273  28
   2   0   1 147.061 113.457  28
   2   0   2 52481.6 1114.26  28
   2   0   3 138.175 129.772  28
   2   0   3 75.2655 268.386   2
   2   0   4 19378.0 1292.67   2
   2   0   4 22713.6 870.553  28
   2   0   5 24.4221 414.831   2
   2   0   5-8.82530 148.084  28
   2   0   6 3463.67 419.152  28
   2   0   6 3333.01 763.776   2
   2   0   7-321.691 505.052   2
   2   0   7-7.91179 153.099  28
   2   0   8 525.847 218.607  28
   2   0   8 789.532 173.904  14
   2   0   9 17.9165 121.608  14
  -2   0  -9-93.9045 112.716  29
   2   0   9 23.9097 129.465  28
   2   0   9-35.5392 138.782   7
   2   0  10 310.815 212.659  28
   2   0  10 170.364 178.118   7
  -2   0 -10 503.682 165.466  29
   2   0  11-172.193 203.414   7
  -2   0 -11-163.921 170.889  29
   2   0  12 869.453 229.307  15
  -2   0 -12 676.297 225.062  29
   2   0  13 253.096 189.366  15
  -2   0 -13-154.900 174.553  29
   2   0  14 243.834 174.433  17
  -2   0 -14 165.278 167.435  29
  -2   0 -15-43.4594 148.611  29
   2   0  15-74.0411 160.636  17
   2   0  16 501.433 162.816  17
   2   0  16 546.000 184.808  13
  -2  -1  17 781.642 206.957  13
  -2   1  17 759.148 188.192  13
  -2  -1  16 2916.05 344.264  13
   2  -1 -16 2715.44 349.452  29
   2   1 -16 2141.07 284.630  21
   2  -1 -16 2100.75 293.950  21
   2   1 -15 72.6901 176.256  29
   2  -1 -15 148.726 178.014  29
   2   1 -15 6.32585 152.833  21
   2  -1 -14 215.545 165.553  29
   2   1 -14 198.270 184.025  29
   2  -1 -13 6237.82 520.011  29
   2   1 -13 6303.86 530.718  29
   2  -1 -12 71.7253 158.568  29
   2   1 -12 132.704 156.857  29
  -2  -1  11 2246.87 391.204   1
   2  -1 -11 2653.42 327.499  29
   2   1 -11 2751.00 335.425  29
  -2  -1  10 329.402 183.474   1
  -2   1  10-187.418 154.935   1
   2   1 -10 21.2329 131.772  29
   2  -1 -10 125.750 139.145  29
  -2   1   9 2223.36 342.875   1
  -2  -1   9 2132.63 348.860   1
  -2   1   8 42.2462 138.527   1
  -2  -1   8 141.531 128.094   1
  -2   1   8 212.992 152.839  30
  -2  -1   7 7205.40 537.026   1
  -2   1   7 7776.92 553.043   1
  -2   1   7 7735.12 477.256  30
  -2   1   6 1989.88 238.315  30
  -2  -1   6 1640.77 177.496  30
  -2  -1   6 1440.84 263.131   1
  -2   1   6 1927.71 267.929   1
  -2  -1   5 10682.8 567.139   1
  -2   1   5 10050.4 546.174   1
  -2  -1   5 9868.34 350.208  30
  -2   1   5 9921.86 444.353  30
  -2  -1   4 37458.5 555.719  30
  -2   1   4 39280.7 793.281  30
  -2  -1   4 38123.8 974.092   1
  -2   1   3 13679.5 467.595  30
  -2  -1   3 13121.6 272.063  30
  -2  -1   3 13141.8 531.032   1
  -2  -1   2 2283.77 157.497  30
  -2  -1   2 2294.17 212.478   1
  -2   1   2 2108.68 219.944  30
   2   1  -1 8.55829 84.3509  28
  -2   1   1 74.6126 83.4489  30
   2  -1  -1 201.591 107.013  28
  -2  -1   1 162.343 90.5120   1
   2   1   0 17389.1 563.745  28
   2  -1   0 17570.0 572.645  28
  -2  -1   0 16986.3 419.796   1
   2   1   1 23701.7 702.750  28
  -2  -1  -1 23231.8 390.836   1
   2  -1   1 22170.4 667.556  28
   2  -1   2 30820.8 840.770  28
   2   1   2 31205.7 880.812  28
   2  -1   3 4070.64 351.520  28
   2  -1   3 3988.50 528.629   2
   2   1   3 3744.09 351.641  28
   2   1   3 3851.20 496.316   2
   2  -1   4 7347.39 496.547  28
   2   1   4 8748.54 791.438   2
   2  -1   4 7944.48 793.648   2
   2   1   4 7013.22 505.513  28
   2  -1   5 303.837 148.416  28
   2  -1   5 266.421 309.177   2
   2   1   5 666.721 365.686   2
   2   1   5 515.003 200.287  28
   2  -1   6 10766.1 689.692  28
   2   1   6 10475.4 719.359  28
   2  -1   6 11133.2 1111.39   2
   2   1   7-307.796 403.951   2
   2  -1   7 397.188 388.871   2
   2  -1   7 119.640 165.156  28
   2   1   7 103.183 162.702  28
   2   1   8 5911.34 628.544  28
   2  -1   8 6646.48 627.012  28
   2   1   8 6168.42 425.885  14
   2   1   8 7571.68 1075.54   2
   2  -1   8 5748.21 911.979   2
   2  -1   8 6232.75 430.274  14
   2   1   9 2102.36 291.867  14
  -2  -1  -9 1907.54 268.012  29
   2   1   9 2044.21 605.553   2
  -2   1  -9 1952.26 270.858  29
   2  -1   9 766.628 434.662   2
   2   1   9 2226.71 406.041  28
   2  -1   9 2184.68 392.221  28
   2  -1   9 1868.28 275.252   7
   2   1   9 1887.96 288.653   7
  -2   1 -10 239.309 150.605  29
   2   1  10 658.848 251.541  28
   2  -1  10-34.9734 179.507   7
   2   1  10 293.756 172.190  14
   2   1  10-24.6913 327.861   2
  -2  -1 -10 1.77119 139.201  29
   2   1  10 113.272 160.223   7
   2  -1  11 1264.10 305.249   7
   2  -1  11 860.755 213.675  15
  -2   1 -11 940.237 231.161  29
  -2  -1 -11 1180.21 247.778  29
   2  -1  12 869.661 302.093   7
  -2  -1 -12 880.216 242.190  29
  -2   1 -12 472.952 217.468  29
   2  -1  12 647.304 196.673  15
   2  -1  13 353.212 227.614  17
   2   1  13 580.107 227.934  15
  -2  -1 -13 267.246 191.210  29
  -2   1 -13 118.139 167.315  29
  -2   1 -14 6342.42 505.961  29
  -2  -1 -14 6143.36 500.603  29
   2   1  14 6052.62 516.466  17
   2   1  14 5796.35 468.502  15
   2  -1  14 6540.01 531.217  17
   2  -1  15 747.112 215.501  13
   2   1  15 651.677 219.298  17
   2  -1  15 567.788 205.064  17
  -2  -1 -15 351.235 192.919  29
   2   1  16 1949.87 266.846  17
   2  -1  16 2356.28 280.556  13
   2  -1  16 1860.07 253.808  17
   2   1  16 2538.96 298.992  13
  -2  -2  17 1207.34 210.237  13
  -2   2  17 1742.70 252.054  13
   2  -2 -17 1699.57 256.509  29
   2  -2 -16 235.646 151.637  21
   2  -2 -16 153.038 168.920  29
  -2  -2  16 287.206 166.628  13
   2  -2 -15 2483.89 368.377  29
   2   2 -15 2338.91 345.519  29
   2   2 -15 2573.37 320.065  21
   2   2 -14 757.262 219.837  21
   2   2 -14 1063.17 262.083  29
   2  -2 -14 1135.51 264.122  29
   2  -2 -13 1483.80 295.202  29
   2   2 -13 1674.72 309.751  29
   2   2 -12 31.1910 142.106  29
   2  -2 -12 228.560 182.910  29
   2  -2 -11 4371.18 404.677  29
   2   2 -11 4137.20 398.461  29
  -2  -2  11 4024.50 528.030   1
  -2   2  10 1013.84 309.593   1
   2   2 -10 1447.12 236.122  29
   2  -2 -10 1103.22 213.120  29
  -2  -2  10 1095.00 285.924   1
  -2   2   9 1241.89 284.715   1
  -2  -2   9 875.737 246.002   1
  -2   2   9 1385.89 258.458  30
  -2  -2   8 1590.98 295.490   1
  -2   2   8 1450.60 259.957  30
  -2   2   8 1639.30 282.113   1
  -2   2   7 20358.0 881.423   1
  -2   2   7 20937.8 821.877  30
  -2  -2   7 20724.9 913.897   1
  -2  -2   6-24.8981 136.016   1
  -2   2   6 75.7867 104.046  30
  -2   2   6 136.789 134.818   1
  -2   2   5-2.32150 88.3623  30
  -2  -2   5 69.8930 109.215   1
  -2  -2   4 7932.19 465.514   1
  -2   2   4 7925.27 413.582  30
  -2  -2   3 40173.0 940.717   1
  -2   2   3 42508.3 946.363  30
  -2  -2   2 22284.7 641.784   1
  -2   2   2 20887.4 712.639  30
   2   2  -1 76669.1 1097.24  28
  -2  -2   1 73557.9 1041.05   1
  -2   2   1 76269.7 1163.03  30
  -2  -2   0 12752.2 376.009   1
   2  -2   0 12101.3 490.359  28
   2   2   0 12899.8 490.868  28
   2  -2   1 15190.7 560.929  28
  -2  -2  -1 16142.0 336.338   1
   2   2   1 16575.4 603.061  28
   2  -2   2 4739.08 335.352  28
   2   2   2 4495.81 361.251  28
   2   2   3 73050.6 1767.65   2
   2  -2   3 70140.5 1853.95   2
   2  -2   4 2611.05 299.193  28
   2  -2   4 3242.14 501.490   2
   2   2   4 3417.40 483.977   2
   2  -2   5 18466.0 810.079  28
   2  -2   5 19964.1 1211.98   2
   2   2   5 21905.1 1228.11   2
   2  -2   6 8490.18 594.376  28
   2  -2   6 8463.75 895.945   2
   2   2   6 9728.01 918.008   2
   2   2   7 25337.7 1572.68   2
   2  -2   7 23810.1 1065.44  28
   2  -2   7 23558.1 1554.59   2
   2   2   8 320.052 237.545  28
   2  -2   8 263.440 172.414  28
   2  -2   8 561.442 306.771   2
   2   2   8 349.700 341.628   2
   2   2   8 160.956 110.732  14
   2  -2   9 1074.46 230.729   7
   2   2   9 1689.93 552.297   2
   2   2   9 950.126 282.167  28
   2  -2   9 1221.82 444.360   2
  -2   2  -9 985.498 215.618  29
  -2  -2  -9 720.828 178.874  29
   2   2   9 1014.20 208.708  14
   2  -2   9 1449.79 250.226  15
  -2   2 -10 1299.09 245.495  29
   2  -2  10 1485.26 264.002  15
   2   2  10 663.141 304.697  28
   2  -2  10 1600.15 290.739   7
   2   2  10 1015.04 416.266   2
   2   2  10 1164.39 250.909  14
  -2  -2 -10 1208.69 240.160  29
   2  -2  10 1400.58 470.347   2
   2  -2  11 2879.81 349.214  15
  -2  -2 -11 2355.69 326.302  29
   2   2  11 2764.96 362.087  14
  -2   2 -11 2151.22 310.927  29
   2  -2  11 2763.79 402.337   7
  -2   2 -12 378.465 199.376  29
   2  -2  12-32.1953 199.827   7
  -2  -2 -12 198.793 171.116  29
   2  -2  12 223.980 184.991  17
  -2   2 -13 9034.13 608.850  29
   2   2  13 8338.51 592.082  15
   2  -2  13 8585.11 621.447  17
  -2  -2 -13 8619.74 602.754  29
   2  -2  14 980.973 258.861  13
   2  -2  14 897.817 256.164  17
  -2  -2 -14 973.709 249.023  29
   2   2  14 1206.51 258.403  15
  -2   2 -14 959.671 244.637  29
   2  -2  15 3589.94 374.696  13
   2  -2  15 3433.46 373.325  17
   2   2  15 3082.17 358.636  17
  -2  -2 -15 3760.79 381.756  29
   2   2  16-102.319 135.228  17
   2   2  16 44.4014 127.387  13
   2  -2  16 103.777 152.819  13
  -2  -2 -16 125.242 132.312  29
   2  -2  16 124.749 290.832  17
   2  -3 -17 270.040 159.818  29
  -2  -3  17 671.602 179.606   4
   2  -3 -16 2059.94 303.926  29
  -2  -3  16 2086.77 292.780  13
   2  -3 -15-37.9118 171.403  29
   2   3 -15 132.103 165.695  21
  -2  -3  15 512.539 220.325  13
   2  -3 -14 393.198 232.145  29
   2   3 -14 78.2888 178.891  29
   2   3 -14 298.409 182.450  21
   2  -3 -13 8471.40 606.034  29
   2   3 -13 8734.83 615.428  29
   2   3 -13 9615.61 609.725  21
   2   3 -12 1933.13 311.785  29
   2  -3 -12 2240.67 309.551  29
  -2  -3  11 12041.8 911.095   1
   2   3 -11 10702.2 629.975  29
   2  -3 -11 10303.6 614.525  29
   2  -3 -10 615.009 189.369  29
  -2   3  10 727.320 213.102   1
  -2  -3  10 619.452 234.978   1
   2   3 -10 830.865 205.697  29
  -2  -3   9 5925.45 408.842  32
  -2  -3   9 5559.84 563.430   1
  -2   3   9 5893.45 552.840   1
  -2   3   9 6366.83 562.052  30
  -2   3   8 1570.32 287.091  30
  -2   3   8 1892.55 319.077   1
  -2  -3   8 1415.28 308.908   1
  -2  -3   7 2149.73 320.416   1
  -2   3   7 1865.07 286.028  30
  -2   3   7 2175.33 315.328   1
  -2   3   6 636.175 175.927  30
  -2  -3   6 641.914 195.519   1
  -2  -3   5 80625.1 1611.81   1
  -2   3   5 82658.5 1502.58  30
  -2  -3   4 4063.53 349.809   1
  -2   3   4 4087.01 341.124  30
  -2  -3   3 738.908 168.036   1
  -2   3   3 736.429 197.418  30
  -2  -3   2 20380.3 645.988   1
  -2   3   2 21015.8 769.635  30
   2   3  -2 21574.7 557.488  28
  -2  -3   1 418.330 117.656   1
  -2   3   1 365.558 150.982  30
   2   3  -1 611.105 129.476  28
  -2  -3   0 1014.39 132.837   1
   2   3   0 1149.45 182.566  28
  -2   3   0 887.453 174.013  30
   2  -3   0 742.828 149.756  28
  -2  -3  -1 21690.3 460.971   1
   2   3   1 20464.6 698.802  28
   2   3   1 20240.4 620.457  30
   2  -3   1 19366.2 641.947  28
   2  -3   2 737.302 158.240  28
   2   3   2 879.095 180.822  30
   2  -3   3 21380.0 739.294  28
   2   3   3 22390.0 817.913  30
   2   3   3 24095.2 969.242   2
   2  -3   3 23675.6 1061.60   2
   2  -3   4 233.167 269.843   2
   2   3   4 680.862 267.455   2
   2  -3   4 281.704 126.312  28
   2  -3   5 8560.83 793.302   2
   2   3   5 10447.3 792.377   2
   2  -3   5 9660.23 574.403  28
   2  -3   6 1086.40 409.838   2
   2   3   6 1759.66 372.188   2
   2  -3   6 1248.56 253.885  28
   2  -3   7 2092.47 517.349   2
   2   3   7 2810.17 531.365   2
   2  -3   7 2265.57 347.565  28
   2   3   8 303.457 133.289  14
   2   3   8 428.448 322.891   2
   2  -3   8 229.599 326.939   2
  -2  -3  -8 403.426 153.729  29
   2  -3   8-13.0105 128.501  28
   2  -3   8 268.190 176.018   7
   2  -3   9 5301.81 841.730   2
   2   3   9 5894.69 455.747  14
   2  -3   9 6536.17 501.855   7
   2  -3   9 6444.67 471.900  15
   2   3   9 5919.50 821.424   2
   2   3   9 6373.69 725.283  28
  -2   3  -9 6292.15 458.491  29
  -2  -3  -9 5850.77 451.637  29
  -2   3 -10 2035.94 305.209  29
   2  -3  10 1815.78 294.857  15
   2   3  10 1938.25 481.806  28
   2  -3  10 2232.83 339.395   7
  -2  -3 -10 2204.35 312.021  29
   2   3  10 2028.07 303.681  14
   2  -3  10 2529.10 628.691   2
   2   3  10 641.814 286.494   2
   2  -3  11 1370.41 280.390  17
  -2   3 -11 1016.78 231.215  29
  -2  -3 -11 1288.83 255.705  29
   2  -3  11 1393.63 305.808   7
   2   3  11 1264.35 263.154  14
  -2  -3 -12 1088.70 262.427  29
   2  -3  12 1332.38 323.416   7
   2  -3  12 1037.67 259.743  17
  -2   3 -12 958.593 250.424  29
   2  -3  13 957.515 275.745  17
  -2  -3 -13 1031.61 267.240  29
  -2   3 -13 693.907 239.590  29
   2  -3  13 580.040 297.531   7
   2   3  14 1064.27 250.502  15
  -2  -3 -14 926.683 241.622  29
   2  -3  14 1350.30 282.857  17
   2  -3  14 1219.49 269.255  13
   2  -3  15 1855.91 285.438  17
   2   3  15 1527.70 274.627  17
   2  -3  15 2272.02 312.177  13
  -2  -3 -15 1829.06 284.946  29
   2   3  15 1657.14 263.469  15
   2  -3  16 100.169 134.190  17
   2   3  16 364.305 169.854  17
   2  -3  16 192.290 148.809  13
  -2  -3 -16-26.9352 123.962  29
   2  -4 -17 812.086 201.533  29
  -2  -4  17 902.713 188.288   4
   2  -4 -17 1271.18 213.439  21
   2  -4 -16 917.502 228.987  29
  -2  -4  16 1058.64 241.503  13
   2  -4 -16 821.039 226.975  24
  -2  -4  15 3060.62 362.120  13
   2  -4 -15 2262.89 332.335  29
   2   4 -15 2747.31 331.639  21
   2   4 -14 3700.85 396.299  21
  -2  -4  14 3910.12 411.295  13
   2  -4 -14 3263.59 412.059  29
   2  -4 -13 4681.67 461.367  29
   2   4 -13 5130.85 453.506  21
   2   4 -13 5345.07 493.039  29
   2  -4 -12 8359.96 588.377  29
   2   4 -12 8254.98 557.273  21
   2   4 -12 8920.23 607.516  29
   2   4 -11 300.279 166.902  29
   2   4 -11 280.114 152.973  21
  -2  -4  11 763.030 246.817   1
   2  -4 -11 448.096 189.910  29
  -2  -4  10 4105.58 529.454   1
   2   4 -10 4012.17 376.309  29
  -2   4  10 3637.62 460.695   1
  -2   4  10 4502.02 542.522  30
   2  -4 -10 4077.37 386.757  29
  -2   4   9 5812.21 553.675  30
  -2  -4   9 4914.96 534.101   1
  -2   4   9 5186.27 526.440   1
  -2  -4   9 5290.78 401.869  32
  -2  -4   8 1384.90 288.904   1
  -2   4   8 1671.76 309.690  30
  -2   4   8 1610.88 300.206   1
  -2  -4   7 44306.5 1407.87   1
  -2   4   7 43875.2 1322.46  30
  -2  -4   6 17556.4 835.772   1
  -2   4   6 19847.6 842.359  30
  -2  -4   5 256.030 176.535   1
  -2   4   5 88.3483 124.528  30
  -2  -4   4 8092.54 503.605   1
  -2   4   4 8089.15 511.274  30
  -2  -4   3 3853.26 333.998   1
  -2   4   3 3856.76 382.609  30
  -2  -4   2 80627.1 1345.16   1
  -2   4   2 81903.9 1607.28  30
  -2   4   1 3107.64 312.705  30
  -2  -4   1 2970.80 251.981   1
   2   4  -1 2938.99 180.845  30
   2   4  -1 3066.54 241.600  28
   2   4   0 1553.07 197.484  28
  -2  -4   0 1688.25 180.758   1
   2   4   0 1594.17 169.192  30
  -2   4   0 1796.81 238.043  30
   2  -4   1 35408.4 889.390  28
   2   4   1 35857.3 866.658  30
   2   4   2 2755.97 289.727  30
   2  -4   2 2728.53 267.325  28
   2   4   3 6605.87 473.789  30
   2  -4   3 6326.03 406.816  28
   2  -4   3 6956.01 589.921   2
   2   4   3 6991.59 510.438   2
   2   4   4 2300.22 359.396   2
   2  -4   4 2709.62 438.132   2
   2   4   4 2401.75 333.120  30
   2  -4   4 2379.24 274.478  28
   2  -4   5 12548.6 639.982  28
   2  -4   5 12426.7 909.567   2
   2   4   5 13248.3 768.158  30
   2   4   5 12771.7 839.706   2
   2  -4   6 5233.20 675.039   2
   2   4   6 5917.36 645.345   2
   2  -4   6 6164.89 484.634  28
   2  -4   7 22025.9 1394.91   2
   2  -4   7 24813.6 1019.02  28
   2   4   7 25340.1 1396.06   2
  -2   4  -8 5298.32 403.213  29
  -2  -4  -8 5331.48 406.665  29
   2   4   8 5477.71 700.561   2
   2  -4   8 3595.25 668.952   2
   2   4   8 5339.92 408.815  14
   2  -4   8 5087.22 429.611   7
   2  -4   9 716.190 368.050   2
   2   4   9 877.364 206.422  14
   2  -4   9 429.084 169.246  15
   2  -4   9 888.530 229.059  17
   2   4   9 1124.32 345.914   2
   2  -4   9 1007.82 241.650   7
  -2   4  -9 778.570 198.237  29
   2   4   9 800.900 314.375  28
  -2  -4  -9 594.614 195.826  29
   2   4  10 2501.44 483.604  28
  -2   4 -10 2533.00 325.679  29
   2  -4  10 2461.02 333.459  17
  -2  -4 -10 2310.73 313.612  29
   2   4  10 2222.19 323.716  14
   2  -4  10 3287.56 660.139   2
   2  -4  10 2494.84 361.307   7
   2   4  10 3662.92 624.662   2
   2  -4  11 3572.52 468.377   7
  -2  -4 -11 3867.17 422.268  29
   2  -4  11 3550.61 414.484  17
  -2   4 -11 4024.06 421.801  29
   2   4  11 3861.21 415.380  14
  -2   4 -12 1538.85 285.827  29
   2  -4  12 1323.69 353.569   7
   2   4  12 1514.76 297.658  14
  -2  -4 -12 1525.01 293.900  29
   2  -4  12 1705.31 321.505  17
   2  -4  13 5948.57 522.978  17
   2  -4  13 5713.57 507.633  13
  -2  -4 -13 5335.61 479.109  29
   2  -4  13 4586.94 555.634   7
   2  -4  14 1358.12 271.391  17
  -2  -4 -14 1175.75 256.554  29
   2  -4  14 1408.48 279.609  13
   2   4  14 1286.67 272.241  15
  -2  -4 -15 1121.11 223.431  29
   2  -4  15 1248.24 242.062  13
   2  -4  15 1384.18 248.653  17
   2   4  15 843.977 195.869  15
   2   4  16 2097.04 288.154  17
   2  -4  16 1777.13 249.472  13
  -2  -4 -16 1923.54 250.162  29
  -2  -5  17 369.754 155.220   4
   2  -5 -17 732.838 182.123  29
   2  -5 -16 1982.81 304.471  29
  -2  -5  16 2268.59 296.955  13
   2  -5 -15 24.4613 169.180  29
   2   5 -15-201.009 160.450  21
  -2  -5  15 87.7155 143.274  13
  -2  -5  14 6970.80 543.468  13
   2   5 -14 7243.98 530.334  21
   2  -5 -14 5466.34 500.739  29
  -2  -5  13 7751.95 564.125  13
   2   5 -13 7541.88 543.827  21
   2  -5 -13 6816.01 552.912  29
   2  -5 -12 925.809 256.783  29
  -2  -5  12 649.899 219.236  13
   2   5 -12 957.808 248.377  21
   2   5 -12 791.075 226.210  29
   2  -5 -11 1454.67 262.841  29
   2   5 -11 1587.55 283.497  29
  -2  -5  11 1753.55 371.602   1
   2   5 -11 1493.84 247.180  21
   2   5 -10 12838.2 669.438  29
  -2  -5  10 12552.8 931.183   1
  -2   5  10 12175.3 884.419  30
  -2  -5  10 12175.2 638.425  32
   2   5 -10 12578.8 636.154  21
   2  -5 -10 12326.3 646.669  29
   2  -5  -9 181.340 142.920  29
  -2   5   9 142.636 150.659  30
  -2  -5   9-10.2854 161.354  32
   2   5  -9 124.799 145.654  29
   2   5  -9 259.795 150.273  21
  -2   5   9 150.030 161.145   1
  -2  -5   9 630.188 230.743   1
  -2  -5   8 18784.4 1009.07   1
  -2   5   8 17479.8 950.791  30
  -2   5   8 18376.5 936.647   1
  -2   5   7 1323.55 276.609  30
  -2  -5   7 1272.54 295.664   1
  -2   5   6 7898.61 582.802  30
  -2  -5   6 8227.29 600.380   1
  -2   5   5 18858.5 855.833  30
  -2  -5   5 18041.7 834.518   1
  -2  -5   4 13818.0 685.510   1
  -2   5   4 13102.3 710.474  30
  -2   5   3 27.4303 141.227  30
  -2  -5   3 50.1097 127.566   1
   2   5  -2 31772.5 462.500  30
  -2   5   2 32887.7 1078.42  30
  -2  -5   2 32234.8 916.720   1
   2   5  -1 52019.1 815.348  30
  -2  -5   1 52944.8 1097.28   1
   2   5  -1 54437.1 995.906  28
  -2  -5   0 103691. 1470.13   1
   2   5   0 104943. 1570.52  28
  -2   5   0 102225. 1710.82  30
   2   5   0 101347. 1369.45  30
  -2   5  -1 43204.1 1107.21  30
   2   5   1 43217.2 1008.13  30
  -2  -5  -1 42385.4 968.955   1
   2  -5   2 6239.60 397.917  28
   2   5   2 6247.50 438.878  30
   2  -5   3 4368.34 343.501  28
   2   5   3 4530.73 406.127  30
   2   5   4 8448.46 595.918   2
   2   5   4 8753.97 607.704  30
   2  -5   4 7397.62 654.443   2
   2  -5   4 8564.79 494.618  28
   2   5   5 2669.50 373.171  30
   2  -5   5 2370.56 286.106  28
   2  -5   5 3055.46 483.134   2
   2   5   5 2667.43 390.075   2
   2   5   6 42214.2 1590.88   2
   2  -5   6 42213.5 1213.93  28
   2   5   6 42220.1 1499.44  30
   2  -5   6 38174.2 1676.89   2
   2  -5   7 6107.54 769.862   2
   2   5   7 5632.95 668.489   2
   2  -5   8 14022.7 688.894  17
   2   5   8 13437.1 1054.88   2
   2   5   8 13926.4 660.344  14
  -2   5  -8 14324.7 660.585  29
   2  -5   8 14444.6 713.827   7
   2  -5   9 12491.7 707.602   7
   2   5   9 12582.5 1108.67   2
   2  -5   9 12298.2 689.181  17
  -2   5  -9 12276.1 653.112  29
  -2  -5  -9 12033.9 651.093  29
   2  -5   9 11182.9 1126.51   2
   2   5   9 11881.5 651.322  14
   2  -5  10 2587.66 355.928  17
  -2   5 -10 3093.39 360.000  29
   2  -5  10 3052.20 642.184   2
   2  -5  10 2872.95 385.515   7
   2   5  10 3046.33 365.365  14
   2   5  10 2720.39 543.895  28
  -2  -5 -10 2576.82 336.636  29
   2   5  10 2719.62 533.320   2
  -2   5 -11 3614.06 402.225  29
   2   5  11 3893.85 430.769  14
  -2  -5 -11 3820.42 409.424  29
   2  -5  11 3727.46 427.245  17
   2  -5  11 3772.80 490.416   7
   2  -5  11 3755.90 412.633  13
   2   5  12 4879.22 473.662  14
   2  -5  12 4559.01 462.001  13
   2  -5  12 4286.92 453.259  17
   2  -5  12 4532.95 549.560   7
  -2  -5 -12 4433.56 447.989  29
   2  -5  13 228.534 200.288  13
   2  -5  13 94.9186 175.528  17
   2  -5  13 91.4944 216.866   7
  -2  -5 -13 96.2894 172.037  29
  -2  -5 -14 14308.2 740.866  29
   2  -5  14 13974.1 736.385  17
   2  -5  14 13801.3 741.376  13
   2   5  15 2127.38 294.943  15
   2  -5  15 2657.37 318.553  17
  -2  -5 -15 2584.13 312.072  29
   2  -5  15 2333.26 312.928  13
   2  -5  16-72.7958 144.669  13
  -2  -5 -16 18.6882 119.514  29
   2   6 -17 1284.96 216.221  20
   2  -6 -17 1187.29 230.279  29
   2  -6 -16 125.646 161.519  29
  -2  -6  16 191.827 163.917  13
  -2  -6  16 338.595 181.938   4
   2  -6 -15 2075.33 322.791  29
  -2  -6  15 1452.35 269.215  13
   2  -6 -14 4763.74 472.843  29
  -2  -6  14 5029.95 464.165  13
   2   6 -14 4375.69 416.559  21
  -2  -6  13 626.554 241.306  13
   2   6 -13 517.753 218.824  21
   2  -6 -13 305.537 198.648  29
   2  -6 -12 44559.3 1347.08  29
   2   6 -12 43704.4 1259.08  21
  -2  -6  12 45456.4 1334.40  13
   2  -6 -11 919.763 225.732  29
   2   6 -11 1366.39 252.602  21
  -2  -6  11 1130.55 229.653  13
  -2  -6  11 1202.10 333.293   1
   2  -6 -10 8961.38 570.041  29
  -2  -6  10 8359.32 550.808  32
  -2  -6  10 9474.42 842.646   1
  -2   6  10 9538.07 824.451  30
  -2  -6  10 9896.30 576.396  13
   2   6 -10 8982.06 546.630  21
  -2   6   9 5097.41 572.319  30
  -2   6   9 5364.15 555.304   1
  -2  -6   9 4898.63 386.319  13
  -2  -6   9 5184.75 604.088   1
   2   6  -9 4372.74 369.346  21
  -2  -6   9 4222.51 384.154  32
  -2  -6   8 360.273 158.964  32
  -2  -6   8 189.774 204.618   1
  -2   6   8 224.284 193.814  30
  -2   6   7 5335.83 544.765  30
  -2  -6   7 4978.08 539.333   1
  -2  -6   6 50449.7 1531.48   1
  -2   6   6 52945.2 1566.78  30
  -2  -6   5 6233.57 533.282   1
  -2   6   5 6251.58 548.284  30
  -2  -6   4 48563.5 1341.85   1
  -2   6   4 45983.0 1409.56  30
  -2  -6   3 486.132 177.202   1
  -2   6   3 461.039 198.816  30
  -2  -6   2 38071.8 1067.46   1
   2   6  -2 37226.5 640.014  30
  -2   6   2 37736.6 1196.03  30
   2   6  -2 39490.6 739.878  28
  -2  -6   1 5449.33 404.055   1
  -2   6   1 4360.08 435.972  30
   2   6  -1 4869.34 298.312  30
   2   6  -1 5303.83 335.681  28
  -2  -6   0 20957.5 761.717   1
  -2   6   0 21523.1 862.100  30
   2   6   0 18718.9 650.013  30
  -2   6  -1 546.584 174.675  30
   2   6   1 435.542 146.041  30
  -2  -6  -1 522.564 150.888   1
  -2   6  -2 72720.1 1545.36  30
   2   6   2 75765.9 1559.90  30
   2  -6   3 334.419 132.143  28
   2   6   3 152.033 141.181  30
   2  -6   4 18367.3 974.981   2
   2   6   4 19402.4 925.881  30
   2  -6   4 18562.3 724.712  28
   2  -6   5 1241.44 224.032  28
   2   6   5 1343.49 299.886  30
   2   6   5 1222.65 268.233   2
   2  -6   5 884.608 284.238   2
   2   6   6 3462.83 478.025  30
   2  -6   6 2959.50 506.374   2
   2   6   6 3236.46 474.856   2
   2   6   7 1103.76 309.931   2
   2   6   7 1607.00 246.647  14
   2  -6   7 1664.20 247.611  13
   2  -6   7 1003.09 396.779   2
   2  -6   7 1728.14 270.336   7
   2  -6   7 1690.44 256.640  17
   2  -6   8 35847.3 1130.71   7
   2  -6   8 34531.8 1087.41  17
   2   6   8 38561.1 1710.52   2
   2   6   8 33867.8 1041.45  14
  -2   6  -8 35624.4 1056.12  29
   2  -6   8 30880.4 1737.14   2
   2  -6   8 33974.6 1068.80  13
  -2  -6  -9 212.601 157.846  29
   2  -6   9 224.148 162.643  17
   2  -6   9-246.502 315.088   2
  -2   6  -9 169.392 136.429  29
   2  -6   9 56.7573 183.032   7
   2   6   9 260.705 159.975  14
   2  -6   9 186.624 149.335  13
   2   6   9 412.486 219.483   2
  -2  -6 -10 2417.02 329.815  29
   2  -6  10 2597.79 350.511  17
   2   6  10 2483.68 570.377  28
   2  -6  10 2794.25 363.265  13
   2  -6  10 2211.57 377.178   7
   2   6  10 2443.41 332.994  14
   2  -6  10 2037.58 528.153   2
   2  -6  11 835.133 300.681   7
   2  -6  11 1110.89 273.601  17
   2   6  11 638.376 209.807  14
  -2  -6 -11 855.580 257.500  29
   2  -6  11 546.714 219.495  13
   2  -6  12 392.303 216.597  17
   2   6  12 503.989 222.429  14
   2  -6  12 114.479 220.209   7
   2  -6  12 359.095 210.374  13
  -2  -6 -12 536.003 208.025  29
   2  -6  13 109.167 184.400  13
  -2  -6 -13 246.432 203.084  29
   2  -6  13 89.6657 178.116  17
   2  -6  14 3773.63 403.462  13
   2  -6  14 3821.92 400.628  17
  -2  -6 -14 3103.59 381.702  29
  -2  -6 -15 73.5777 147.483  29
   2   6  15 209.258 160.840  15
   2  -6  15 88.5358 136.763  13
   2   6  16 3836.37 351.819  17
   2  -6  16 5053.28 376.398  13
   2   7 -17 268.120 140.906  20
   2  -7 -17 187.050 124.207  29
   2  -7 -16 8679.57 558.179  29
   2   7 -16 8722.80 538.415  20
  -2  -7  16 7893.66 517.884   4
  -2  -7  15-197.224 165.244  13
   2  -7 -15-150.074 190.512  29
  -2  -7  15 72.9802 168.126   4
   2  -7 -14 8709.51 626.068  29
  -2  -7  14 9544.34 634.028  13
   2   7 -14 10084.7 614.140  21
  -2  -7  13 446.642 194.535  13
   2   7 -13-42.1387 163.032  21
   2  -7 -13 223.119 184.158  29
   2   7 -12 390.509 175.873  21
   2  -7 -12-151.964 190.826  29
  -2  -7  12-54.2916 154.981  13
  -2  -7  11 187.993 177.760  32
  -2  -7  11-202.808 301.397   2
   2  -7 -11 149.866 175.624  29
   2   7 -11 271.146 167.829  21
  -2  -7  11 236.916 179.680  13
  -2  -7  10 17977.8 1201.03   1
  -2  -7  10 17281.9 801.747  32
  -2   7  10 18502.3 1176.20  30
   2   7 -10 17138.1 766.059  21
   2  -7 -10 18537.3 828.949  29
  -2  -7  10 18721.3 810.049  13
  -2  -7   9 1483.94 275.871  32
  -2   7   9 1206.21 319.317  30
  -2   7   9 806.905 240.614   1
   2   7  -9 1288.01 236.520  21
  -2  -7   9 1023.68 229.177  13
  -2  -7   9 1518.48 333.374   1
  -2  -7   8 48004.5 1200.29  32
  -2  -7   8 46211.0 1706.61   1
  -2   7   8 48873.7 1744.51  30
  -2  -7   7 62.3842 153.903   1
  -2   7   7 49.6873 190.245  30
  -2   7   6 7970.08 669.876  30
  -2  -7   6 8347.13 666.935   1
  -2   7   5 1091.22 295.004  30
  -2  -7   5 1258.26 292.490   1
  -2   7   4 15912.4 868.905  30
  -2  -7   4 16569.9 838.150   1
  -2   7   3 5800.85 510.480  30
  -2  -7   3 4942.32 457.233   1
  -2  -7   2 80680.6 1686.33   1
  -2   7   2 82595.1 1842.26  30
   2   7  -2 84697.1 1185.15  30
   2   7  -2 81169.8 1091.86  28
   2   7  -1 3010.19 268.853  30
  -2   7   1 2028.87 336.396  30
  -2  -7   1 2541.15 322.622   1
   2   7  -1 2469.92 248.867  28
  -2   7   0 46691.6 1365.43  30
  -2  -7   0 44218.0 1267.78   1
   2   7   0 47290.5 1128.03  30
  -2   7  -1 88.1831 154.032  30
  -2  -7  -1 65.1677 117.745   1
   2   7   1 87.7442 125.376  30
  -2   7  -2 987.274 225.711  30
   2   7   2 829.171 223.922  30
  -2   7  -3 11030.2 658.765  30
   2   7   3 10144.6 661.968  30
   2   7   4 10968.8 739.765  30
   2   7   5 240.969 166.100  30
   2  -7   5 319.485 221.663   2
   2   7   6 31705.6 1292.56   2
   2  -7   6 31161.9 933.806  32
   2   7   6 29781.5 1360.34  30
   2  -7   7 982.704 220.677   7
   2   7   7 916.870 202.024  14
   2  -7   7 1015.25 359.322   2
   2  -7   7 1071.86 212.715  17
   2  -7   7 806.060 202.514  13
   2  -7   7 1088.71 228.431  32
   2   7   7 1018.16 242.951  11
   2   7   7 449.624 245.885  30
   2  -7   8 6488.46 491.828  17
   2   7   8 6891.52 494.339  14
   2  -7   8 5936.81 798.270   2
   2  -7   8 6655.13 516.682   7
   2  -7   8 6838.06 504.959  13
   2  -7   9 570.234 353.850   2
   2  -7   9 738.891 228.798  17
   2  -7   9 924.697 241.242  13
   2   7   9 855.330 222.937  14
   2  -7   9 994.878 260.698   7
   2  -7  10 2806.18 366.182  13
   2  -7  10 2755.07 363.534  17
   2  -7  10 3689.07 465.845   7
   2   7  10 3471.28 394.732  14
  -2  -7 -10 2870.68 366.402  29
  -2  -7 -11 207.345 199.465  29
   2   7  11 55.5558 169.680  14
   2  -7  11-74.7498 168.484  17
   2  -7  11 13.5249 250.466   7
   2  -7  11 133.370 158.945  13
   2  -7  12 1427.66 300.202  13
   2  -7  12 1400.07 295.785  17
   2   7  12 2135.10 349.331  14
  -2  -7 -12 1782.44 332.202  29
   2  -7  12 861.890 313.163   7
   2  -7  13 889.453 245.053  17
  -2  -7 -13 1241.75 273.757  29
   2  -7  13 1062.20 270.790  13
  -2  -7 -14 8274.32 571.945  29
   2  -7  14 7974.56 566.870  13
  -2   7 -15 72.6610 128.161  20
   2   7  15 9.09243 148.097  15
   2  -7  15-87.2801 164.757  13
  -2  -7 -15 123.862 161.452  29
   2  -8 -16 116.495 164.525  29
  -2  -8  16-228.814 147.501   4
   2   8 -16 105.388 144.759  20
   2   8 -15 2324.76 328.259  20
  -2  -8  15 1779.08 298.681   4
  -2  -8  15 2288.86 314.131  13
   2  -8 -15 2217.56 341.066  29
   2  -8 -14 1187.82 279.120  29
  -2  -8  14 1341.96 280.694  13
  -2  -8  13 1974.64 327.503  13
   2  -8 -13 1800.92 325.333  29
   2   8 -13 2033.16 317.401  21
  -2  -8  12 3533.34 400.510  13
   2   8 -12 3685.84 394.986  21
   2  -8 -12 3706.51 424.012  29
  -2  -8  11 2863.39 386.513  32
  -2  -8  11 3007.59 374.867  13
   2   8 -11 2656.89 338.140  21
   2  -8 -11 2385.03 347.493  29
   2   8 -10 796.192 216.203  21
  -2  -8  10 1569.88 422.267   2
  -2  -8  10 1038.68 316.416   1
  -2  -8  10 1022.37 226.690  13
  -2  -8  10 751.673 233.591  32
  -2  -8   9 656.428 319.088   1
   2   8  -9 414.056 168.739  21
  -2  -8   9 191.486 177.651  32
   2  -8  -9 446.740 285.126   3
  -2  -8   9 285.978 165.982  13
  -2   8   9-1.93111 139.069  30
  -2  -8   8 2747.66 471.637   1
  -2   8   8 2799.39 465.027  30
   2  -8  -8 2436.18 366.195   3
   2   8  -8 2223.91 280.475  21
  -2  -8   8 2620.79 334.807  32
  -2  -8   7 4721.99 565.068   1
  -2   8   7 4170.49 537.913  30
  -2  -8   6 40947.9 1530.14   1
  -2   8   6 35394.5 1472.38  30
  -2  -8   5 4456.71 518.450   1
  -2   8   5 4790.82 536.664  30
  -2  -8   4 3812.74 463.557   1
  -2   8   4 4580.17 499.627  30
  -2   8   3 5801.05 543.464  30
  -2  -8   3 5082.04 502.992   1
  -2   8   2 4680.65 492.474  30
   2   8  -2 5416.29 374.235  30
  -2  -8   2 4981.74 492.741   1
   2   8  -1 5080.10 401.073  30
   2   8  -1 4297.37 342.729  28
  -2   8   1 4622.97 494.035  30
  -2  -8   1 4271.42 454.719   1
  -2   8   0 42427.4 1411.80  30
  -2  -8   0 42636.7 1325.45   1
   2   8   1 3044.54 365.157  30
  -2   8  -1 2935.46 388.885  30
  -2  -8  -1 2591.41 321.658   1
   2   8   2 26406.0 1077.20  30
  -2   8  -2 26773.9 1070.47  30
   2   8   3 14192.4 845.964  30
  -2   8  -3 13452.7 774.553  30
  -2   8  -4 3649.01 425.346  30
   2   8   4 3921.74 482.002  30
   2   8   5 12353.6 874.177  30
  -2   8  -5 9584.45 697.324  30
   2   8   6 2044.38 405.482  30
   2  -8   6 2134.33 288.882  32
   2  -8   6 1892.38 410.754   2
   2  -8   6 2471.49 298.021   7
   2   8   6 2045.75 263.381  23
  -2   8  -6 1928.79 334.815  30
   2  -8   7 6288.22 494.867  32
   2   8   7 6770.75 731.367  30
   2  -8   7 6451.63 479.291  17
   2  -8   7 6484.35 508.991   7
   2   8   7 5718.10 451.202  14
   2  -8   7 6718.60 495.746  13
   2   8   7 5509.58 474.889  11
  -2   8  -7 5807.72 606.211  30
   2  -8   7 5045.98 692.572   2
   2  -8   8 19277.9 1363.30   2
   2  -8   8 21729.2 906.663  17
   2   8   8 22399.1 900.836  14
   2  -8   8 23215.0 985.723   7
  -2   8  -8 22575.8 1218.41  30
   2  -8   8 22084.7 922.234  13
   2  -8   9 177.459 135.748  17
  -2   8  -9 252.206 165.957  30
   2   8   9 293.229 188.580  14
   2  -8   9-74.8851 205.198   7
   2  -8   9 278.944 187.123  13
   2  -8   9 754.160 359.756   2
   2  -8  10 2446.09 361.135  17
   2  -8  10 2633.35 370.475  13
   2   8  10 2616.61 360.395  14
  -2  -8 -10 2521.40 357.054  29
   2  -8  10 2328.87 407.168   7
   2  -8  11 1470.18 385.907   7
   2  -8  11 1840.50 333.336  13
   2  -8  11 2257.39 339.115  17
  -2  -8 -11 1834.25 332.903  29
   2   8  11 2203.02 343.891  14
   2  -8  12-179.710 279.169   7
   2   8  12-38.2290 180.410  14
   2  -8  12 212.691 205.092  13
   2  -8  12 200.766 207.988  17
  -2  -8 -12-112.818 182.672  29
  -2  -8 -13 4778.63 465.166  29
   2  -8  13 4975.74 486.737  13
   2   8  13 5528.91 493.972  14
  -2   8 -14 1080.71 219.227  20
  -2  -8 -14 1244.85 265.781  29
   2  -8  14 1107.95 237.327  13
   2  -8  15 1456.58 248.676  13
   2   8  15 1377.03 248.578  15
  -2   8 -15 1871.14 244.739  20
  -2  -9  16 2335.88 292.776   4
   2  -9 -16 2766.27 320.134  29
   2   9 -16 3313.48 338.885  20
   2  -9 -15 54.5498 162.823  29
  -2  -9  15 93.8221 125.192  13
  -2  -9  15 51.5665 177.252   4
   2   9 -15 165.893 158.508  20
  -2  -9  14 5468.59 501.875   4
   2  -9 -14 5051.88 482.920  29
   2   9 -14 5641.55 482.445  20
  -2  -9  14 5517.65 492.143  13
  -2  -9  13 10778.0 688.246   4
  -2  -9  13 11746.5 713.550  13
   2  -9 -13 11309.6 719.375  29
   2   9 -13 10355.4 644.423  21
   2  -9 -12 1558.95 317.772  29
  -2  -9  12 1818.70 305.806  13
   2   9 -12 1684.20 309.623  21
   2   9 -11 3736.03 406.375  21
  -2  -9  11 3502.12 430.277  32
  -2  -9  11 3161.55 378.352  13
   2  -9 -11 3275.02 411.550  29
  -2   9  10 4663.16 655.808  30
  -2  -9  10 5412.83 484.778  13
  -2  -9  10 4341.37 458.606  32
  -2  -9  10 4220.03 631.586   1
   2   9 -10 4584.81 424.106  21
  -2  -9   9 111.105 131.211  13
   2  -9  -9 50.2784 228.477   3
  -2  -9   9 284.750 195.991  32
  -2  -9   9 144.641 188.519   1
  -2   9   9-40.3313 146.348  30
   2   9  -9 31.4965 145.179  21
   2   9  -8 25268.5 904.544  21
  -2  -9   8 24571.2 956.173  32
  -2  -9   8 26110.8 1428.22   1
   2  -9  -8 27102.4 1134.26   3
   2  -9  -8 25162.4 935.063  18
  -2   9   8 24486.4 1378.58  30
  -2  -9   8 25660.9 933.925  13
  -2   9   7 3969.33 577.763  30
  -2  -9   7 4023.25 560.991   1
   2   9  -7 4671.83 388.813  21
  -2  -9   6 3721.54 523.398   1
  -2   9   6 3274.44 497.410  30
  -2  -9   5 41459.4 1585.16   1
  -2   9   5 42177.8 1575.08  30
  -2   9   4 2171.34 398.556  30
  -2  -9   4 1770.21 361.954   1
  -2  -9   3 50.5097 163.852   1
  -2   9   3 254.363 204.801  30
  -2   9   2 35794.1 1304.13  30
  -2  -9   2 31640.4 1288.10   1
  -2   9   1 2624.84 391.401  30
   2   9  -1 1588.50 223.996  28
  -2  -9   1 1630.55 335.723   1
   2   9  -1 1884.92 330.932  30
  -2   9   0 2034.65 373.953  30
  -2  -9   0 1860.15 327.134   1
   2   9   0 2410.42 356.468  30
  -2   9  -1 35600.3 1339.36  30
   2   9   1 41727.7 1439.35  30
   2   9   2 355.792 216.452  30
  -2   9  -2 358.778 214.177  30
  -2   9  -3 10750.0 735.324  30
   2   9   3 11967.7 840.737  30
   2   9   4 2108.34 405.796  30
  -2   9  -4 2173.60 359.914  30
   2  -9   5 696.912 198.511  32
  -2   9  -5 657.284 222.400  30
   2   9   5 679.380 312.919  30
   2  -9   6 191.140 178.036  17
   2  -9   6-17.0334 156.942  32
   2   9   6 408.663 233.331  30
   2  -9   6 29.9434 131.495  13
   2   9   6 67.5075 150.895  11
   2  -9   6 146.444 161.706   7
  -2   9  -6-34.8566 106.960  30
   2   9   6 263.817 161.966  23
   2   9   6 155.334 136.509  20
   2  -9   7 257.579 197.862   7
   2  -9   7 237.279 171.091  32
   2  -9   7 72.1320 137.910  17
  -2   9  -7 111.931 159.911  30
   2  -9   7-10.4293 144.373  13
   2   9   7 11.1756 153.937  11
   2   9   7-33.6711 137.426  14
   2   9   7 322.819 214.704  30
   2   9   8 24.9122 149.204  14
  -2   9  -8-191.318 145.132  30
   2  -9   8-38.6784 150.517  17
   2  -9   8 114.325 202.427   7
   2  -9   8 89.7809 174.328  13
   2  -9   8 314.841 194.883  32
   2   9   9 8794.41 608.226  14
   2  -9   9 8426.93 614.762  13
   2  -9   9 8602.37 610.890  17
   2  -9   9 8267.91 689.296   7
   2  -9  10 329.451 211.281  13
   2  -9  10 307.663 205.517  17
  -2  -9 -10 247.984 185.835  29
   2  -9  10-48.2651 265.839   7
   2   9  10 169.341 176.464  14
   2   9  11 5770.95 517.883  14
   2  -9  11 5061.65 488.996  17
  -2  -9 -11 5273.89 506.007  29
   2  -9  11 4973.81 492.204  13
   2  -9  11 3688.30 546.991   7
  -2  -9 -12 296.045 189.024  29
   2  -9  12 282.948 205.270  13
   2   9  12 156.750 190.982  14
   2  -9  13 3543.67 417.144  13
  -2  -9 -13 3861.92 425.833  29
  -2   9 -13 3668.36 387.368  20
   2   9  13 3145.23 392.246  14
  -2  -9 -14-108.626 168.646  29
   2  -9  14-9.43256 172.626  13
  -2   9 -14-93.9576 141.435  20
  -2  -9 -15 1470.75 225.586  29
   2   9  15 859.804 217.348  15
   2  -9  15 1190.39 218.229  13
  -2   9 -15 1062.64 195.645  20
   2 -10 -16 32.6264 144.115  29
  -2 -10  16 381.382 137.338   4
   2  10 -16 196.905 139.291  20
   2  10 -15 1625.81 290.778  20
   2 -10 -15 1794.03 294.566  29
  -2 -10  15 1341.34 267.039   4
   2  10 -14 43.3775 180.985  20
   2 -10 -14 146.358 179.809  29
  -2 -10  14 257.948 220.969   4
  -2 -10  14 202.266 177.940  13
   2 -10 -13 370.302 197.976  29
  -2 -10  13 878.036 277.797   4
  -2 -10  13 888.031 248.434  13
   2  10 -13 745.087 236.793  20
   2  10 -12 418.965 234.265  20
  -2 -10  12 410.932 198.930  13
   2  10 -12 370.545 197.905  21
  -2 -10  12 784.690 257.547   4
   2 -10 -12 363.229 230.950  29
   2 -10 -11 4191.46 455.559  29
  -2 -10  11 4272.25 482.505  32
  -2 -10  11 4533.22 466.119  13
   2  10 -11 4374.18 441.791  21
  -2 -10  10 107.823 228.598  32
   2 -10 -10 617.768 306.586   3
   2  10 -10-21.5580 162.435  21
  -2 -10  10 51.1136 166.167  13
  -2 -10   9 2319.13 510.751   1
   2  10  -9 2187.96 310.066  21
  -2 -10   9 2165.56 354.854  32
  -2 -10   9 1880.54 304.891  13
   2 -10  -9 1435.14 360.130   3
  -2  10   9 1515.61 446.404  30
   2  10  -8 1948.49 303.242  20
  -2 -10   8 1814.72 431.984   1
   2 -10  -8 1582.62 273.995  18
   2 -10  -8 1404.47 343.593   3
  -2 -10   8 1454.47 264.384  13
   2  10  -8 1857.90 283.482  21
  -2  10   8 1260.61 356.325  30
   2  10  -7 14327.4 690.371  21
  -2 -10   7 13744.2 701.020  13
  -2 -10   7 13684.4 1067.75   1
  -2  10   7 14498.9 655.407  20
  -2  10   7 13558.5 1046.52  30
   2 -10  -7 14408.5 901.092   3
   2  10  -7 14640.1 709.932  20
   2 -10  -7 15105.6 732.209  18
   2 -10  -6 1529.44 362.463   3
  -2 -10   6 1038.12 333.490   1
  -2  10   6 976.322 317.431  30
  -2 -10   5 1122.04 313.861   1
  -2  10   5 1813.63 365.569  30
  -2 -10   4-129.796 201.741   1
  -2  10   4 108.683 162.501  30
  -2  10   3 3426.57 450.294  30
  -2 -10   3 3336.01 496.763   1
  -2  10   2 424.184 221.958  30
  -2 -10   2 105.104 190.661   1
   2  10  -1 3438.74 481.424  30
  -2 -10   1 4073.96 502.923   1
  -2  10   1 3736.95 460.583  30
   2  10   0 13999.1 984.900  30
  -2  10   0 16168.2 942.952  30
  -2 -10   0 14800.2 849.436   1
  -2  10  -1-127.566 185.842  30
   2  10   1 112.870 169.537  30
   2  10   2 7612.90 737.936  30
  -2  10  -2 6258.40 608.660  30
   2  10   3 1224.67 335.758  30
  -2  10  -3 714.767 252.429  30
  -2  10  -4 26.9003 155.337  30
   2  10   4 160.294 237.595  30
   2 -10   4-8.11103 151.319  32
   2  10   5 515.242 174.197  11
   2 -10   5 654.505 210.380  13
   2 -10   5 637.777 217.616  32
   2 -10   5 692.027 232.286   7
   2  10   5 702.300 297.897  30
  -2  10  -5 834.553 278.669  30
   2  10   5 308.232 158.339  23
   2  10   5 855.596 191.709  20
   2 -10   6 10180.3 633.204  13
   2  10   6 9798.40 944.017  30
  -2  10  -6 10067.7 573.873  20
   2  10   6 9492.22 593.072  11
   2 -10   6 9218.73 635.707   7
   2  10   6 9309.98 575.774  23
   2 -10   6 9746.14 626.598  32
  -2  10  -6 11197.3 855.803  30
   2 -10   6 10672.2 620.563   4
   2  10   6 10253.7 581.706  20
   2 -10   7 3396.25 403.002  32
   2  10   7 3438.73 580.482  30
   2 -10   7 3304.24 400.356   4
  -2  10  -7 3482.35 492.112  30
   2 -10   7 2817.09 357.258  13
   2  10   7 2922.75 365.987  14
   2  10   7 2498.58 352.141  11
  -2  10  -7 3675.03 380.038  20
   2 -10   7 3009.57 430.255   7
   2 -10   8 2000.46 333.798  13
   2 -10   8 2603.12 379.652  32
   2  10   8 3091.27 588.438  30
   2  10   8 2183.22 326.170  14
   2 -10   8 2130.65 374.350   7
   2  10   9 591.686 208.251  14
   2 -10   9 643.565 220.033  13
   2 -10   9 280.537 266.486   7
   2 -10  10 1257.05 288.411  13
   2  10  10 1076.41 264.960  14
   2 -10  10 828.450 330.762   7
  -2  10 -11 341.914 201.715  20
   2  10  11 30.4576 164.760  14
  -2 -10 -11 164.512 204.311  29
   2 -10  11 27.1561 202.376  13
   2 -10  12 379.512 214.437  13
   2  10  12 610.050 216.793  14
  -2  10 -12 761.700 224.184  20
  -2 -10 -12 388.349 206.920  29
  -2  10 -13 2035.02 297.875  20
   2 -10  13 2089.13 334.603  13
   2  10  13 2011.63 319.038  14
  -2 -10 -13 1656.16 304.227  29
  -2  10 -14 794.310 201.661  20
   2 -10  14 1478.51 237.583   5
  -2 -10 -14 1237.04 262.581  29
   2 -10  14 944.914 220.329  13
   2  10  15 481.583 163.885  15
  -2 -10 -15 1304.57 226.820  29
   2  11 -16 81.8413 113.852  20
  -2 -11  15 20.1372 160.340   4
   2 -11 -15 309.786 167.503  29
   2  11 -15 309.336 157.506  20
   2  11 -14 34.7571 162.414  20
  -2 -11  14 369.771 218.024   4
   2 -11 -14-58.5223 178.685  29
  -2 -11  13 602.784 236.911   4
   2  11 -13 706.533 249.887  20
   2 -11 -13 601.383 229.968  29
  -2 -11  12-54.7327 185.285  13
   2 -11 -12 172.036 185.038  29
  -2 -11  12 179.619 230.114   4
   2  11 -12 316.169 206.077  20
  -2 -11  12 327.427 225.511  32
  -2 -11  11 142.134 208.071  32
   2 -11 -11-65.6390 184.526  29
  -2 -11  11 320.824 160.492  13
  -2 -11  11 466.908 233.624   4
   2  11 -11 155.172 185.038  20
   2 -11 -10 604.300 255.895   3
  -2 -11  10 971.088 309.962  32
   2  11 -10 550.514 217.068  20
  -2 -11  10 751.648 234.583  13
  -2 -11  10 752.717 242.334   4
   2  11  -9 35.7866 165.910  20
  -2 -11   9-83.2452 209.470  32
  -2 -11   9-73.4513 169.945   4
  -2 -11   9 423.250 320.768   1
   2 -11  -9 30.2421 237.816   3
  -2 -11   9 17.2597 160.734  13
  -2 -11   8 184.320 166.006   4
  -2 -11   8 145.486 163.078  13
   2 -11  -8 37.0150 133.114  18
   2 -11  -8 405.160 239.157   3
  -2  11   8-253.069 243.585  30
   2  11  -8-94.2181 156.627  20
  -2 -11   8 308.139 259.624   1
   2  11  -7 1279.14 258.984  20
  -2 -11   7 1567.36 288.949   4
   2 -11  -7 1246.16 259.111  18
  -2  11   7 1482.68 244.392  20
   2 -11  -7 1950.86 342.363   3
  -2  11   7 1414.65 392.443  30
  -2 -11   7 1132.70 411.440   1
   2 -11  -6 189.797 154.448  18
  -2 -11   6 47.5344 184.287   1
   2 -11  -6-55.4455 216.734   3
  -2 -11   6 26.1605 162.917   4
  -2  11   6-199.386 205.893  30
   2  11  -6-38.7343 168.673  20
  -2  11   6 89.5399 122.888  20
  -2 -11   5 9230.52 568.436   4
   2 -11  -5 8804.60 650.912   3
  -2 -11   5 9148.45 873.226   1
  -2  11   5 9067.05 784.800  30
  -2  11   4 5867.21 619.012  30
  -2 -11   4 5689.11 673.063   1
  -2  11   3 620.290 235.696  30
  -2 -11   3 444.876 272.030   1
  -2 -11   2 1674.35 379.970   1
  -2  11   2 1202.95 309.023  30
  -2 -11   1 289.541 223.418   1
  -2  11   1 469.763 233.914  30
  -2  11   0 5461.13 588.456  30
   2  11   0 5985.24 628.883  30
  -2 -11   0 5336.93 539.208   1
  -2  11  -1 1834.34 370.976  30
   2  11   1 1784.70 388.682  30
  -2  11  -2 321.380 235.451  30
   2  11   2 631.961 214.495  30
  -2  11  -3 4133.54 537.496  30
   2  11   3 4024.34 639.853  30
   2  11   4-23.4849 215.570  30
   2  11   4 289.293 139.616  11
   2 -11   4 339.945 169.123   5
   2  11   4 323.160 166.610  20
  -2  11  -4-140.625 171.848  30
   2  11   4 69.7867 143.431  23
   2 -11   4 11.2063 162.533  32
  -2  11  -5 733.874 200.816  20
   2 -11   5 584.765 189.167  13
   2  11   5 553.557 187.426  11
  -2  11  -5 450.628 192.730  30
   2 -11   5 537.764 235.563   7
   2  11   5 630.316 306.897  30
   2  11   5 435.727 163.414  20
   2 -11   5 511.561 226.177  32
   2  11   5 320.783 183.908  23
   2 -11   5 915.356 214.817   5
   2 -11   6 3712.96 418.819  13
   2  11   6 3748.26 380.925  20
   2 -11   6 3606.55 418.685  32
   2  11   6 3557.44 395.154  23
   2  11   6 4223.37 677.407  30
  -2  11  -6 4566.37 577.558  30
   2  11   6 4095.84 412.428  11
   2 -11   6 3906.12 391.941   4
   2 -11   6 3240.67 416.217   7
  -2  11  -6 3782.03 388.287  20
   2 -11   7 407.612 187.553   4
   2 -11   7 862.577 278.569  32
  -2  11  -7 518.058 175.197  20
   2 -11   7 418.313 228.389   7
   2  11   7 854.020 228.646  11
  -2  11  -7 945.742 262.339  30
   2 -11   7 731.922 227.650  13
   2  11   7 513.649 218.508  14
   2  11   7 341.010 281.900  30
   2 -11   8 3089.46 475.805   7
   2  11   8 4720.78 464.145  14
   2 -11   8 4929.20 512.613  32
   2 -11   8 3831.98 448.771  13
  -2  11  -8 4364.72 430.796  20
   2 -11   9 3860.84 461.028  13
   2 -11   9 2631.64 449.794   7
   2  11   9 4144.48 457.668  14
  -2  11  -9 3797.19 415.170  20
  -2  11 -10 356.286 192.004  20
   2 -11  10 269.560 199.092  13
   2  11  10 270.445 198.355  14
  -2  11 -11 1096.97 269.583  20
   2 -11  11 911.679 267.178  13
   2  11  11 1177.36 289.434  14
  -2 -11 -11 1029.23 280.882  29
  -2  11 -12 276.964 199.425  20
   2  11  12 273.164 209.787  14
   2 -11  12 404.098 195.501   5
   2 -11  12 195.037 169.033  13
  -2 -11 -12 438.839 217.939  29
  -2  11 -13 913.642 229.951  20
   2  11  13 1611.90 287.508  14
   2 -11  13 1022.89 226.486   5
  -2 -11 -13 1304.62 279.907  29
   2 -11  13 1040.66 243.574  13
  -2 -11 -14 1838.70 286.205  29
  -2  11 -14 1590.31 244.220  20
   2 -12 -15 97.9950 144.481  29
   2  12 -15 64.6874 139.675  20
  -2 -12  15 371.790 171.674   4
  -2 -12  14 56.2906 188.870   4
   2 -12 -14-209.409 166.376  29
   2  12 -14-18.4986 182.298  20
   2 -12 -13 264.568 214.351  29
  -2 -12  13 13.3746 201.670   4
   2  12 -13 174.304 185.074  20
  -2 -12  12 6777.32 595.243  32
  -2 -12  12 5930.03 551.075   4
   2 -12 -12 6055.06 555.200  29
   2  12 -12 5218.63 496.796  20
  -2 -12  11-153.482 227.951  32
  -2 -12  11 270.882 210.239   4
   2 -12 -11 151.430 248.829   3
   2 -12 -11-54.3010 206.942  29
   2  12 -11 160.452 190.091  20
   2  12 -10-1.11393 197.504  20
  -2 -12  10 27.0806 180.795   4
   2 -12 -10-9.78281 241.969   3
  -2 -12  10 73.2129 255.193  32
  -2 -12   9 941.359 286.353   4
   2  12  -9 688.224 236.521  20
  -2 -12   9 838.478 281.158  32
   2 -12  -9 507.018 274.864   3
   2 -12  -8 679.281 214.875  18
   2 -12  -8 1270.25 325.356   3
  -2  12   8 294.561 237.562  30
  -2 -12   8 767.537 258.731   4
   2  12  -8 690.858 240.267  20
  -2 -12   8 493.554 286.865   1
   2  12  -7-1.00231 163.772  20
   2 -12  -7 5.25975 147.229  18
  -2 -12   7-428.972 322.269   1
   2 -12  -7 534.574 263.198   3
  -2  12   7-62.4640 199.563  30
  -2 -12   7-100.341 181.867   4
  -2  12   7 13.6904 148.240  20
   2  12  -6 2576.88 333.697  20
  -2  12   6 2528.69 485.646  30
   2 -12  -6 2686.12 403.929   3
  -2 -12   6 3126.68 374.817   4
  -2 -12   6 2998.74 602.300   1
   2 -12  -6 2539.00 334.564  18
  -2  12   6 2727.97 335.802  20
  -2  12   5 62.7164 189.465  30
  -2 -12   5-153.714 236.041   1
   2 -12  -5 208.365 188.717   3
  -2 -12   5 135.633 168.474   4
  -2  12   5 218.192 163.481  20
   2 -12  -5 267.443 174.240  18
   2  12  -5 302.397 181.661  20
  -2  12   4 5965.00 642.311  30
  -2 -12   4 6201.91 489.207   4
   2  12  -4 6469.92 467.921  20
   2 -12  -4 7097.77 514.646   5
   2 -12  -4 5796.62 538.015   3
   2 -12  -4 6576.38 497.690  18
  -2 -12   4 5321.66 699.004   1
  -2 -12   3 135.225 201.043   1
  -2  12   3 442.557 228.366  30
  -2 -12   2 2216.08 444.758   1
  -2  12   2 2363.74 425.581  30
  -2  12   1-121.415 163.965  30
  -2 -12   1-7.72793 156.288   1
  -2  12   0 450.000 234.421  30
   2  12   0-366.579 169.690  30
   2  12   1 4520.84 556.152  30
  -2  12  -1 3465.18 487.369  30
   2  12   2 18386.8 764.780  23
   2 -12   2 19236.6 803.062  16
   2  12   2 19212.6 734.750  11
   2  12   2 20776.7 1260.24  30
  -2  12  -2 16962.2 1077.76  30
   2 -12   3 3298.50 366.030  16
   2  12   3 3840.04 593.099  30
  -2  12  -3 2864.82 467.174  30
   2  12   3 3441.09 355.206  23
   2  12   3 3799.39 346.140  22
   2  12   3 3796.92 355.995  11
   2  12   3 3677.67 361.628  20
   2 -12   3 3926.83 397.223   5
   2 -12   4-37.9031 187.111   7
   2 -12   4-40.8047 178.380  32
   2  12   4 522.779 302.274  30
  -2  12  -4-430.958 245.804  30
  -2  12  -4 315.714 170.746  20
   2  12   4 136.378 145.603  11
   2  12   4 213.009 143.807  20
   2 -12   4-70.1282 155.837   5
   2  12   4 87.3571 127.205  23
  -2  12  -5 536.702 196.954  20
   2 -12   5-684.090 257.655  32
   2  12   5-20.1973 148.917  11
   2 -12   5 404.423 166.296   5
   2  12   5-633.176 342.970  30
   2  12   5-6.49287 137.559  20
   2 -12   5-17.4536 195.199   7
  -2  12  -5-396.843 219.956  30
   2  12   5 64.9136 133.012  23
   2 -12   6 3574.98 436.363  32
   2  12   6 3424.27 379.773  11
   2  12   6 2994.58 608.475  30
   2 -12   6 2901.84 416.952   7
  -2  12  -6 3028.64 490.952  30
   2  12   6 3424.27 380.015  20
   2 -12   6 4433.41 439.116   5
   2  12   6 3570.80 402.737  23
  -2  12  -6 3652.77 397.399  20
  -2  12  -7-177.869 159.817  20
   2 -12   7-134.275 178.484   5
   2 -12   7-21.4350 211.018   7
   2  12   7 477.298 315.574  30
   2 -12   7 160.500 157.986  13
   2  12   7-63.3978 191.748  11
   2 -12   7 114.102 208.818  32
   2  12   7 65.2739 163.712  14
  -2  12  -8 1161.92 267.321  20
   2 -12   8 1298.27 294.920   5
   2 -12   8 1109.36 313.130  32
   2 -12   8 842.608 279.094  13
   2  12   8 1244.78 286.859  14
  -2  12  -9 73.7231 185.899  20
   2 -12   9-112.173 217.637  13
   2 -12   9 75.8190 215.386   5
   2  12   9 118.456 158.074  14
   2  12  10 1632.90 315.118  14
   2 -12  10 1293.49 305.518  13
   2 -12  10 1737.06 321.086   5
  -2  12 -10 1606.24 310.563  20
   2 -12  11 947.735 253.395   5
   2 -12  11 390.307 191.636  13
  -2  12 -11 746.579 242.104  20
   2  12  11 877.657 262.810  14
  -2 -12 -11 611.411 244.199  29
   2 -12  12 3097.32 369.947   5
  -2 -12 -12 2874.43 379.060  29
   2  12  12 3097.17 379.878  14
  -2  12 -12 2447.66 337.196  20
   2 -12  13 250.182 166.000   5
   2  12  13 117.438 153.145  14
  -2 -12 -13 196.451 171.539  29
  -2  12 -14 229.665 126.082  20
  -2 -12 -14 160.646 128.393  29
   2 -12  14-83.4627 141.993  16
  -2 -13  15 51.7488 113.635   4
   2 -13 -15 323.712 138.826  29
   2  13 -15 66.2774 113.397  20
   2  13 -14 1811.22 276.254  20
   2 -13 -14 1988.79 299.492  29
   2  13 -13 3285.86 390.095  20
   2 -13 -13 4038.16 442.114  29
  -2 -13  13 3693.15 427.938   4
   2  13 -12 200.976 200.771  20
  -2 -13  12 95.2132 206.188   4
   2 -13 -12-142.500 195.566  29
  -2 -13  12 170.313 228.037  32
   2  13 -11 1880.39 332.558  20
  -2 -13  11 1871.46 374.612  32
   2 -13 -11 2586.98 416.222   3
   2 -13 -11 1944.77 357.242  29
  -2 -13  11 2369.35 374.829   4
   2  13 -10 1182.07 279.103  20
   2 -13 -10 1195.67 306.642   3
  -2 -13  10 913.924 276.598   4
  -2 -13  10 1124.49 322.766  32
   2 -13  -9 929.628 302.345   3
  -2 -13   9 1042.76 313.198  32
  -2 -13   9 701.327 270.137   4
   2  13  -9 912.648 257.861  20
  -2 -13   8 2721.95 379.553   4
   2 -13  -8 2771.22 415.154   3
   2 -13  -8 3242.35 411.604  18
   2  13  -8 2812.01 375.013  20
  -2 -13   7 1932.35 528.158   1
   2 -13  -7 3058.04 421.509   3
  -2 -13   7 2639.81 378.658   4
  -2  13   7 2780.18 353.179  20
  -2  13   7 2602.86 493.328  30
   2 -13  -7 3257.11 404.273  18
   2  13  -7 2692.52 368.605  20
   2 -13  -6 8424.60 631.828   3
  -2 -13   6 7929.86 610.524   4
  -2 -13   6 8253.05 927.657   1
  -2  13   6 8335.40 566.694  20
   2 -13  -6 8237.27 596.424  18
   2  13  -6 8872.85 594.322  20
  -2  13   6 8496.11 855.803  30
   2 -13  -5 13282.8 766.366   3
   2  13  -5 14282.2 718.865  20
   2 -13  -5 14061.4 745.766  18
  -2  13   5 14363.6 697.547  20
  -2 -13   5 12703.1 1108.51   1
  -2 -13   5 12844.7 728.409   4
  -2  13   5 15734.0 1081.77  30
  -2 -13   4 401.367 185.756   4
   2 -13  -4 356.815 162.641  18
  -2  13   4 468.751 229.299  30
   2  13  -4 304.498 172.979  22
  -2 -13   4 425.083 301.519   1
   2 -13  -4 430.330 237.548   3
  -2  13   4 379.848 162.960  20
   2 -13  -4 351.090 207.530   5
   2  13  -4 444.104 196.780  20
  -2 -13   3 857.965 198.880   4
   2 -13  -3 878.963 224.737  18
   2  13  -3 703.561 179.240  22
   2  13  -3 455.776 193.625  20
   2 -13  -3 308.507 196.515   3
   2 -13  -3 803.062 220.632   5
  -2 -13   3 169.687 197.166   1
  -2  13   3 442.464 246.708  30
  -2  13   3 564.308 163.590  20
   2 -13  -2-52.4066 137.876   5
   2 -13  -2 12.7878 165.684   6
  -2  13   2-16.4529 200.922  30
   2 -13  -2-70.6059 164.608  18
   2  13  -2 27.7306 126.966  20
   2  13  -2 74.5226 120.115  22
   2 -13  -2 169.750 214.270   3
  -2 -13   2-165.848 194.921   1
   2  13  -1 127.780 140.844  20
   2 -13  -1 218.948 166.589   5
   2  13  -1 14.6261 114.383  22
   2 -13  -1 152.688 146.364  18
   2 -13  -1 180.313 133.492  16
   2 -13  -1 344.881 166.212   6
  -2  13   1 229.605 183.898  30
   2 -13   0 29198.2 983.646  16
   2  13   0 28351.8 895.860  22
   2 -13   0 29728.5 995.017   5
   2  13   0 29024.7 915.662  20
   2  13   0 30139.7 921.574  11
   2 -13   0 29038.8 991.492  18
  -2  13   0 29084.3 1368.56  30
   2  13   1 21042.9 1161.41  30
   2  13   1 19022.2 760.716  20
   2 -13   1 19116.0 805.191  16
   2 -13   1 20252.1 833.930   5
   2  13   1 18903.0 742.178  11
  -2  13  -1 19290.1 1136.65  30
   2  13   1 18726.8 741.181  22
   2  13   2 4196.75 556.486  30
   2 -13   2 4149.62 398.403  16
   2  13   2 4380.95 388.633  23
   2  13   2 4385.78 388.302  20
   2  13   2 4286.94 372.667  22
  -2  13  -2 4012.65 353.917  20
   2  13   2 4630.60 391.330  11
   2 -13   2 4406.39 431.423   5
  -2  13  -2 3386.31 507.888  30
   2 -13   3 1446.54 284.955  16
  -2  13  -3 1195.37 358.426  30
   2  13   3 1243.09 342.050  30
   2 -13   3 1528.56 275.214   5
   2  13   3 1451.94 257.691  23
   2  13   3 1464.31 252.747  11
  -2  13  -3 1809.18 272.524  20
   2  13   3 1215.88 240.590  20
   2  13   3 1468.58 254.215  22
   2 -13   4 72.9398 159.605  16
   2  13   4 90.9528 160.262  20
   2 -13   4-212.279 208.160  32
   2  13   4-117.095 170.838  23
  -2  13  -4-29.1401 129.989  30
   2  13   4 55.4373 200.360  30
   2  13   4 65.8789 145.461  11
   2 -13   4 1.02700 170.640   5
  -2  13  -4-529.463 175.716  20
  -2  13  -5 231.659 159.122  20
   2 -13   5 311.816 230.798  32
  -2  13  -5 103.846 107.144  30
   2 -13   5 308.293 187.205  16
   2  13   5 794.938 284.716  30
   2 -13   5 410.101 209.515   5
   2  13   5 242.127 168.631  23
   2  13   5 473.313 182.715  11
   2  13   5 365.681 194.635  20
   2  13   6 3989.70 681.472  30
   2 -13   6 4315.84 496.509  32
   2  13   6 4756.06 443.295  11
   2  13   6 4541.35 453.308  23
   2 -13   6 4930.97 492.437   5
  -2  13  -6 4691.42 449.681  20
   2  13   6 4617.27 450.915  20
   2  13   7 6767.27 538.666  11
   2 -13   7 6453.85 596.896  32
   2 -13   7 6860.30 575.864   5
   2  13   7 6362.74 550.474  14
  -2  13  -7 6658.84 540.952  20
   2 -13   8 8173.72 688.740  32
   2  13   8 9450.36 675.744  14
   2 -13   8 9549.95 672.397   5
  -2  13  -8 9451.40 633.846  20
   2  13   9 6297.79 560.139  14
   2 -13   9 5527.06 519.744   5
  -2  13  -9 5592.99 515.015  20
  -2  13 -10-90.6110 183.973  20
   2 -13  10-96.6331 177.248   5
   2  13  10-30.3431 193.489  14
  -2  13 -11-80.7480 156.408  20
   2 -13  11 229.078 207.023   5
   2  13  11-41.4240 163.589  14
  -2 -13 -11-254.750 208.047  29
   2  13  12 94.0826 157.700  14
   2 -13  12 538.263 198.211   5
  -2 -13 -12 245.638 189.091  29
  -2  13 -12 127.505 169.308  20
  -2  13 -13-76.8609 136.007  20
  -2 -13 -13-19.9574 148.541  29
   2 -13  13-22.6468 166.917  16
   2  13  13-68.7182 128.782  14
   2 -13  14 2130.76 250.674  16
   2 -14 -14 896.065 203.712  29
  -2 -14  14 1521.89 250.123   4
   2 -14 -14 651.054 212.846  26
   2  14 -14 1244.83 222.554  20
  -2 -14  13 4332.43 419.636   4
   2  14 -13 4139.14 406.651  20
   2 -14 -13 4390.04 427.051  29
   2  14 -12 81.5298 185.965  20
  -2 -14  12 68.0672 199.623  32
  -2 -14  12 75.7407 195.348   4
   2 -14 -12 5.43696 177.771  29
   2  14 -11 1316.22 279.905  20
  -2 -14  11 1561.11 327.424  32
  -2 -14  11 1072.68 293.565   4
   2 -14 -11 1252.04 309.391  29
   2 -14 -11 1180.72 337.391   3
  -2 -14  10 312.716 262.588  32
   2  14 -10 345.389 215.715  20
   2 -14 -10 495.111 255.910   3
  -2 -14  10 476.748 239.118   4
  -2 -14   9 7048.90 628.540  32
   2 -14  -9 6672.03 585.003   3
  -2 -14   9 6161.49 569.931   4
   2  14  -9 6811.84 567.913  20
  -2 -14   8 1156.78 282.306   4
   2 -14  -8 1422.42 306.608  18
   2 -14  -8 1605.40 346.552   3
   2  14  -8 1033.75 259.747  20
   2 -14  -7 18691.7 900.108  18
   2 -14  -7 16512.8 887.135   3
  -2 -14   7 15508.5 844.916   4
  -2  14   7 16405.4 811.361  20
   2  14  -7 17116.9 844.597  20
   2  14  -6 259.469 167.320  20
  -2 -14   6 53.3561 220.627   1
  -2 -14   6-58.5078 203.401   4
   2 -14  -6 475.635 236.737   3
   2 -14  -6 228.916 182.306  18
   2  14  -6 163.449 184.810  22
  -2  14   6-394.669 264.010  30
  -2  14   6 347.150 181.531  20
  -2 -14   5 30.9843 167.734   1
   2 -14  -5 888.246 246.560  18
   2  14  -5 362.992 180.871  22
   2 -14  -5 911.428 285.094   3
  -2  14   5-128.558 167.075  30
  -2 -14   5 504.821 221.031   4
   2  14  -5 473.117 231.543  20
  -2  14   5 700.901 227.528  20
   2  14  -4 1173.15 257.193  20
   2 -14  -4 1071.42 236.713  18
   2 -14  -4 520.054 230.973   3
   2  14  -4 989.889 220.745  22
  -2  14   4 618.505 190.389  20
  -2 -14   4 907.495 243.916   4
  -2  14   4 500.198 240.089  30
  -2 -14   4 603.277 318.631   1
   2 -14  -3 7077.54 531.165  18
  -2  14   3 6169.36 660.187  30
   2 -14  -3 6339.74 514.501   5
  -2 -14   3 5987.26 730.199   1
   2  14  -3 6440.94 471.615  22
   2 -14  -3 5368.09 502.434   3
  -2  14   3 5940.87 446.291  20
   2  14  -3 7316.79 499.522  20
   2 -14  -2 443.641 208.140   5
   2  14  -2 557.679 182.135  20
   2 -14  -2 484.951 184.531  18
   2  14  -2 680.896 196.785  11
   2 -14  -2 136.550 215.995   3
  -2  14   2 409.033 245.656  30
  -2  14   2 593.118 163.005  20
   2  14  -2 455.021 159.744  22
  -2  14   1 12618.5 600.951  20
  -2  14   1 12756.0 942.409  30
   2 -14  -1 11749.9 637.999   6
   2 -14  -1 11379.8 658.777   3
   2 -14  -1 12330.6 679.694  18
   2  14  -1 12974.0 635.913  22
   2 -14  -1 12887.5 687.729   5
   2  14  -1 11819.4 606.247  20
   2  14  -1 12207.6 599.633  11
   2 -14   0 32.0521 143.429  16
   2 -14   0-57.1072 149.151  18
   2  14   0 144.974 135.266  27
   2  14   0 94.1934 142.547  11
   2 -14   0-605.215 236.126   3
   2 -14   0 175.314 175.180   6
   2  14   0-55.2870 111.407  22
   2 -14   0-12.6068 131.527   5
   2  14   0 37.8091 119.641  20
  -2  14   0 123.026 135.573  30
  -2  14   0-19.5594 124.306  20
   2 -14   1 2465.45 325.710   5
  -2  14  -1 2589.86 297.329  20
  -2  14  -1 2268.63 425.769  30
   2  14   1 2444.27 302.969  20
   2 -14   1 2658.14 333.402   6
   2  14   1 2442.43 293.739  11
   2 -14   1 2390.24 314.654  16
   2  14   1 2692.11 304.965  22
   2 -14   2 2315.34 312.786  16
   2  14   2 2329.93 312.361  11
   2  14   2 2163.32 304.618  23
   2  14   2 2247.84 293.954  22
  -2  14  -2 1285.50 331.714  30
   2  14   2 2469.67 328.281  20
   2 -14   2 2514.72 347.175   5
   2  14   2 1486.25 344.273  30
  -2  14  -2 2241.19 289.358  20
  -2  14  -3 1302.61 244.890  20
   2  14   3 2098.04 401.350  30
   2 -14   3 1175.75 257.616  16
   2  14   3 1156.89 217.631  11
   2 -14   3 1450.12 273.648   5
  -2  14  -3 896.848 260.575  30
   2  14   3 1405.96 264.754  23
   2  14   3 1249.53 249.183  20
   2 -14   4 1143.99 257.676  16
   2 -14   4 1524.82 281.108  32
   2  14   4 810.644 271.009  30
  -2  14  -4 1349.43 332.363  30
  -2  14  -4 1002.70 240.959  20
   2  14   4 1401.50 250.953  11
   2  14   4 1384.96 268.759  23
   2  14   4 1376.07 268.995  20
   2 -14   4 1392.61 272.784   5
   2  14   5 4107.12 423.972  23
   2  14   5 3956.84 398.937  11
   2 -14   5 4922.55 506.075  25
   2 -14   5 4121.31 444.290  16
   2  14   5 3853.72 612.728  30
   2  14   5 4332.00 432.248  20
  -2  14  -5 3869.16 400.211  20
   2 -14   5 4225.63 489.666  32
   2 -14   5 4628.56 462.537   5
   2 -14   6 193.679 198.758  16
   2 -14   6 187.500 246.390  32
   2  14   6-51.6721 181.182  20
   2  14   6 100.667 182.677  23
   2  14   6 162.582 166.975  11
   2 -14   6 28.6114 190.593   5
  -2  14  -6 145.136 162.610  20
  -2  14  -7 2607.66 361.263  20
   2 -14   7 3036.22 440.387  32
   2 -14   7 3363.53 411.180   5
   2 -14   7 3178.11 434.895  16
   2  14   7 2642.62 375.338  14
   2  14   8 4433.25 475.682  14
   2 -14   8 4794.42 490.446   5
   2 -14   8 4379.93 504.795  32
  -2  14  -8 3953.10 437.907  20
  -2  14  -9 2000.55 321.511  20
   2 -14   9 1939.78 345.127   5
   2  14   9 2070.62 338.537  14
  -2  14 -10 2327.39 334.366  20
   2 -14  10 1265.53 278.147   5
   2  14  10 2009.20 322.718  14
  -2  14 -11 829.436 211.096  20
  -2 -14 -11 599.256 188.521  29
   2 -14  11 706.604 208.516   5
   2 -14  11 543.854 224.654  16
   2  14  11 786.917 220.107  14
  -2  14 -12 756.551 192.796  20
  -2 -14 -12 342.257 186.974  29
   2 -14  12 754.693 217.476  16
   2  14  12 667.557 188.876  14
  -2  14 -13 1733.75 218.217  20
  -2 -14 -13 1840.43 264.864  29
   2 -14  13 1906.02 272.533  16
   2 -15 -14 108.256 122.478  29
   2  15 -14 220.265 132.658  20
  -2 -15  13 6272.10 469.481   4
   2  15 -13 6566.78 458.656  20
   2 -15 -13 6633.81 481.436  29
   2 -15 -12 1333.45 276.104   3
  -2 -15  12 1038.68 264.803   4
  -2 -15  12 874.971 279.603  32
   2  15 -12 1092.92 242.508  20
   2 -15 -12 1685.68 286.395  29
  -2 -15  11 4813.52 483.701   4
  -2 -15  11 4627.16 488.830  32
   2 -15 -11 4051.07 448.208  29
   2 -15 -11 4648.55 476.954   3
   2  15 -11 4193.41 431.494  20
   2  15 -10 50.2318 179.832  20
  -2 -15  10 72.4723 211.748   4
   2 -15 -10 234.570 218.039   3
  -2 -15  10-16.3258 188.459  32
   2 -15  -9 551.532 294.879   3
   2  15  -9 633.283 246.163  20
   2  15  -9 1192.81 251.965  22
  -2 -15   9 802.830 285.023   4
  -2 -15   9 439.804 262.713  32
   2 -15  -8-79.5183 169.293  18
   2 -15  -8 277.117 268.061   3
  -2 -15   8 14.0995 213.910  32
   2  15  -8 43.5262 164.583  22
   2  15  -8 22.2221 172.997  20
  -2 -15   8 15.3367 192.118   4
  -2 -15   7 4166.30 470.113   4
   2 -15  -7 4715.07 462.309  18
   2 -15  -7 4058.49 485.579   3
   2  15  -7 4298.21 428.869  22
  -2  15   7 4393.44 438.060  20
   2  15  -7 4569.79 450.816  20
   2  15  -6 2256.79 335.445  20
   2 -15  -6 2522.35 364.724  18
   2 -15  -6 2820.77 387.706  25
  -2  15   6 2262.64 332.076  20
  -2 -15   6 1648.96 324.669   4
   2  15  -6 2751.83 344.774  22
   2 -15  -6 2157.96 377.457   3
   2 -15  -5 24996.3 1007.99  18
  -2 -15   5 24244.4 1009.02   4
   2 -15  -5 21603.4 974.484   3
  -2  15   5 24621.1 935.849  20
  -2 -15   5 25095.7 1549.95   1
  -2  15   5 24259.6 1411.45  30
   2  15  -5 24588.6 942.815  22
   2  15  -5 23820.0 944.863  20
   2 -15  -4 159.184 168.775  18
  -2  15   4 366.587 164.074  20
   2 -15  -4 277.023 207.805   3
  -2  15   4 84.8073 174.436  30
   2  15  -4 127.783 161.150  20
   2  15  -4 0.87162 144.328  22
  -2  15   3 2378.36 446.012  30
   2 -15  -3 2679.96 358.029  18
  -2  15   3 2613.30 308.119  20
   2 -15  -3 2600.35 357.005   5
   2 -15  -3 2609.17 373.816   3
   2  15  -3 2700.17 323.381  22
   2  15  -3 2702.13 343.612  20
   2 -15  -2 216.233 166.760   5
   2 -15  -2 302.447 211.558   3
   2 -15  -2 407.527 183.034  18
  -2  15   2 427.530 197.107  30
   2  15  -2 421.506 179.442  22
  -2  15   2 358.692 166.685  20
   2  15  -2 675.222 193.903  20
   2 -15  -1 194.516 151.663   5
   2  15  -1 240.249 168.876  20
   2 -15  -1-126.782 202.945   3
   2 -15  -1 410.282 183.006  18
  -2  15   1 544.115 189.364  20
   2  15  -1 619.112 184.329  11
   2  15  -1 410.630 140.045  22
  -2  15   1 603.171 249.454  30
   2  15   0 474.398 163.812  22
   2 -15   0 680.823 202.502   6
   2 -15   0 491.704 201.490   3
  -2  15   0 9.24223 137.728  20
  -2  15   0 18.6712 134.829  30
   2 -15   0 168.263 142.859  16
   2 -15   0 500.235 186.030  18
   2 -15   0 336.848 188.929   5
   2  15   0 429.288 147.665  11
   2  15   0 391.205 202.848  27
   2  15   0 339.525 156.154  20
  -2  15  -1 34060.6 1581.98  30
   2 -15   1 31820.5 1100.97  16
   2  15   1 33718.9 1033.87  22
   2  15   1 32023.9 1005.70  11
   2 -15   1 32284.7 1128.01  18
   2 -15   1 33225.1 1120.41   5
  -2  15  -1 33051.7 1005.00  20
   2  15   1 32617.0 1038.32  20
   2 -15   2-1.97036 147.318  16
   2 -15   2 256.889 192.127   5
   2  15   2 206.054 152.673  20
   2  15   2 84.2150 144.043  11
  -2  15  -2 228.053 165.070  30
  -2  15  -2 88.4969 140.971  20
   2  15   2-5.43988 162.325  23
   2  15   2 356.114 161.472  22
   2  15   3 9601.57 607.651  23
  -2  15  -3 9470.93 863.172  30
   2 -15   3 9237.52 623.566  16
  -2  15  -3 9526.69 571.953  20
   2  15   3 9477.83 581.844  11
   2  15   3 9095.41 586.472  20
   2 -15   3 9561.01 628.429   5
  -2  15  -4 594.036 209.728  20
   2  15   4 755.025 213.978  11
   2  15   4 459.667 183.443  23
   2  15   4 723.698 278.911  30
   2 -15   4 527.907 203.489  32
   2 -15   4 722.979 237.897   5
   2 -15   4 566.339 216.957  16
   2  15   4 549.194 190.953  20
  -2  15  -5 1367.92 260.392  20
   2  15   5 1712.59 314.218  20
   2 -15   5 1248.21 302.799  32
   2  15   5 1607.29 300.200  23
   2 -15   5 1784.55 325.883   5
   2 -15   5 1525.27 311.571  16
   2 -15   5 2038.89 363.151  25
   2  15   5 1320.41 261.611  11
   2 -15   6 336.816 234.368  16
   2 -15   6-12.3693 189.542   5
  -2  15  -6 198.554 169.357  20
   2  15   6 256.450 185.025  23
   2  15   6 319.028 211.239  11
   2 -15   6 4.73957 226.055  32
   2  15   6-165.571 177.413  20
   2  15   7 5439.33 507.374  14
   2 -15   7 5609.89 559.155  32
   2 -15   7 5257.93 521.435  16
  -2  15  -7 6020.04 515.377  20
   2 -15   7 6179.13 543.435   5
  -2  15  -8 788.391 227.351  20
   2 -15   8 722.008 253.647   5
   2  15   8 898.825 253.058  14
   2 -15   8 600.225 230.321  16
   2 -15   8 1029.18 280.056  32
  -2  15  -9 10068.0 630.649  20
   2 -15   9 10383.3 701.313  16
   2  15   9 10860.0 674.632  14
   2 -15   9 10626.2 672.434   5
   2 -15  10-8.57834 207.183  16
   2 -15  10 282.369 195.832   5
   2  15  10-44.7316 150.225  14
  -2 -15 -10 256.370 193.911   3
  -2  15 -10 485.014 202.182  20
  -2 -15 -11 2630.49 350.903  29
  -2  15 -11 2583.21 308.524  20
   2  15  11 3286.96 344.331  14
   2 -15  11 2350.85 334.759  16
  -2  15 -12 238.682 152.808  20
  -2 -15 -12 416.126 181.541  29
   2  15  12 433.032 159.936  14
   2 -15  12 383.017 169.994  16
  -2 -15 -13 103.113 119.415  29
   2 -15  13-123.678 119.198  16
   2  16 -13 1571.90 233.891  20
   2 -16 -13 1630.91 239.973  29
   2  16 -12 742.938 204.779  20
   2 -16 -12 630.130 207.741  29
   2 -16 -12 252.893 196.019   3
  -2 -16  11 3193.45 394.504  32
   2 -16 -11 3469.66 395.889  29
  -2 -16  11 3068.03 368.223   4
   2 -16 -11 3548.55 401.263   3
   2  16 -11 3286.49 376.724  20
   2  16 -10 312.872 187.729  20
   2 -16 -10 357.484 255.550   3
  -2 -16  10 243.904 217.403   4
  -2 -16  10 64.6841 222.973  32
   2  16  -9 10695.6 666.643  20
  -2 -16   9 10694.7 711.505  32
  -2 -16   9 10780.4 712.867   4
   2 -16  -9 10561.3 698.411   3
   2  16  -8 427.275 203.394  20
  -2 -16   8 686.337 262.668   4
   2 -16  -8 901.250 266.855  18
  -2 -16   8 657.659 272.331  32
   2 -16  -8 871.213 327.604   3
  -2  16   7 19980.1 885.196  20
   2 -16  -7 21304.7 940.752  18
  -2 -16   7 18595.8 923.242   4
   2  16  -7 19712.5 892.910  20
   2 -16  -7 20037.4 972.744   3
   2  16  -7 21245.9 890.662  22
   2  16  -6 5431.00 459.662  22
   2 -16  -6 4965.62 478.505  18
  -2 -16   6 4619.86 483.794   4
   2 -16  -6 3907.24 488.323   3
  -2  16   6 4573.46 438.238  20
   2 -16  -6 5084.47 480.232  25
   2  16  -6 4670.33 461.930  20
   2  16  -5-9.56793 160.925  20
   2 -16  -5 279.153 186.075  18
   2 -16  -5 28.7354 223.413   3
   2  16  -5 217.200 177.510  22
  -2  16   5 261.561 169.402  20
   2 -16  -4 539.946 214.020  18
   2 -16  -4 131.100 236.359   3
  -2  16   4 410.709 168.900  20
   2  16  -4 81.7476 142.172  22
   2  16  -4 343.588 185.285  20
   2 -16  -3 1898.37 355.309   3
  -2  16   3 2717.32 465.617  30
   2 -16  -3 2713.32 358.612  18
   2  16  -3 2960.35 340.421  22
   2 -16  -3 2487.27 364.935   5
  -2  16   3 2142.02 293.096  20
   2  16  -3 2239.09 306.251  20
   2  16  -2-47.9946 152.132  22
   2 -16  -2 99.8856 157.183  18
   2  16  -2-24.6855 136.427  20
  -2  16   2-616.110 237.819  30
  -2  16   2-36.4434 162.366  20
   2 -16  -2-145.829 206.237   3
   2 -16  -2 107.735 151.051   5
   2 -16  -1 16364.3 812.306  18
   2  16  -1 16596.0 763.893  20
   2 -16  -1 17314.0 834.310   3
   2  16  -1 17894.5 767.714  22
  -2  16   1 16518.2 1125.29  30
   2  16  -1 18028.7 785.842  27
   2  16  -1 19212.0 779.603  11
   2 -16  -1 17306.0 834.396   5
  -2  16   1 17520.0 751.479  20
   2 -16   0 204.628 159.228   5
   2 -16   0 69.0426 168.451  18
   2  16   0-116.078 180.684  22
  -2  16   0-243.630 148.875  30
   2 -16   0 89.1086 185.728   3
   2  16   0 184.817 164.705  11
   2  16   0 140.141 142.032  20
  -2  16   0 111.901 142.845  20
   2  16   1 14130.6 687.615  22
  -2  16  -1 13503.5 1021.57  30
   2 -16   1 13188.4 746.013  18
   2  16   1 13166.3 704.115  23
  -2  16  -1 13773.9 672.234  20
   2  16   1 13962.3 705.922  20
   2  16   1 13900.7 684.473  11
   2 -16   1 13050.5 731.413  16
   2 -16   1 12854.5 718.967   5
   2 -16   2 1757.72 304.157   5
   2 -16   2 1617.06 300.255  16
  -2  16  -2 1601.88 369.632  30
   2  16   2 1794.31 287.723  11
   2  16   2 1640.17 290.770  23
  -2  16  -2 1475.42 261.426  20
   2  16   2 1929.78 310.706  20
   2 -16   3 513.106 200.079   5
   2 -16   3 14.7166 166.740  16
   2  16   3 271.500 172.850  20
   2  16   3 108.393 153.042  23
   2  16   3 205.578 170.235  11
  -2  16  -3 110.436 161.206  20
   2 -16   4 33.6436 156.122  16
   2 -16   4 112.572 173.088   5
   2 -16   4 161.466 206.908  32
   2  16   4 145.265 162.757  11
  -2  16  -4 209.047 156.734  20
   2  16   4 38.3934 177.822  23
   2  16   4-108.285 174.791  20
  -2  16  -5 1198.77 257.170  20
   2 -16   5 2252.45 386.938  32
   2 -16   5 1822.92 304.648   5
   2 -16   5 1592.49 298.566  16
   2 -16   5 1431.70 335.009  25
   2  16   5 1564.93 283.250  23
   2  16   5 1376.73 284.046  11
   2  16   5 1533.90 283.705  20
  -2  16  -6 1397.02 276.577  20
   2  16   6 488.977 228.145  11
   2  16   6 966.833 255.589  23
   2 -16   6 951.968 262.539  32
   2 -16   6 1187.29 283.617   5
   2 -16   6 918.047 265.884  16
   2  16   6 690.768 245.218  20
   2  16   7 10283.6 664.612  14
   2 -16   7 9721.09 672.817  16
   2 -16   7 9608.06 684.792  32
  -2  16  -7 9778.51 615.776  20
   2 -16   7 10944.7 684.276   5
   2 -16   8 619.207 252.845  16
   2 -16   8 989.268 261.754   5
   2 -16   8 558.852 244.253  32
  -2  16  -8 779.600 236.147  20
   2  16   8 729.269 245.911  14
   2 -16   9 491.360 194.652   5
   2 -16   9 255.950 200.099  16
   2  16   9 435.290 188.738  14
  -2  16  -9 124.938 159.471  20
  -2  16 -10 1454.98 256.384  20
  -2 -16 -10 1148.81 269.500   3
   2  16  10 1625.22 266.045  14
   2 -16  10 1289.61 275.259  16
  -2  16 -11 1048.25 192.998  20
   2 -16  11 528.390 178.551  16
  -2 -16 -11 816.708 208.791   3
   2  16  11 936.604 206.093  14
  -2 -16 -11 773.279 213.811  29
   2 -16  12 20.0278 131.816  16
  -2 -16 -12 305.098 158.283  29
   2  17 -13 2712.88 264.390  20
   2 -17 -13 1905.83 254.684  26
   2 -17 -12 89.5656 144.659   3
   2 -17 -12 215.627 126.333  29
   2  17 -12 189.061 165.214  20
   2  17 -11 1096.97 229.849  20
   2 -17 -11 1344.15 274.148   3
  -2 -17  11 818.523 247.185  32
   2 -17 -11 1157.44 233.893  29
  -2 -17  10 1220.11 284.732  32
   2 -17 -10 1796.68 318.994   3
   2  17 -10 1624.39 283.535  20
   2 -17  -9 288.191 217.537   3
  -2 -17   9 360.345 227.204  32
   2  17  -9 222.779 182.088  20
   2 -17  -8 4327.00 490.871   3
  -2 -17   8 5176.06 504.664  32
   2  17  -8 5612.56 489.506  20
   2 -17  -7 3234.80 458.364   3
   2  17  -7 3638.06 408.461  20
  -2  17   7 3723.88 387.785  20
   2 -17  -7 4305.16 444.338  18
  -2  17   6 998.966 247.282  20
   2 -17  -6 1482.23 288.505  18
   2 -17  -6 1300.81 310.948  25
   2 -17  -6 1113.80 313.955   3
   2  17  -6 989.832 248.053  20
  -2  17   5 8778.26 575.124  20
   2 -17  -5 8973.74 611.049  18
   2  17  -5 8252.42 578.088  20
   2  17  -5 9615.73 584.570  22
   2 -17  -5 8001.42 636.583   3
   2 -17  -4 1777.59 364.629   3
   2 -17  -4 3103.28 389.548  18
   2  17  -4 2530.71 325.649  22
  -2  17   4 3063.59 339.874  20
   2  17  -4 2758.45 350.432  20
   2 -17  -3 2181.85 319.712  18
   2 -17  -3 2190.82 381.363   3
   2  17  -3 3024.85 337.986  22
   2  17  -3 2642.57 340.986  20
  -2  17   3 2206.26 299.073  20
   2 -17  -2 3076.63 387.401  18
   2  17  -2 2575.20 338.155  20
   2 -17  -2 2409.14 359.700   3
   2  17  -2 3311.84 353.071  22
  -2  17   2 3045.64 342.274  20
   2 -17  -2 2471.15 357.320   5
   2 -17  -1 259.505 221.167   3
   2 -17  -1 433.428 213.072  18
   2  17  -1 338.867 176.287  20
   2  17  -1 497.651 200.645  27
   2  17  -1 173.069 156.388  22
  -2  17   1 372.698 164.917  20
   2 -17  -1 419.318 211.307   5
  -2  17   0 6290.94 464.483  20
   2 -17   0 6330.58 524.511  18
   2  17   0 6383.10 475.692  22
   2  17   0 6840.06 486.274  11
   2 -17   0 7113.29 551.804   5
   2  17   0 6024.85 482.742  20
   2 -17   1 9933.04 669.881  18
   2  17   1 10568.3 606.086  22
   2  17   1 9232.86 591.278  20
   2  17   1 9683.34 585.132  11
   2 -17   1 10114.7 651.514   5
  -2  17  -1 9549.72 578.754  20
   2  17   1 8580.84 588.536  23
   2  17   2 1123.39 258.175  23
   2 -17   2 1048.03 260.527   5
   2 -17   2 797.539 254.255  18
   2  17   2 884.821 233.493  20
   2 -17   2 977.713 255.846  16
   2  17   2 840.475 216.517  11
  -2  17  -2 1351.82 252.263  20
   2  17   3 4573.83 426.687  11
   2 -17   3 4786.06 469.339  16
   2 -17   3 5008.17 475.221   5
  -2  17  -3 4913.84 433.254  20
   2  17   3 5251.22 467.835  23
   2  17   3 4875.77 444.317  20
   2  17   4 514.382 207.465  23
   2  17   4 396.787 197.820  11
   2 -17   4 323.321 197.667  16
   2  17   4 550.709 220.988  20
   2 -17   4 433.315 202.194   5
   2 -17   4 645.484 244.068  25
  -2  17  -4 698.395 207.521  20
   2 -17   5 293.425 203.223   5
   2  17   5-5.95143 157.666  23
   2 -17   5 269.689 250.001  25
   2 -17   5 189.675 230.846  32
   2  17   5-62.3958 150.261  11
  -2  17  -5-191.093 210.707  20
   2  17   5-89.1970 173.590  20
   2 -17   5-251.958 188.823  16
  -2  17  -6 6265.09 488.609  20
   2 -17   6 5460.72 515.047  16
   2 -17   6 6363.23 558.531  32
   2 -17   6 6894.81 543.224   5
   2  17   6 6392.83 518.398  20
   2  17   6 6694.53 533.902  23
   2 -17   7 2449.08 342.935   5
   2 -17   7 1746.97 308.270  16
   2  17   7 1465.61 291.602  14
   2 -17   7 1776.09 307.781  32
  -2  17  -7 1699.42 280.162  20
   2 -17   8 4294.35 450.153  16
   2  17   8 4780.12 438.848  14
  -2  17  -8 4103.26 396.998  20
   2 -17   8 4813.64 437.355   5
   2 -17   9 2799.31 361.486  16
   2  17   9 3367.38 362.315  14
  -2 -17  -9 2527.08 358.123   3
  -2  17  -9 2800.44 325.859  20
  -2  17 -10 304.932 147.973  20
   2  17  10 321.696 168.331  14
  -2 -17 -10 135.997 177.816   3
   2 -17  10 232.688 156.833  16
  -2 -17 -10 240.183 159.476  29
   2 -17  11 1232.82 218.070  16
   2  17  11 1352.66 201.801  14
  -2 -17 -11 1420.97 233.796  29
  -2  17 -11 1052.15 177.335  20
  -2 -17 -11 946.309 195.187   3
   2 -18 -12 3717.05 311.832  29
   2  18 -12 4399.28 329.265  20
   2 -18 -11 256.000 177.534   3
   2 -18 -11 56.9261 136.541  29
  -2 -18  11 134.462 146.043  32
   2  18 -11 165.068 136.000  20
   2 -18 -10 327.174 208.989   3
   2  18 -10 309.545 180.177  20
  -2 -18  10 270.206 193.836  32
   2 -18  -9 955.339 276.973   3
  -2 -18   9 1216.11 271.088  32
   2  18  -9 1240.73 247.866  20
   2 -18  -8 1007.20 311.822   3
  -2 -18   8 1216.69 298.111  32
   2  18  -8 1015.37 255.882  20
   2  18  -7 1380.81 263.373  20
   2 -18  -7 1670.77 280.616  18
   2 -18  -7 1072.36 332.006   3
   2 -18  -6 4881.35 532.396   3
   2 -18  -6 5487.23 495.370  25
  -2  18   6 6265.16 489.821  20
   2  18  -6 5976.31 499.554  20
   2 -18  -6 6572.12 523.309  18
   2 -18  -5 317.279 190.771  18
  -2  18   5 232.744 155.995  20
   2 -18  -5 211.724 223.783  25
   2 -18  -5 120.119 229.337   3
   2  18  -5 365.661 207.892  20
   2 -18  -4 899.711 272.989   3
   2 -18  -4 1848.30 306.086  18
  -2  18   4 1430.20 263.818  20
   2  18  -4 1595.12 287.779  20
   2 -18  -3 1997.62 323.492  18
  -2  18   3 1872.74 295.561  20
   2 -18  -3 1218.01 322.004   3
   2  18  -3 1457.95 270.013  20
   2 -18  -2 106.736 222.761   3
   2  18  -2 126.206 154.858  20
   2 -18  -2 161.073 188.797  18
   2  18  -2 75.7095 148.795  27
   2  18  -2 352.965 173.712  22
  -2  18   2 290.220 152.243  20
   2  18  -1 4281.47 396.455  22
   2 -18  -1 3478.34 421.653   3
   2 -18  -1 3631.65 419.708  18
   2 -18  -1 3563.21 422.372   5
  -2  18   1 3756.11 376.570  20
   2  18  -1 3597.75 394.457  20
   2  18   0 3328.31 605.699  23
   2 -18   0 2927.83 383.196  18
   2  18   0 3750.51 375.491  11
   2  18   0 3636.64 370.805  22
   2  18   0 3104.82 359.423  20
   2 -18   0 3575.57 412.556   5
  -2  18   0 3334.69 357.609  20
   2  18   1 4169.80 419.013  23
   2 -18   1 3829.07 441.608  18
   2  18   1 4276.09 420.854  20
   2  18   1 4313.85 398.885  11
  -2  18  -1 4420.91 407.374  20
   2 -18   1 4704.66 454.695   5
   2 -18   2 9169.83 649.619  18
   2 -18   2 9135.35 624.343  16
   2  18   2 9254.59 575.357  11
   2  18   2 9803.49 617.547  20
   2  18   2 9239.76 601.131  23
   2 -18   2 10015.6 654.379   5
  -2  18  -2 9963.35 591.652  20
   2 -18   3 133.207 173.042   5
  -2  18  -3 126.673 150.977  20
   2 -18   3 476.338 225.128  18
   2 -18   3 132.517 221.486  16
   2  18   3-90.4298 167.066  11
   2  18   3 45.3631 159.152  23
   2  18   3-88.5346 168.064  20
   2 -18   4 2028.99 326.679  25
   2 -18   4 2483.54 347.819   5
   2  18   4 1948.31 301.484  11
  -2  18  -4 2187.07 315.956  20
   2 -18   4 1989.59 327.153  16
   2  18   4 2155.57 326.409  20
   2  18   4 2587.05 349.607  23
   2  18   5 2794.94 344.805  20
   2 -18   5 2974.01 387.982  32
   2 -18   5 3281.94 396.310  16
  -2  18  -5 3139.18 347.621  20
   2 -18   5 2900.29 388.546  25
   2  18   5 3059.47 372.052  23
   2 -18   5 3121.35 387.327   5
   2 -18   6-2.89033 172.329   5
   2 -18   6 10.4806 175.606  16
   2 -18   6-169.811 174.298  32
  -2  18  -6-114.155 140.119  20
   2  18   6-55.8900 152.133  20
   2 -18   7 861.999 230.239   5
   2 -18   7 509.686 210.644  32
   2  18   7 606.800 197.245  14
   2 -18   7 732.836 222.353  16
  -2  18  -7 667.119 198.367  20
   2 -18   8 11481.7 664.468  16
  -2 -18  -8 10571.1 636.411   3
   2  18   8 12200.4 646.739  14
  -2  18  -8 11709.3 601.964  20
   2  18   9 59.3839 141.706  14
  -2 -18  -9 24.9391 176.377   3
   2 -18   9-8.62906 155.401  16
  -2  18  -9 177.441 141.612  20
  -2 -18 -10 6085.93 444.308  29
   2  18  10 6170.29 396.763  14
  -2  18 -10 6132.04 383.182  20
   2 -18  10 5927.73 433.808  16
  -2 -18 -10 5480.45 403.215   3
  -2 -18 -11 937.612 192.632  29
   2 -18  11 802.536 182.057  16
   2 -18  11 586.442 163.996  18
  -2 -19  11 5.57155 135.245  32
   2  19 -11 188.275 124.759  20
   2 -19 -11 295.721 131.153  29
   2 -19 -11 70.1747 146.444   3
   2 -19 -10 4031.01 386.289   3
  -2 -19  10 4763.98 414.283  32
   2  19 -10 5208.22 395.987  20
   2 -19  -9 1276.30 284.120   3
   2  19  -9 1360.29 257.231  20
  -2 -19   9 1013.39 250.087  32
  -2 -19   8 4499.15 446.299  32
   2  19  -8 4592.36 405.451  20
   2 -19  -8 4326.35 443.395   3
  -2 -19   7-12.1503 189.140  32
   2 -19  -7-18.1499 239.624   3
   2  19  -7 228.554 182.090  20
   2 -19  -6 1322.20 322.313   3
   2 -19  -6 1428.62 266.205  18
   2 -19  -6 1378.06 307.035  25
  -2  19   6 1375.60 255.508  20
   2  19  -6 1438.02 283.786  20
   2 -19  -5 245.458 237.563   3
   2 -19  -5 263.364 161.814  18
   2  19  -5 100.304 173.506  20
   2 -19  -5 543.202 253.598  25
  -2  19   5 216.001 154.238  20
   2 -19  -4 1289.61 321.708   3
   2 -19  -4 912.392 243.906  18
  -2  19   4 1012.89 228.604  20
   2 -19  -4 896.130 304.097  25
   2  19  -4 778.191 229.151  20
   2  19  -3 58.1275 164.504  27
   2 -19  -3 178.060 235.360   3
   2 -19  -3 341.461 202.142  18
  -2  19   3 177.039 165.257  20
   2  19  -3 333.447 201.051  20
   2 -19  -2 4040.44 450.161   3
   2 -19  -2 4193.51 430.662  18
   2  19  -2 3724.37 390.058  27
  -2  19   2 4158.10 400.326  20
   2  19  -2 3926.54 409.797  20
   2 -19  -1 170.480 201.539   5
   2 -19  -1 142.352 199.793   3
   2 -19  -1 120.297 162.533  18
  -2  19   1 13.7535 146.572  20
   2  19  -1 253.605 185.241  20
   2  19   0 12086.6 679.281  23
   2 -19   0 12040.1 710.583  18
   2  19   0 11896.3 669.502  20
   2 -19   0 11561.5 710.056   5
  -2  19   0 12571.0 654.508  20
   2 -19   1 2119.43 336.978   5
   2 -19   1 1841.17 313.062  18
   2  19   1 1700.84 295.589  23
   2  19   1 2023.56 303.481  11
   2  19   1 1778.60 292.865  20
  -2  19  -1 2394.23 316.017  20
   2 -19   2 1284.49 273.501   5
   2  19   2 1317.03 259.169  11
   2  19   2 1461.21 271.153  23
   2 -19   2 1598.84 313.530  18
  -2  19  -2 1214.78 237.480  20
   2  19   2 1250.09 268.876  20
   2 -19   3 356.492 172.561   5
   2  19   3 248.282 185.062  23
   2  19   3 72.2511 162.204  11
   2 -19   3 132.789 217.175  18
   2  19   3 327.733 187.935  20
   2 -19   3 523.997 261.570  25
  -2  19  -3 165.292 148.392  20
   2 -19   4 1313.89 273.851   5
  -2  19  -4 1499.78 250.494  20
   2 -19   4 1618.16 311.113  18
   2 -19   4 2092.97 339.897  25
   2  19   4 1818.63 295.944  23
   2 -19   4 1520.11 288.964  16
   2  19   4 1785.36 289.029  20
   2 -19   5 320.845 177.783   5
   2 -19   5 312.457 215.906  18
   2 -19   5 567.924 224.123  25
   2  19   5 108.108 157.579  23
   2 -19   5 200.333 201.704  16
   2  19   5 24.6080 165.677  20
  -2  19  -5 409.842 185.305  20
   2  19   6 7505.23 531.397  20
   2 -19   6 6770.29 544.853  18
   2  19   6 7243.61 521.573  14
   2 -19   6 6911.36 525.905  16
  -2  19  -6 6982.35 482.261  20
   2 -19   6 7061.04 520.669  32
   2 -19   7 18.0752 149.032  32
  -2 -19  -7 427.737 222.496   3
   2  19   7 22.0835 129.530  14
   2 -19   7 114.101 164.870  16
  -2  19  -7 22.2556 138.915  20
   2 -19   8 2481.36 326.746  18
   2 -19   8 2850.13 331.033  16
   2  19   8 2767.13 302.475  14
  -2  19  -8 2988.43 303.689  20
  -2 -19  -8 2573.27 333.681   3
   2  19   9 215.125 133.836  14
   2 -19   9 287.338 164.258  18
  -2 -19  -9 268.772 175.455   3
   2 -19   9 415.548 160.378  16
  -2  19  -9-94.2750 120.360  20
  -2 -19 -10 347.249 159.847   3
   2 -19  10 279.739 139.313  18
  -2 -19 -10 564.330 151.234  29
   2 -19  10 435.718 148.695  16
   2 -20 -10 1061.78 176.577  29
  -2 -20  10 699.351 187.436  32
   2  20 -10 1001.26 184.622  20
   2 -20 -10 788.441 192.585   3
   2  20  -9 67.7279 123.843  20
  -2 -20   9-27.8047 120.330  32
   2 -20  -9-119.361 169.702   3
  -2 -20   8-112.570 180.068  32
   2 -20  -8 332.035 209.840   3
   2  20  -8 20.3650 138.770  20
   2 -20  -7 1611.62 301.643   3
  -2 -20   7 1530.27 270.490  32
   2  20  -7 1732.53 278.324  20
   2 -20  -6 2907.98 403.750   3
   2 -20  -6 3659.54 375.629  18
  -2  20   6 3521.06 348.671  20
   2 -20  -6 2559.27 340.948  25
   2  20  -6 3180.04 353.122  20
   2 -20  -5 316.050 243.596   3
  -2  20   5 570.369 188.034  20
   2 -20  -5 383.511 187.949  18
   2 -20  -5 379.188 222.328  25
   2  20  -5 154.976 158.696  20
  -2  20   4 5942.21 455.036  20
   2 -20  -4 6238.37 507.407  18
   2  20  -4 5170.71 441.163  27
   2 -20  -4 4555.89 467.822  25
   2 -20  -4 4695.57 473.555   3
   2  20  -4 5766.06 470.192  20
   2 -20  -3 563.335 272.586   3
   2 -20  -3 603.783 205.037  18
   2  20  -3-8.47175 158.886  27
   2 -20  -3 560.966 283.409  25
   2  20  -3 173.819 162.829  20
  -2  20   3 408.366 198.825  20
   2 -20  -2 548.887 247.045   3
   2 -20  -2 347.763 177.523  18
   2 -20  -2 881.690 295.851  25
  -2  20   2 642.465 207.149  20
   2  20  -2 657.541 210.397  20
   2 -20  -1 408.454 227.250   3
   2  20  -1 518.330 186.414  20
   2 -20  -1 531.389 225.930  18
   2  20  -1 601.157 204.461  23
  -2  20   1 587.750 197.657  20
  -2  20   0 6301.82 472.404  20
   2  20   0 6360.25 498.377  23
   2 -20   0 6009.89 512.235   5
   2 -20   0 6280.57 519.806  18
   2  20   0 5812.08 476.642  20
   2 -20   1 2661.48 364.448  18
   2  20   1 2368.22 322.940  20
  -2  20  -1 2690.51 325.304  20
   2  20   1 2558.00 325.180  11
   2 -20   1 2574.61 389.344  25
   2 -20   1 2145.08 335.633   5
   2  20   1 2639.81 337.357  23
   2 -20   2 8088.44 592.573  18
   2  20   2 8285.38 524.320  11
   2 -20   2 8383.24 584.810   5
   2 -20   2 7534.46 580.093  25
   2  20   2 8349.28 559.350  23
   2  20   2 8250.24 556.892  20
  -2  20  -2 8128.14 524.098  20
   2 -20   3 147.092 159.904   5
   2 -20   3-94.5294 176.248  18
   2  20   3 64.2932 163.295  23
   2 -20   3 554.554 261.524  25
   2  20   3 350.249 175.326  20
  -2  20  -3 220.541 154.395  20
   2 -20   4 665.909 218.041   5
   2 -20   4 798.929 242.134  18
   2 -20   4 452.314 227.200  25
   2  20   4 665.602 214.377  23
   2  20   4 869.089 229.044  20
  -2  20  -4 1055.45 206.424  20
   2 -20   5 302.146 197.177  16
   2 -20   5-4.90645 163.642  18
   2 -20   5 158.436 197.415  25
  -2  20  -5 189.657 162.283  20
   2  20   5-212.184 164.842  20
   2  20   5 220.202 167.126  23
   2 -20   6 191.904 155.969  16
  -2 -20  -6 409.582 233.610   3
   2 -20   6 134.404 175.177  18
   2  20   6-85.8578 139.179  14
  -2  20  -6 46.8098 123.494  20
   2  20   7 1122.83 209.983  14
   2 -20   7 1088.14 235.499  18
   2 -20   7 1081.16 222.033  16
  -2 -20  -7 677.378 219.581   3
  -2  20  -7 1107.59 196.387  20
  -2 -20  -8 2909.20 326.221   3
   2  20   8 3449.56 305.754  14
   2 -20   8 2563.41 307.317  18
   2 -20   8 3439.38 329.394  16
  -2  20  -8 3263.77 287.453  20
  -2 -20  -9-77.1983 153.687   3
   2 -20   9 159.953 150.048  18
   2 -20   9 59.6955 133.470  16
   2 -21  -9 147.967 146.230   3
   2  21  -9 65.5965 122.678  27
   2  21  -9-33.5337 105.199  20
  -2 -21   9-96.7809 129.616  32
   2  21  -8 178.841 142.456  27
  -2 -21   8 602.215 185.534  32
   2 -21  -8 812.771 219.020   3
   2  21  -8 539.629 165.068  20
   2 -21  -7-156.424 181.911   3
  -2 -21   7 139.704 169.259  32
   2  21  -7-85.3862 130.379  20
   2  21  -7-96.5702 140.979  27
   2 -21  -6 113.467 189.610   3
   2  21  -6-98.4420 173.332  27
  -2 -21   6 412.106 218.246  32
   2 -21  -6 199.175 181.017  25
   2  21  -6 238.069 164.560  20
   2 -21  -5 1419.03 294.237   3
  -2  21   5 1397.02 234.398  20
   2 -21  -5 1398.82 231.577  18
   2 -21  -5 1554.82 278.288  25
   2  21  -5 1367.48 258.350  27
   2  21  -5 1498.06 259.514  20
   2 -21  -4 1278.71 284.623   3
   2 -21  -4 947.730 221.156  18
   2  21  -4 1116.32 233.301  27
   2 -21  -4 1141.47 266.842  25
  -2  21   4 1352.69 234.926  20
   2  21  -4 1389.58 248.242  20
   2 -21  -3 622.296 200.905  18
  -2  21   3 53.4297 144.749  20
   2 -21  -3 79.2807 196.297   3
   2 -21  -3 180.006 246.260  25
   2  21  -3 267.961 163.179  20
   2 -21  -2 1835.07 320.716  25
   2 -21  -2 1854.80 292.866  18
  -2  21   2 2080.42 279.273  20
   2 -21  -2 1720.66 307.174   3
   2  21  -2 1827.87 278.585  23
   2  21  -2 1646.34 279.937  20
   2 -21  -1 444.949 198.423  18
   2 -21  -1 200.686 263.612  25
   2  21  -1 68.6145 153.506  23
   2  21  -1 546.047 197.593  20
  -2  21   1 281.757 168.688  20
   2 -21   0 1605.00 341.919  25
   2 -21   0 1166.62 258.946  18
   2  21   0 1209.40 248.655  23
   2  21   0 874.642 222.646  20
  -2  21   0 1004.97 224.515  20
  -2 -21  -1 723.992 233.866   3
   2 -21   1 693.457 228.189  18
   2 -21   1 593.874 266.929  25
  -2  21  -1 824.780 170.191  20
   2  21   1 413.169 176.161  23
   2  21   1 429.976 187.972  20
   2 -21   2 420.228 189.439  18
  -2 -21  -2 251.133 212.346   3
   2  21   2 49.7247 148.130  20
  -2  21  -2 343.853 168.198  20
   2 -21   2 213.617 211.760  25
   2  21   2 75.0167 158.558  23
   2 -21   2 167.047 157.435   5
  -2 -21  -3 2328.02 341.818   3
   2  21   3 2267.74 296.634  23
   2 -21   3 2569.24 345.301  18
   2 -21   3 2272.87 337.698  25
   2  21   3 2403.51 307.346  20
  -2  21  -3 2249.59 282.610  20
   2 -21   3 2569.15 322.986   5
   2  21   4 317.289 170.102  20
   2 -21   4 610.922 229.487  18
   2  21   4 426.934 181.122  23
   2 -21   4 227.246 199.772  25
  -2 -21  -4 448.309 230.924   3
  -2  21  -4 445.722 156.728  20
   2 -21   5 1692.83 284.677  18
   2 -21   5 1652.42 253.153  25
  -2 -21  -5 1638.86 289.017   3
   2  21   5 1575.87 247.648  14
   2  21   5 1332.85 230.593  20
  -2  21  -5 1567.78 229.169  20
   2 -21   6 2371.90 301.462  18
  -2 -21  -6 1931.18 300.200   3
  -2  21  -6 2832.80 283.599  20
   2  21   6 2700.19 295.842  14
  -2  21  -7-70.6333 120.853  20
   2 -21   7-151.065 132.384  18
   2  21   7 193.002 119.346  14
  -2 -21  -7 154.411 170.280   3
  -2 -21  -8 50.3216 140.945   3
   2 -21   8 171.777 129.244  18
   2  22  -8-335.569 141.941  27
   2  22  -8-45.4446 113.164  20
   2 -22  -7 1946.33 273.337   3
   2  22  -7 1858.42 242.547  27
   2  22  -7 2115.27 256.452  20
  -2 -22   7 2193.41 276.661  32
   2 -22  -6-21.3230 158.885   3
  -2 -22   6 3.10123 134.847  32
   2  22  -6 91.7791 125.940  20
   2  22  -6 345.584 149.378  27
   2 -22  -5-65.5936 175.299   3
   2 -22  -5 693.793 229.395  25
   2  22  -5 523.762 162.417  27
   2  22  -5 115.452 129.575  20
   2 -22  -4 280.065 182.935   3
   2  22  -4 46.8919 153.637  20
   2 -22  -4 242.363 148.779  18
   2 -22  -4 165.128 181.167  25
   2  22  -4 96.9926 138.380  23
  -2  22   4 266.921 141.123  20
   2 -22  -3 153.156 188.901   3
   2 -22  -3 21.3844 123.504  18
   2 -22  -3 72.4756 194.102  25
   2  22  -3 92.2839 141.144  23
   2  22  -3 142.515 146.226  20
  -2  22   3 269.215 128.045  20
   2 -22  -2-265.589 161.175  18
   2  22  -2 35.9612 137.365  23
   2 -22  -2 430.640 193.675   3
   2 -22  -2 2.57154 191.719  25
  -2  22   2-37.3028 141.189  20
   2  22  -2-32.0058 137.926  20
   2 -22  -1 884.583 276.523  25
   2 -22  -1 599.942 192.055  18
  -2  22   1 690.878 171.970  20
   2  22  -1 755.073 201.462  23
   2  22  -1 714.293 203.561  20
   2 -22   0-59.4908 207.671  25
   2 -22   0-41.5239 155.920  18
   2  22   0 207.598 153.708  23
  -2  22   0 117.245 139.983  20
   2  22   0-308.753 176.853  20
   2  22   1 2539.84 306.161  23
   2 -22   1 2973.04 344.420  18
  -2 -22  -1 2652.37 314.571   3
   2 -22   1 2335.23 353.046  25
   2  22   1 3156.69 340.161  20
  -2  22  -1 2962.20 303.833  20
  -2  22  -2 354.243 157.383  20
   2 -22   2-122.328 162.560  18
  -2 -22  -2 111.563 191.416   3
   2 -22   2 393.288 216.943  25
   2  22   2 126.292 151.223  20
   2  22   2-0.75444 123.820  23
   2  22   3-14.5274 122.009  23
   2 -22   3-53.8676 143.270  18
  -2 -22  -3 177.155 191.415   3
   2 -22   3 7.64409 173.849  25
   2  22   3-49.7052 149.638  20
  -2  22  -3 6.49873 118.439  20
   2 -22   4 85.4468 178.149  25
   2 -22   4 148.746 143.376  18
   2  22   4 204.765 141.478  20
  -2 -22  -4 100.101 177.431   3
   2  22   4 274.507 137.384  23
  -2  22  -4 239.596 135.593  20
   2 -22   5-107.841 140.954  18
  -2 -22  -5 108.021 162.881   3
   2  22   5-7.51148 113.321  14
  -2  22  -5 22.3889 125.588  20
   2  22   6-1.09058 101.579  14
   2 -22   6 19.4443 123.632  18
  -2 -22  -6 274.222 163.552   3
   2 -22   7 2508.47 266.382  18
  -2 -22  -7 2291.91 262.502   3
   2 -23  -7 251.641 152.590   3
   2  23  -7 348.589 133.381  20
   2 -23  -6 1302.66 210.879   3
   2  23  -6 1305.62 193.136  23
   2  23  -6 1586.67 210.408  20
   2 -23  -5 439.288 165.411  25
   2  23  -5 498.492 142.188  23
   2 -23  -5 95.6472 152.095   3
  -2 -23   5 740.236 201.342  32
   2  23  -5 600.395 165.392  20
  -2  23   4-108.440 111.622  20
   2  23  -4-3.15297 104.697  23
   2  23  -4 143.910 131.087  20
   2 -23  -4 201.244 167.573   3
   2 -23  -4 27.5526 162.271  25
   2 -23  -3 1193.74 216.703   3
   2 -23  -3 626.087 174.135  18
   2 -23  -3 962.927 232.042  25
   2  23  -3 460.400 158.241  20
   2  23  -3 722.508 172.949  23
  -2  23   3 899.034 179.839  20
   2 -23  -2-71.0567 196.732  25
   2 -23  -2 356.287 154.141  18
   2  23  -2 245.527 146.533  23
  -2  23   2-78.4045 118.211  20
   2  23  -2 169.389 140.122  20
  -2  23   1 1341.33 207.386  20
   2  23  -1 1290.19 213.121  23
   2 -23  -1 1437.77 244.223  18
   2 -23  -1 1002.78 253.963  25
   2  23  -1 1471.35 234.505  20
   2 -23   0 869.213 199.165  18
   2 -23   0 1364.10 263.692  25
   2  23   0 1250.37 205.335  23
   2  23   0 1202.86 224.809  20
  -2  23   0 956.647 191.049  20
   2 -23   1 183.013 159.695  18
  -2  23  -1 73.6837 135.189  20
   2 -23   1-228.023 184.462  25
   2  23   1 55.9536 132.196  23
   2  23   1 131.866 146.100  20
   2 -23   2 419.733 177.682  18
  -2 -23  -2-83.1156 150.380   3
   2 -23   2 437.842 193.559  25
   2  23   2 620.941 158.856  23
   2  23   2 450.076 159.528  20
  -2  23  -2 497.812 141.377  20
   2  23   3 855.497 169.299  23
   2 -23   3 682.081 184.704  18
  -2 -23  -3 726.861 213.885   3
   2 -23   3 92.0858 171.891  25
   2  23   3 693.562 179.720  20
  -2  23  -3 924.080 171.315  20
   2 -23   4-41.8391 121.338  18
  -2 -23  -4-123.666 155.913   3
   2  23   4-55.9427 99.3715  14
   2 -23   4-245.586 151.564  25
   2  23   4-96.4161 119.790  20
  -2 -23  -5 601.720 177.967   3
   2 -23   5 844.553 174.433  18
   2  24  -5 55.2557 107.146  20
   2 -24  -4 610.994 171.171  25
   2  24  -4 394.313 115.150  23
   2  24  -4 580.260 141.898  20
   2 -24  -3-45.5746 168.355  25
   2  24  -3-22.6989 95.8458  23
   2  24  -3 47.7392 107.271  20
   2  24  -2 751.178 160.634  23
   2 -24  -2 832.086 216.978  25
   2  24  -2 758.270 164.009  20
   2 -24  -1 312.510 192.055  25
   2 -24  -1 199.428 116.911  18
   2  24  -1 113.708 112.511  20
   2  24  -1 40.5199 115.083  23
   2 -24   0-143.033 112.110  18
   2  24   0 241.447 127.224  23
   2  24   0 166.985 130.503  20
   2 -24   1-66.5835 170.057  25
   2 -24   1-21.0463 108.536  18
   2  24   1-194.597 106.701  23
   2  24   1-91.8507 110.653  20
   2 -24   2 1443.46 205.714  18
   2  24   2 1642.73 199.627  23
   2 -24   2 1163.83 214.989  25
   2 -24   3-214.977 121.556  18
   2  24   3 9.47983 98.0632  20
   3   0 -17 120.090 128.757  21
   3   0 -16-74.8771 157.367  21
   3   0 -15 1769.99 305.122  29
   3   0 -15 1604.55 293.687  21
   3   0 -14-96.9490 159.500  29
   3   0 -13 27665.8 1053.22  29
   3   0 -13 28182.4 1027.83  24
   3   0 -12-20.9862 149.304  29
   3   0 -11 2952.88 350.930  29
  -3   0  11 2049.30 411.148   1
   3   0 -10 94.7387 109.131  29
  -3   0  10-137.955 153.711   1
  -3   0   9 33.2515 154.821   1
  -3   0   8-292.696 171.631   1
  -3   0   7 62887.6 1662.94   1
  -3   0   6 60.3467 150.587   1
  -3   0   5 30577.1 669.037  30
  -3   0   5 30379.5 1023.67   1
  -3   0   4 87.4010 77.9427  30
  -3   0   4 21.7800 110.413   1
  -3   0   3 21568.0 644.736  30
  -3   0   3 20737.1 744.815   1
  -3   0   2 57.1174 81.6959  30
   3   0  -2 111.464 117.641  28
   3   0  -1 2009.68 253.714  28
   3   0   0 81.3320 126.437  28
   3   0   1 114600. 1855.72  28
   3   0   2 573.707 191.904  28
   3   0   3 9508.18 613.571  28
   3   0   4 4.39066 149.291  28
   3   0   5 1096.86 489.649   2
   3   0   5 755.784 233.636  28
   3   0   6 24.2006 151.494  28
   3   0   6 137.456 476.840   2
   3   0   7 34898.6 1472.49  28
   3   0   7 39455.5 2701.24   2
   3   0   8-10.8067 167.003  28
  -3   0  -8 237.613 153.348  29
   3   0   8 423.034 171.005  14
   3   0   8 491.023 168.697   7
   3   0   9 10304.7 611.225   7
   3   0   9 9355.69 588.852  14
  -3   0  -9 10385.6 593.108  29
   3   0   9 8935.50 838.714  28
  -3   0 -10 58.7121 142.930  29
   3   0  10 16.7633 157.207  15
   3   0  10 85.8824 183.788   7
  -3   0 -11 708.201 220.870  29
   3   0  11 1073.13 272.034   7
   3   0  11 595.426 241.057  15
   3   0  12-188.415 192.443  15
  -3   0 -12 196.019 159.847  29
   3   0  12-386.199 213.635  17
   3   0  12-50.7467 201.022   7
   3   0  13 4728.23 479.179  17
  -3   0 -13 4925.30 448.183  29
   3   0  13 4795.31 454.979  15
   3   0  14-45.5791 129.415  13
  -3   0 -14 139.794 150.456  29
   3   0  14 121.761 156.287  17
   3   0  14-78.9926 130.319  15
   3   0  15 8926.13 545.308  17
   3   0  15 9863.69 558.656  13
   3   1 -17 2970.99 306.402  21
   3  -1 -17 3045.32 313.281  21
   3  -1 -16 1552.26 269.654  29
   3   1 -16 1315.72 241.962  21
   3  -1 -16 1400.07 255.357  21
   3   1 -15 3223.52 388.454  29
   3  -1 -15 3108.11 387.751  29
   3   1 -15 2846.75 350.921  21
   3   1 -14 3770.21 432.053  29
   3  -1 -14 3382.74 403.971  29
   3  -1 -14 3649.56 411.946  24
   3  -1 -13 456.798 191.659  29
   3   1 -13 245.685 160.863  29
   3   1 -12 2700.48 338.474  29
   3  -1 -12 2853.51 358.153  29
   3   1 -12 3547.24 383.278  24
  -3   1  11 25462.1 1314.38   1
   3  -1 -11 24689.8 921.187  29
   3   1 -11 23434.0 900.443  29
  -3  -1  11 24899.0 1328.42   1
  -3  -1  10-245.958 228.636   1
   3   1 -10 179.140 122.157  29
   3  -1 -10 114.310 118.830  29
  -3   1  10-293.129 191.132   1
  -3   1   9 11027.0 786.204   1
  -3  -1   9 10344.5 777.671   1
  -3   1   8 2159.44 342.874   1
  -3  -1   8 2033.49 319.514   1
  -3   1   7 8204.75 616.327   1
  -3  -1   7 8507.92 625.055   1
  -3   1   6 12655.1 531.754  30
  -3  -1   6 14199.2 758.548   1
  -3   1   6 12595.4 716.196   1
  -3   1   5 43408.6 926.369  30
  -3  -1   5 42796.7 1224.02   1
  -3   1   5 43246.2 1223.62   1
  -3  -1   4 72.8892 43.1291  30
  -3  -1   4 66.4742 113.779   1
  -3   1   4 77.8390 96.6810  30
  -3   1   3 44153.3 1073.36  30
  -3  -1   3 46223.7 1107.22   1
  -3  -1   2 19656.5 676.901   1
   3   1  -2 19988.5 720.668  28
  -3  -1   2 20374.5 549.477  30
  -3   1   2 21686.1 700.150  30
  -3  -1   1 106244. 1438.56   1
   3   1  -1 108514. 1678.10  28
   3  -1  -1 111804. 1755.43  28
   3  -1   0 27988.2 887.258  28
   3   1   0 28494.8 892.368  28
  -3  -1   0 27747.9 665.751   1
   3   1   1 1466.31 258.530  28
   3  -1   1 1435.59 238.422  28
  -3  -1  -1 1595.64 147.015   1
   3   1   2 170.071 146.240  28
   3  -1   2 92.0415 126.695  28
  -3  -1  -2 199.522 43.8369   1
   3  -1   3 77480.5 1685.20  28
   3   1   3 75805.0 1739.24  28
   3  -1   4 622.672 214.585  28
   3   1   4 756.924 231.351  28
   3   1   5 47783.3 1583.27  28
   3  -1   5 48380.8 1526.09  28
   3  -1   6 1314.60 594.833   2
   3  -1   6 1205.72 308.659  28
   3   1   6 1082.42 288.597  28
   3   1   6 1985.52 529.436   2
   3   1   7 28085.4 885.338  14
   3   1   7 27484.9 1342.65  28
   3  -1   7 28701.6 892.094   7
   3  -1   7 27862.5 1293.65  28
   3   1   7 32788.9 2055.36   2
   3  -1   7 28817.1 2125.76   2
   3   1   8 5053.95 404.081   7
   3  -1   8 3800.87 858.209   2
   3  -1   8 4746.94 584.057  28
   3   1   8 4760.86 612.472  28
   3  -1   8 4894.99 433.125  15
   3  -1   8 4944.64 410.283   7
   3  -1   8 4360.22 383.434  14
   3   1   8 4627.33 393.839  14
  -3  -1  -8 4699.09 372.834  29
   3   1   8 5918.60 954.682   2
  -3   1  -8 5602.19 417.619  29
   3   1   9 13540.5 701.125  14
   3  -1   9 13505.8 1029.95  28
   3   1   9 13121.9 1030.01  28
  -3   1  -9 14746.6 700.131  29
   3  -1   9 14218.4 748.164  15
   3  -1   9 15155.5 1654.87   2
  -3  -1  -9 14586.9 701.642  29
   3  -1   9 14010.7 716.966   7
   3  -1   9 14137.3 680.005  12
   3   1   9 14813.5 727.356   7
   3   1   9 16331.9 1602.02   2
   3  -1  10 665.079 231.830  15
   3  -1  10 938.629 260.858   7
   3   1  10 1095.23 277.156   7
   3   1  10 1018.36 225.501  14
  -3   1 -10 781.195 222.997  29
  -3  -1 -10 634.121 204.909  29
   3   1  10 371.791 204.743  28
   3   1  11 14269.2 791.462   7
   3  -1  11 13285.3 789.985  17
   3  -1  11 14032.1 806.287   7
   3   1  11 11476.6 730.947  15
  -3   1 -11 13087.2 719.927  29
  -3  -1 -11 13225.7 726.390  29
   3  -1  11 12282.4 734.907  15
  -3   1 -12-120.803 177.962  29
   3  -1  12 76.4780 173.782  17
  -3  -1 -12-89.9778 159.904  29
   3  -1  12 46.8438 206.202   7
   3  -1  12-44.6997 148.584  15
   3   1  12 55.3906 167.193  15
   3  -1  13 16168.6 896.545   7
  -3   1 -13 14748.1 748.184  29
  -3  -1 -13 14850.2 749.798  29
   3  -1  13 13311.4 762.769  17
   3   1  13 14406.8 795.029  17
   3  -1  13 13991.8 723.522  15
   3   1  13 12862.3 721.812  15
  -3  -1 -14 648.555 201.507  29
   3   1  14-125.678 123.900  15
   3   1  14 396.817 211.957  17
   3  -1  14 316.710 206.193  17
   3  -1  14 655.175 195.940  13
   3  -1  15-77.9124 142.564  17
   3   1  15 81.8438 148.744  17
   3   1  15 146.096 167.420  13
   3  -1  15 113.551 139.421  13
   3   2 -17-18.5790 121.646  21
   3  -2 -17 62.3603 152.475  21
   3  -2 -16 543.658 208.173  29
   3  -2 -16 203.309 194.294  21
   3   2 -16 441.898 178.709  21
   3  -2 -15 1239.81 260.964  29
   3  -2 -15 1334.22 285.788  24
   3   2 -15 1233.40 265.445  21
   3  -2 -14 85.6373 182.100  29
   3   2 -14-12.4346 174.459  29
   3   2 -14 88.2288 171.748  21
   3   2 -13 9119.31 616.261  29
   3  -2 -13 9031.69 613.746  29
   3   2 -12 10770.5 651.578  29
   3  -2 -12 10845.8 653.080  29
  -3  -2  12 10961.3 943.716   1
   3   2 -11 2918.05 330.122  29
   3  -2 -11 3018.39 348.587  29
  -3   2  11 3656.52 517.315   1
  -3  -2  11 2406.56 449.790   1
   3  -2 -10 2015.21 271.691  26
  -3  -2  10 1432.48 352.067   1
   3   2 -10 2235.98 287.185  29
   3  -2 -10 1949.85 260.179  29
   3   2 -10 2094.16 277.175  24
  -3   2  10 1618.78 339.895   1
  -3   2   9 130.129 158.209   1
  -3  -2   9-80.4728 147.380   1
  -3  -2   8 1095.55 255.665   1
  -3   2   8 1105.39 257.994   1
  -3  -2   7 12732.9 772.918   1
  -3   2   7 14055.1 661.116  30
  -3   2   7 13214.4 777.215   1
  -3   2   6 11509.4 561.795  30
  -3   2   6 10667.1 669.472   1
  -3  -2   6 10691.5 665.442   1
  -3   2   5 24189.5 781.514  30
  -3  -2   5 23982.7 924.902   1
  -3  -2   4 21952.5 833.203   1
  -3   2   4 23879.4 787.508  30
  -3  -2   3 150.107 125.150   1
  -3   2   3 62.3927 136.742  30
  -3  -2   3 126.161 31.8364  30
  -3  -2   2 5458.80 254.342  30
  -3  -2   2 5472.78 366.770   1
  -3   2   2 5210.19 386.522  30
   3   2  -2 5385.15 375.146  28
  -3   2   1 48642.4 1080.25  30
   3  -2  -1 48534.5 1190.25  28
  -3  -2   1 47068.0 968.303   1
   3   2  -1 49248.5 1132.58  28
   3   2   0 272.979 143.369  28
   3  -2   0 303.152 147.211  28
  -3  -2   0 262.229 93.7577   1
   3   2   1 34948.1 1059.75  28
  -3  -2  -1 33687.6 620.895   1
   3  -2   1 32662.8 996.686  28
   3  -2   2 28883.0 975.802  28
   3   2   2 28856.9 1030.07  28
   3   2   3 1876.78 300.282  28
   3  -2   3 1746.19 284.988  28
   3   2   4 25406.2 1109.16  28
   3  -2   4 26093.9 1031.98  28
   3   2   5 147.472 149.246  28
   3  -2   5 589.372 228.625  28
   3   2   6 13444.5 1095.44   2
   3  -2   6 14105.9 1232.84   2
   3   2   6 11332.5 844.965  28
   3  -2   6 12702.8 815.613  28
   3   2   7 15246.3 662.084  14
   3  -2   7 16861.9 1445.16   2
   3  -2   7 15276.1 661.014  14
   3   2   7 14092.3 985.515  28
   3   2   7 17021.0 1336.99   2
   3  -2   7 16545.7 691.673   7
   3  -2   7 15579.3 948.396  28
   3  -2   7 16433.9 722.980  15
   3   2   8 1357.06 249.338   7
   3  -2   8 1240.17 243.459  15
   3  -2   8 1100.76 188.056  12
   3   2   8 1017.28 418.409   2
   3   2   8 937.297 210.535  14
  -3   2  -8 995.435 199.653  29
   3  -2   8 728.298 266.336  28
   3   2   8 470.555 251.879  28
   3  -2   8 3.51265 440.274   2
   3  -2   8 1117.42 226.704   7
  -3  -2  -8 774.813 177.985  29
  -3   2  -9 12149.6 642.890  29
   3   2   9 12998.1 675.628   7
  -3  -2  -9 11276.2 619.010  29
   3  -2   9 11351.3 650.690   7
   3   2   9 13466.8 1308.65   2
   3  -2   9 13067.4 1398.40   2
   3   2   9 10194.2 938.209  28
   3  -2   9 12630.3 635.500  12
   3   2   9 10621.2 625.914  14
   3  -2   9 12214.4 680.979  15
   3  -2  10 18832.9 899.695  17
   3   2  10 17854.1 1276.41  28
   3  -2  10 20711.1 912.473  15
   3  -2  10 20762.9 938.161   7
  -3   2 -10 20853.2 872.394  29
   3   2  10 18176.9 843.151  14
   3   2  10 22745.9 937.656   7
  -3  -2 -10 21711.2 891.411  29
   3  -2  11 153.212 180.806  17
   3  -2  11 147.419 156.735  15
  -3  -2 -11 150.347 169.768  29
   3  -2  11 312.275 209.831   7
   3   2  11 152.746 186.364   7
  -3   2 -11 7.76876 139.779  29
   3   2  12 5813.35 522.814  15
   3  -2  12 5556.76 524.542  17
  -3  -2 -12 6130.86 507.092  29
   3  -2  12 5950.42 503.884  15
  -3   2 -12 6017.76 505.841  29
   3  -2  12 6500.26 596.670   7
   3  -2  13 882.044 274.425  17
   3   2  13 545.534 222.953  17
   3  -2  13 550.541 189.849  15
  -3  -2 -13 634.084 219.275  29
   3  -2  13 876.636 240.286  13
  -3   2 -13 376.689 186.580  29
   3  -2  13 711.340 271.660   7
   3   2  13 584.873 217.555  15
   3  -2  14 2306.05 338.271  17
   3   2  14 2155.93 336.314  17
   3   2  14 1826.41 290.048  15
   3  -2  14 1982.62 300.857  13
  -3  -2 -14 2424.84 310.184  29
   3  -2  15 9565.54 548.207  13
   3   2  15 10064.0 563.443  13
   3  -2  15 9561.04 561.709  17
   3   2  15 9067.18 552.992  17
   3   2  15 7731.59 463.210  15
   3   3 -17 1594.33 229.958  21
   3  -3 -17 1407.33 233.898  21
   3   3 -16 3194.57 344.003  21
   3  -3 -16 3322.62 366.785  29
   3  -3 -16 2861.17 351.187  24
   3   3 -15 2086.01 308.083  21
   3  -3 -15 1747.37 303.329  29
   3  -3 -15 1755.38 306.564  24
   3  -3 -14 13157.7 750.221  29
   3   3 -14 12667.5 712.338  21
   3  -3 -13 683.201 224.576  29
   3   3 -13 757.676 235.111  21
   3   3 -13 655.953 213.841  29
   3   3 -12 5381.13 477.064  29
   3  -3 -12 4867.56 451.436  29
  -3  -3  12 4521.84 614.807   1
   3   3 -11 27.0104 142.551  29
   3  -3 -11 267.443 152.849  29
  -3  -3  11-162.078 194.949   1
  -3   3  10 3789.72 507.717   1
   3  -3 -10 4503.52 386.404  29
  -3  -3  10 3672.81 525.754   1
   3   3 -10 4028.00 372.221  29
  -3   3   9 2166.79 388.119   1
  -3  -3   9 1872.82 344.836   1
  -3   3   8 8547.72 591.063  30
  -3  -3   8 6528.54 596.984   1
  -3   3   8 7441.03 627.720   1
  -3  -3   7 7553.21 609.190   1
  -3   3   7 8147.97 623.831   1
  -3   3   7 8202.18 547.152  30
  -3  -3   6 48522.6 1426.66   1
  -3   3   6 48355.4 1242.23  30
  -3  -3   5 2950.05 348.887   1
  -3   3   5 2854.56 316.598  30
  -3  -3   4 144.838 138.565   1
  -3   3   4 172.143 128.624  30
  -3   3   3 386.660 174.128  30
  -3  -3   3 503.577 157.477   1
  -3   3   2 11522.7 610.437  30
   3   3  -2 12154.6 553.600  28
  -3  -3   2 11123.3 532.872   1
   3   3  -1 6981.62 438.580  28
  -3   3   1 7303.28 465.926  30
  -3  -3   1 7279.08 395.010   1
   3  -3   0 18214.9 747.494  28
   3   3   0 17754.5 729.092  28
  -3  -3   0 18020.4 551.051   1
  -3  -3  -1 2623.82 186.811   1
   3  -3   1 2326.44 292.917  28
   3   3   1 2385.54 309.171  28
   3   3   2 26572.3 1008.56  28
   3  -3   2 26015.9 930.793  28
   3   3   3 345.100 176.469  28
   3  -3   3 181.964 146.499  28
   3   3   4 21.4759 178.332  28
   3  -3   4 324.236 152.287  28
   3   3   5 5719.09 599.741  28
   3  -3   5 6502.99 550.086  28
   3  -3   6 228.376 157.656  28
   3   3   6 296.683 196.586  28
   3  -3   6-111.673 330.665   2
   3   3   7 8062.95 491.706  14
   3  -3   7 8084.46 523.305  17
   3  -3   7 8664.80 520.763   7
   3   3   7 6978.68 728.370  28
   3  -3   7 8026.59 511.095  15
   3   3   7 8338.39 895.622   2
   3  -3   7 8970.83 719.598  28
   3  -3   7 7204.47 903.256   2
   3  -3   8 13445.1 709.816  17
   3   3   8 13671.9 674.025  14
   3  -3   8 14117.5 703.367  15
   3  -3   8 14150.6 1305.68   2
   3  -3   8 14616.1 701.973   7
  -3   3  -8 14580.0 665.930  29
   3   3   8 15411.4 692.893   7
   3   3   8 12085.8 1012.93  28
   3  -3   8 15024.5 673.285  12
  -3  -3  -8 14496.2 669.185  29
   3  -3   8 14361.0 949.681  28
   3  -3   9 1576.37 295.452   7
   3  -3   9 1702.95 303.694  17
   3  -3   9 1661.17 236.882  12
   3  -3   9 1440.77 257.790  15
  -3   3  -9 1122.65 216.875  29
   3   3   9 1161.64 251.949  14
  -3  -3  -9 1820.94 280.167  29
   3   3   9 1849.41 281.746   7
   3   3   9 1176.87 370.718  28
   3   3  10 3170.06 378.005  14
  -3  -3 -10 3449.45 380.604  29
   3  -3  10 3557.79 423.286  17
   3  -3  10 3519.19 399.386  15
  -3   3 -10 3650.84 389.406  29
   3   3  10 3403.22 386.036   7
   3  -3  10 2785.46 376.501   7
  -3   3 -11 586.255 195.662  29
   3   3  11 523.018 234.484  14
   3  -3  11 519.520 230.238  17
   3  -3  11 494.439 173.606  15
   3  -3  11 661.543 262.061   7
  -3  -3 -11 943.344 249.150  29
   3  -3  12 363.297 186.826  15
   3  -3  12 409.011 202.791  13
   3   3  12 22.6179 172.328  15
   3  -3  12 509.908 241.624  17
  -3  -3 -12 439.240 188.122  29
  -3   3 -12 491.260 227.234  29
   3  -3  12 762.430 299.055   7
   3  -3  13 1466.44 301.924  17
   3  -3  13 1157.91 277.875  13
   3   3  13 1389.51 284.523  15
  -3  -3 -13 949.902 241.527  29
   3  -3  13 1256.15 340.224   7
   3  -3  14 3858.63 410.426  17
   3   3  14 3347.13 399.548  17
   3  -3  14 2649.35 402.842   7
   3   3  14 3332.90 367.422  15
  -3  -3 -14 4161.32 396.220  29
   3  -3  14 3850.39 397.430  13
   3   3  15 331.359 161.505  15
   3  -3  15 23.7382 147.435  17
   3   3  15-128.160 165.776  17
  -3  -3 -15-145.957 143.085  29
   3  -3  15 144.505 162.482  13
   3  -4 -17 1391.72 220.998  29
   3  -4 -17 1488.93 231.497  21
   3   4 -16 1065.06 225.308  21
   3  -4 -16 931.557 231.934  29
   3  -4 -16 929.864 271.879  24
   3  -4 -15 850.553 225.822  29
   3   4 -15 624.805 223.447  21
   3  -4 -15 532.707 236.988  24
   3   4 -14 77.4502 162.841  21
   3  -4 -14 15.5225 173.210  29
   3  -4 -13 4535.17 449.654  29
   3   4 -13 4270.33 433.966  21
   3   4 -12 12536.3 700.027  21
   3  -4 -12 14016.5 740.320  29
   3  -4 -11 290.583 178.864  29
  -3   4  11-96.5333 166.104   1
   3   4 -11 672.762 207.170  29
   3   4 -11 452.183 178.544  21
  -3  -4  11 939.835 266.806   1
   3  -4 -10 4305.34 377.021  29
  -3   4  10 3929.75 528.875   1
   3   4 -10 4556.59 408.971  29
  -3  -4  10 4439.44 559.098   1
  -3  -4   9 245.510 200.909   1
  -3   4   9 402.155 166.335   1
  -3  -4   8 3122.28 449.618   1
  -3   4   8 3058.76 385.773  30
  -3   4   8 3149.10 431.359   1
  -3  -4   7 2120.15 347.878   1
  -3   4   7 2489.28 339.745  30
  -3   4   6 11328.9 655.812  30
  -3  -4   6 10687.9 692.989   1
  -3   4   5 120.048 130.305  30
  -3  -4   5 342.255 195.647   1
  -3   4   4 17352.7 826.219  30
  -3  -4   4 17644.7 788.293   1
  -3   4   3 2701.90 349.619  30
  -3  -4   3 2444.75 285.526   1
  -3  -4   2 1527.86 226.025   1
  -3   4   2 1795.95 292.331  30
   3   4  -2 1683.24 221.258  28
   3   4  -1 1983.83 255.957  28
  -3  -4   1 1987.18 232.197   1
  -3   4   1 2149.85 288.976  30
  -3   4   0 2040.65 273.895  30
  -3  -4   0 2146.62 214.296   1
   3   4   0 2272.65 287.288  28
   3   4   1 586.928 203.377  28
  -3  -4  -1 656.927 127.097   1
   3  -4   1 474.499 177.679  28
   3  -4   2 13143.0 674.779  28
   3   4   2 13336.5 750.358  28
   3  -4   3 536.156 182.278  28
   3   4   3 317.471 201.614  28
   3  -4   4 3628.21 386.283  28
   3   4   4 3550.78 476.089  28
   3   4   5 5038.54 588.444  28
   3  -4   5 5999.38 520.747  28
   3  -4   6 2959.53 382.618  28
   3   4   6 2698.75 461.743  28
   3  -4   7 37.7178 143.637  28
   3  -4   7 501.808 183.925  17
   3   4   7 78.8862 144.181  28
   3   4   7 284.635 147.828  14
   3  -4   7 177.934 137.730  15
   3  -4   7 385.871 171.940   7
   3  -4   7 278.247 132.920  12
   3  -4   8 466.872 155.345  12
  -3  -4  -8 720.210 215.149  29
   3  -4   8 584.108 213.443   7
   3   4   8 621.096 192.900   7
   3   4   8 201.873 199.924  28
   3  -4   8 427.041 182.664  15
   3  -4   8 843.321 224.474  17
   3   4   8 543.957 165.834  14
  -3   4  -8 407.405 181.328  29
   3  -4   9 7992.06 553.784  15
   3  -4   9 7097.91 546.475  17
   3   4   9 7370.42 537.760  14
   3  -4   9 7286.82 546.317   7
  -3   4  -9 7929.58 539.823  29
  -3  -4  -9 7442.67 519.929  29
   3   4   9 9032.88 571.220   7
   3   4   9 6823.92 790.699  28
   3  -4  10 2143.22 319.550  15
  -3   4 -10 2706.71 350.174  29
   3  -4  10 2122.26 344.320  17
   3  -4  10 2244.57 353.146   7
   3   4  10 2269.04 339.383  14
  -3  -4 -10 2163.24 315.762  29
   3  -4  11 1406.33 339.368   7
   3  -4  11 1260.73 257.355  15
  -3  -4 -11 1338.35 266.257  29
   3  -4  11 1096.27 258.739  17
   3   4  11 1428.27 278.421  14
   3  -4  11 1150.94 268.285  13
  -3   4 -11 1588.49 287.059  29
   3  -4  12 7162.07 583.334  17
   3  -4  12 7653.79 587.050  13
   3  -4  12 7429.06 635.898   7
  -3  -4 -12 7543.91 560.544  29
   3   4  13 856.414 265.010  15
   3  -4  13 613.943 229.283  17
  -3  -4 -13 1107.16 258.118  29
   3  -4  13 759.615 272.540   7
   3  -4  13 592.146 212.809  13
   3  -4  14 2653.43 340.171  17
   3   4  14 2807.64 372.629  17
   3  -4  14 2458.24 324.491  13
   3   4  14 1888.03 299.573  15
  -3  -4 -14 2300.03 300.601  29
   3  -4  15 313.623 175.081  17
   3   4  15 158.518 166.479  17
  -3  -4 -15 272.869 152.916  29
   3   4  15 243.731 142.640  15
   3  -4  15 182.936 145.787  13
   3   5 -17 210.208 138.559  20
  -3  -5  17 385.959 156.822   4
   3  -5 -17 138.342 134.346  29
   3  -5 -17 18.5381 134.043  21
   3  -5 -17 312.856 145.586  24
   3  -5 -16 2177.85 299.174  29
   3   5 -16 1986.24 287.461  21
   3  -5 -16 2093.42 326.847  24
   3   5 -15 415.119 195.777  21
   3  -5 -15 524.075 206.002  29
   3   5 -14 581.502 199.914  21
   3  -5 -14 1129.54 271.462  29
   3  -5 -13 5116.72 481.778  29
   3   5 -13 4545.88 446.801  21
   3  -5 -12 191.654 174.539  29
   3  -5 -12 285.497 205.613  26
   3   5 -12 220.324 155.095  21
   3  -5 -11 12235.7 676.791  29
  -3  -5  11 11269.7 933.472   1
   3   5 -11 11662.4 660.513  21
  -3  -5  10 2070.54 282.593  32
   3   5 -10 2196.36 306.225  21
   3  -5 -10 1688.08 256.757  29
  -3  -5  10 2219.88 413.261   1
  -3   5  10 1801.52 395.445   1
  -3   5   9 625.438 225.834  30
  -3   5   9-144.711 193.344   1
   3   5  -9 261.206 153.648  21
  -3  -5   9 386.105 219.781   1
  -3  -5   9 392.452 161.387  32
  -3   5   8 1460.84 324.339   1
  -3   5   8 1108.87 298.791  30
  -3  -5   8 1427.60 317.797   1
  -3  -5   7 87.9883 137.286   1
  -3   5   7 223.110 159.950  30
  -3   5   6 18165.2 894.451  30
  -3  -5   6 17488.0 909.557   1
  -3  -5   5 53223.1 1481.20   1
  -3   5   5 53017.1 1506.78  30
  -3  -5   4 1719.14 292.677   1
  -3   5   4 1515.78 295.995  30
   3   5  -3 54166.3 1117.61  28
  -3  -5   3 51245.4 1295.65   1
  -3   5   3 52489.5 1472.19  30
   3   5  -2 413.508 128.840  28
  -3   5   2 251.799 167.791  30
  -3  -5   2 327.226 146.768   1
  -3   5   1 7427.85 552.411  30
  -3  -5   1 7858.22 463.166   1
   3   5  -1 7785.16 477.958  28
   3   5   0 13819.0 685.775  28
  -3  -5   0 14044.9 565.289   1
  -3   5   0 13054.0 683.743  30
  -3  -5  -1 18756.7 624.328   1
  -3   5  -1 17423.1 789.941  30
   3   5   1 17032.7 817.312  28
   3  -5   1 17913.4 787.124  28
   3   5   2 10587.2 697.357  28
   3  -5   2 10479.8 613.296  28
   3  -5   3 24053.6 943.705  28
   3   5   3 24931.2 1143.07  28
   3   5   4 512.649 254.774  28
   3  -5   4 268.443 140.018  28
   3   5   5 15926.3 1059.79  28
   3  -5   5 18062.1 882.865  28
   3   5   6 203.048 182.545  28
   3  -5   6 297.112 164.051  28
   3  -5   7 850.570 203.761  15
   3  -5   7 677.972 190.046  17
   3  -5   7 515.980 169.022   7
   3   5   7 684.201 292.756  28
   3   5   7 881.210 197.662  14
   3  -5   7 683.323 169.675  12
   3   5   7 458.829 161.761   7
  -3  -5  -8 2322.53 285.421  29
   3  -5   8 2305.07 329.340  17
   3  -5   8 2447.74 315.837  15
   3   5   8 2121.30 300.063  14
  -3   5  -8 2417.74 305.388  29
   3   5   8 2977.71 325.320   7
   3  -5   8 2603.08 301.714  12
   3   5   8 1595.51 406.829  28
   3  -5   8 2305.86 313.212   7
   3  -5   8 2281.12 309.237  13
   3  -5   9 6926.43 534.857  13
   3  -5   9 7547.19 572.404  17
   3   5   9 7631.22 905.562  28
   3  -5   9 8060.68 552.646  15
   3  -5   9 8058.11 592.997   7
   3   5   9 7381.19 546.419  14
  -3  -5  -9 7498.60 529.245  29
  -3   5  -9 8299.71 554.527  29
   3  -5  10-234.175 207.832   7
   3  -5  10 114.292 182.257  17
   3  -5  10 158.770 164.353  13
   3   5  10 152.782 173.601  14
  -3  -5 -10 115.983 145.857  29
   3  -5  10 105.279 157.755  15
  -3  -5 -11 4322.81 438.395  29
   3  -5  11 3742.65 429.643  13
   3  -5  11 4024.79 447.884  17
   3  -5  11 4277.58 531.822   7
   3   5  11 3620.89 416.907  14
   3  -5  12 278.862 199.448  13
   3   5  12 219.546 205.633  14
   3  -5  12 373.093 223.131  17
  -3  -5 -12 210.462 176.695  29
   3  -5  12 394.507 266.564   7
   3  -5  13 1497.69 288.642  17
   3   5  13 1094.71 267.281  15
   3  -5  13 862.569 309.499   7
  -3  -5 -13 1041.42 239.149  29
   3  -5  13 1197.85 271.380  13
   3  -5  14 951.196 237.628  17
   3   5  14 535.225 199.669  17
  -3  -5 -14 996.455 232.137  29
   3  -5  14 453.460 188.999  13
   3   5  14 699.415 216.096  15
   3   5  15 32.1482 140.616  17
   3   5  15 472.311 164.642  15
  -3  -5 -15 292.864 137.897  29
   3  -5  15-168.863 138.948  13
   3  -6 -17 2430.89 282.585  24
   3  -6 -17 2962.92 296.278  21
  -3  -6  17 3032.08 309.066   4
   3   6 -17 3091.11 302.174  20
   3   6 -16 124.252 143.675  20
   3  -6 -16 154.657 204.807  24
   3  -6 -16 153.501 137.447  29
   3   6 -16-87.2979 145.371  21
   3  -6 -15 1748.46 296.586  29
   3   6 -15 1241.56 257.443  21
   3  -6 -14 676.984 222.708  29
   3   6 -14 489.209 207.358  21
   3  -6 -13 12042.2 720.972  29
   3   6 -13 11827.9 696.016  21
   3  -6 -13 11793.6 712.335  26
   3   6 -12 2652.87 344.503  21
   3  -6 -12 2142.12 325.585  29
  -3  -6  11 585.506 212.569  32
   3  -6 -11 526.895 210.563  29
   3   6 -11 730.389 200.904  21
  -3  -6  11 1042.79 303.348   1
   3   6 -10 335.217 172.187  21
   3  -6 -10-86.8739 120.136  29
  -3  -6  10 86.1855 165.823  32
  -3   6  10 90.8685 183.834   1
  -3  -6  10-167.659 178.798   1
  -3   6   9 2547.79 426.444   1
   3  -6  -9 2697.93 321.080  29
   3   6  -9 2466.06 302.242  21
  -3   6   9 3315.72 505.874  30
  -3  -6   9 2288.58 433.735   1
  -3  -6   9 2148.39 285.332  32
  -3   6   8 901.474 288.297  30
  -3  -6   8 568.357 191.161  32
  -3  -6   8 933.001 299.493   1
   3   6  -8 683.740 183.120  21
  -3   6   7 26165.7 1190.76  30
  -3  -6   7 25244.8 1183.92   1
  -3  -6   6 2452.28 395.529   1
  -3   6   6 2084.68 345.379  30
  -3  -6   5 51577.4 1528.83   1
  -3   6   5 50590.4 1582.09  30
  -3   6   4 401.477 210.070  30
  -3  -6   4 282.255 183.187   1
  -3   6   3 308.631 217.023  30
  -3  -6   3 461.963 174.817   1
   3   6  -3 285.286 113.360  28
   3   6  -2 155.162 85.8133  28
  -3  -6   2 20.7327 116.899   1
  -3   6   2 138.383 177.370  30
   3   6  -1 13327.9 647.637  28
  -3  -6   1 13111.9 627.187   1
  -3   6   1 13574.8 772.840  30
   3   6   0 85.4754 130.432  28
  -3   6   0 23.6179 171.965  30
  -3  -6   0 59.4396 104.803   1
  -3   6  -1 23853.7 970.179  30
   3   6   1 23910.5 1014.10  28
  -3  -6  -1 23865.3 823.615   1
  -3   6  -2 15158.2 793.790  30
   3   6   2 15908.5 911.210  28
   3  -6   3 2653.18 339.053  28
   3   6   3 2699.72 431.385  28
   3   6   4 3555.32 515.278  28
   3  -6   4 3765.60 400.068  28
   3   6   5 2404.71 458.278  28
   3  -6   5 1537.41 291.073  28
   3  -6   6 236.001 163.290  17
   3  -6   6 73.1377 141.084   7
   3   6   6 106.107 126.560  14
   3   6   6 347.373 274.027  28
   3  -6   7 9140.95 525.073  12
   3  -6   7 9070.71 560.554  13
   3   6   7 9139.52 553.056  11
   3  -6   7 8541.66 561.829  17
   3  -6   7 9098.33 569.454   7
   3   6   7 8638.66 532.321  14
   3   6   7 10707.5 572.518   7
   3  -6   7 9335.33 554.924  15
   3   6   7 7895.05 905.393  28
   3  -6   8 27.6004 121.408  15
  -3  -6  -8-50.4308 134.671  29
   3  -6   8 61.7099 150.866  13
   3  -6   8 42.5856 149.837  17
   3   6   8 179.524 209.043  28
   3  -6   8-20.4248 146.666  12
   3  -6   8 121.468 166.101   7
   3   6   8 48.7439 159.218  14
  -3  -6  -9-99.3956 153.122  29
   3  -6   9 50.9635 186.442  17
   3  -6   9-52.3084 145.633  13
   3  -6   9 17.8411 156.811  15
   3   6   9-301.354 290.298  28
   3  -6   9-26.5931 189.139   7
   3   6   9 165.467 169.133  14
   3  -6  10 522.509 222.397  17
   3  -6  10 535.079 268.755   7
   3   6  10 558.400 218.175  14
   3  -6  10 423.641 202.281  13
  -3  -6 -10 288.978 157.037  29
   3   6  11 1113.35 269.766  14
   3  -6  11 1028.92 312.440   7
  -3  -6 -11 960.500 259.689  29
   3  -6  11 827.737 248.795  17
   3  -6  11 660.179 230.492  13
   3   6  12 211.253 206.793  14
  -3  -6 -12 186.328 187.375  29
   3  -6  12-131.931 220.533   7
   3  -6  12 14.1859 171.335  13
   3  -6  12 346.873 226.701  17
   3  -6  13 1056.80 254.097  17
   3  -6  13 663.911 272.890   7
  -3  -6 -13 1007.75 256.330  29
   3   6  13 571.868 216.305  15
   3  -6  13 803.113 224.792  13
  -3   6 -14 1664.86 251.941  20
   3  -6  14 1397.96 256.935  13
   3   6  14 1553.95 274.571  15
  -3  -6 -14 1296.24 244.886  29
   3  -6  15 1169.29 213.708  13
   3   6  15 1149.54 233.915  17
   3   6  15 995.650 205.146  15
  -3  -7  17-245.611 145.689   4
   3   7 -16-48.4166 138.059  20
  -3  -7  16 186.053 159.333   4
   3  -7 -16 33.1714 126.694  29
   3  -7 -16-102.340 213.385  24
   3  -7 -15 85.8191 156.841  29
   3   7 -15 176.755 162.515  21
   3  -7 -14 4306.79 438.583  29
   3   7 -14 4330.06 434.811  21
   3  -7 -13 1123.43 298.986  26
   3  -7 -13 1210.35 270.316  29
   3   7 -13 1015.47 241.160  21
   3  -7 -12 6020.08 511.696  29
   3   7 -12 5389.95 478.877  21
  -3  -7  11 11694.9 672.278  32
   3  -7 -11 10652.8 649.947  29
   3   7 -11 11136.5 662.788  21
   3   7 -10 1106.94 239.895  21
  -3   7  10 973.696 268.686   1
  -3  -7  10 1110.61 248.037  32
   3  -7 -10 1024.32 227.878  29
   3  -7  -9 1045.65 272.590   3
  -3  -7   9 757.814 209.220  32
  -3   7   9 1429.51 354.620  30
   3  -7  -9 1072.80 237.757  29
  -3   7   9 835.931 297.486   1
   3   7  -9 988.150 235.107  21
  -3  -7   9 1034.08 280.983   1
  -3   7   8 3052.18 472.909  30
   3  -7  -8 4053.39 380.302   3
  -3  -7   8 3044.53 339.276  32
  -3  -7   8 2925.44 474.467   1
   3   7  -8 3898.18 369.155  21
   3  -7  -8 3140.77 343.222  18
  -3   7   7 736.518 271.205  30
  -3  -7   7 470.697 257.548   1
  -3  -7   6 10080.2 759.832   1
  -3   7   6 9359.63 754.257  30
  -3  -7   5 6852.84 600.242   1
  -3   7   5 5635.49 572.379  30
  -3  -7   4 950.048 260.317   1
  -3   7   4 760.760 243.466  30
  -3   7   3 13350.7 813.446  30
  -3  -7   3 12517.3 721.717   1
  -3   7   2 2619.25 400.580  30
   3   7  -2 2514.09 274.341  28
  -3  -7   2 2207.53 317.020   1
  -3  -7   1 10394.5 612.060   1
  -3   7   1 9566.01 703.510  30
   3   7  -1 11323.4 618.382  28
  -3  -7   0 5575.78 470.613   1
  -3   7   0 5397.25 522.494  30
   3   7   0 4908.86 459.195  28
   3   7   0 5259.39 395.839  30
  -3   7  -1 6435.03 555.270  30
   3   7   1 6885.13 585.092  28
   3   7   1 6744.86 491.563  30
  -3  -7  -1 6870.35 479.707   1
   3   7   2 10974.9 677.539  30
   3   7   2 11948.3 856.703  28
  -3   7  -2 10857.0 718.950  30
   3   7   3 19403.7 964.976  30
  -3   7  -3 19705.7 971.257  30
   3   7   3 21741.6 1254.62  28
  -3   7  -4 105.731 132.666  30
   3  -7   4 8.51564 116.954  28
   3   7   4-36.0779 205.735  28
   3   7   5 12255.2 1106.87  28
   3   7   6 88.6562 155.232   8
   3  -7   6 106.549 162.226  17
   3   7   6 105.421 107.065  14
   3  -7   6 290.320 149.505  15
   3  -7   6 113.816 160.461  13
   3  -7   6-37.2820 150.294   7
   3   7   6 11.0480 149.946  11
   3  -7   6-317.085 147.145  12
   3  -7   7 46.2580 163.481   7
   3  -7   7 244.659 148.521  17
   3  -7   7 549.594 193.126  15
   3  -7   7 4.57423 151.306  13
   3   7   7 48.3198 154.257  11
   3  -7   7 80.0708 134.122  12
   3   7   7 155.680 128.736  14
   3  -7   8 4247.50 397.346  15
   3  -7   8 3663.42 394.185  17
   3  -7   8 3997.74 417.360  13
   3  -7   8 4038.53 430.885   7
   3   7   8 4219.87 416.135  14
   3   7   8 3832.79 722.371  28
   3  -7   8 4966.98 418.851  12
   3  -7   9 8520.43 618.027  17
   3  -7   9 8586.22 636.585   7
   3   7   9 7949.54 575.537  14
  -3  -7  -9 8964.60 605.618  29
   3  -7   9 9082.13 629.875  13
   3  -7  10 331.189 195.840  17
   3  -7  10 479.140 258.268   7
   3   7  10 222.434 186.915  14
  -3  -7 -10 255.379 191.637  29
   3  -7  10 192.390 200.275  13
   3  -7  11 510.844 224.803  17
   3  -7  11 271.832 209.714  13
   3   7  11 155.239 189.966  14
   3  -7  11 404.042 282.719   7
  -3  -7 -11 103.104 199.819  29
   3  -7  12 245.853 199.458  17
  -3  -7 -12 307.271 180.946  29
   3   7  12 12.7326 182.696  14
   3  -7  12 169.525 222.081   7
   3  -7  12 272.396 190.337  13
  -3  -7 -13 114.340 185.534  29
   3  -7  13-129.218 168.615  13
   3   7  14 615.109 224.161  15
   3  -7  14 1061.64 232.841  13
  -3  -7 -14 952.836 222.030  29
   3   7  15 1381.30 229.079  15
   3  -7  15 1050.41 203.740  13
   3   8 -16 485.344 195.861  20
   3  -8 -16 336.275 162.947  24
  -3  -8  16 721.886 207.890   4
   3  -8 -16 303.966 152.156  29
   3   8 -15 835.885 235.045  20
   3   8 -15 531.415 199.359  21
  -3  -8  15 853.056 246.471   4
   3  -8 -15 490.345 193.038  29
   3  -8 -14 203.223 189.499  29
   3  -8 -14-286.761 212.703  26
   3   8 -14 82.0191 150.208  21
   3  -8 -13 2041.47 329.966  29
   3  -8 -13 1887.63 338.650  26
   3   8 -13 1876.46 313.516  21
   3  -8 -12 2388.79 346.154  29
   3   8 -12 2363.53 343.367  21
  -3  -8  11 320.735 217.528  32
   3   8 -11 248.073 176.762  21
   3  -8 -11 262.678 180.362  29
  -3  -8  10 164.540 176.045  32
   3  -8 -10 408.596 175.564  29
  -3   8  10 488.364 236.127   1
   3   8 -10 372.968 170.738  21
  -3   8   9 8169.70 786.392  30
  -3  -8   9 8560.82 577.427  32
   3  -8  -9 8275.58 595.518   3
  -3  -8   9 8187.03 815.392   1
   3   8  -9 8224.69 550.825  21
  -3   8   9 9306.82 819.630   1
   3   8  -8 4789.36 413.361  21
   3  -8  -8 4990.79 432.169  18
  -3  -8   8 5280.43 646.710   1
  -3   8   8 4601.98 607.924  30
   3  -8  -8 5016.53 463.705   3
   3   8  -8 4979.27 384.117  11
  -3   8   7 63.6869 234.059  30
  -3  -8   7 165.493 189.747   1
   3  -8  -7 41.3838 153.872  18
   3   8  -7 3.07566 132.527  21
  -3  -8   6 874.294 264.312   1
  -3   8   6 474.805 259.509  30
  -3   8   5 42.2803 185.720  30
  -3  -8   5 238.755 203.184   1
  -3   8   4 23612.5 1122.81  30
  -3  -8   4 22344.3 1060.08   1
  -3  -8   3 5061.27 508.776   1
  -3   8   3 5225.52 546.728  30
  -3   8   2 1303.30 327.993  30
  -3  -8   2 1983.84 331.338   1
   3   8  -1 2849.31 326.534  28
  -3   8   1 2221.24 399.267  30
  -3  -8   1 3175.09 400.174   1
  -3   8   0 5650.67 567.009  30
   3   8   0 5267.77 500.596  28
  -3  -8   0 5284.26 496.785   1
   3   8   0 5282.18 423.814  30
  -3  -8  -1 7275.22 513.594   1
   3   8   1 6946.84 539.035  30
   3   8   1 6451.87 610.275  28
  -3   8  -1 6839.36 597.762  30
  -3   8  -2 28172.7 1195.11  30
   3   8   2 27901.1 1150.14  30
   3   8   2 28063.3 1415.49  28
   3   8   3 422.243 198.253  30
  -3   8  -3 24.3883 148.211  30
   3   8   3 642.014 316.335  28
   3   8   4 5950.01 611.422  30
  -3   8  -4 7228.54 641.210  30
   3   8   4 7889.56 968.019  28
   3  -8   5 3373.03 339.506  32
  -3   8  -5 3704.52 486.007  30
   3  -8   5 3536.83 366.823  17
   3   8   5 3869.92 385.429   8
   3  -8   5 4086.61 380.359   7
   3   8   5 3880.84 745.112  28
   3   8   5 3389.38 336.926  23
   3   8   5 3300.56 348.766  11
   3  -8   6 11635.8 612.960  12
   3  -8   6 11523.7 640.500   7
   3   8   6 11231.8 623.904  14
   3  -8   6 12050.1 666.984  17
   3  -8   6 11044.3 602.732  15
   3   8   6 11447.0 1296.66  28
  -3   8  -6 11675.1 871.307  30
   3   8   6 11108.0 605.710  23
   3   8   6 10048.1 610.490  11
   3  -8   6 11202.7 637.443  13
   3  -8   7 2737.80 334.735  15
   3  -8   7 2639.87 352.207  17
  -3   8  -7 2223.70 408.888  30
   3  -8   7 2306.60 297.105  12
   3  -8   7 1971.04 314.640   7
   3  -8   7 2897.17 363.911  13
   3   8   7 1889.26 610.357  28
   3   8   7 2221.38 309.737  14
   3   8   7 2026.49 323.182  11
  -3   8  -8 170.747 118.669  30
   3  -8   8 222.535 189.415  17
   3  -8   8-133.687 202.636   7
   3  -8   8 99.3563 147.826  13
   3   8   8-22.6584 146.108  14
   3   8   8-322.770 285.787  28
   3  -8   9 326.350 187.127  17
   3  -8   9 272.085 219.346   7
   3  -8   9 251.134 187.346  13
   3   8   9 266.995 172.748  14
  -3  -8  -9 52.0590 152.035  29
   3  -8  10 9368.79 655.254  17
   3  -8  10 9469.82 702.277   7
   3   8  10 9857.32 672.287  14
  -3  -8 -10 9464.84 645.638  29
   3  -8  10 9354.90 666.131  13
   3  -8  11 406.784 205.795  17
   3  -8  11 242.047 214.812  13
   3  -8  11 53.7859 233.996   7
   3   8  11 279.612 199.676  14
  -3  -8 -11 527.005 225.880  29
   3  -8  12 7492.95 579.132  13
   3  -8  12 6158.07 611.349   7
  -3  -8 -12 7925.64 587.734  29
   3   8  12 8466.47 612.882  14
  -3   8 -12 7729.12 536.592  20
  -3   8 -13-109.976 156.014  20
  -3  -8 -13-168.557 173.137  29
   3  -8  13-208.954 177.268  13
   3   8  14 2996.29 364.222  15
   3  -8  14 3213.13 349.554  13
  -3  -8 -14 3341.20 343.861  29
   3   9 -16 1402.90 228.886  20
   3  -9 -16 903.836 209.145  29
   3  -9 -16 1531.86 273.191  24
  -3  -9  16 1467.61 256.379   4
   3   9 -15 961.294 231.269  20
  -3  -9  15 925.519 242.396   4
   3  -9 -15 1164.12 247.842  29
  -3  -9  14 5105.43 477.156   4
   3  -9 -14 5470.49 488.333  29
   3  -9 -14 4186.36 461.066  26
   3   9 -14 5278.89 467.418  21
   3   9 -14 4072.59 417.061  20
   3   9 -13 949.657 252.946  20
   3  -9 -13 802.980 250.099  29
   3   9 -13 920.461 240.069  21
   3   9 -12 349.530 214.730  20
   3  -9 -12 204.682 195.565  29
   3   9 -12 460.467 225.955  21
   3  -9 -11 509.592 205.780  29
   3   9 -11 661.192 227.166  21
  -3  -9  11 830.306 253.631  32
  -3  -9  10 6429.66 529.245  32
   3  -9 -10 5955.88 533.050   3
   3  -9 -10 5639.65 503.269  29
  -3   9  10 5153.88 712.091  30
   3   9 -10 5127.62 466.652  21
  -3  -9  10 4727.81 715.903   1
  -3  -9   9 2526.80 365.050  32
  -3   9   9 3232.99 564.778  30
  -3  -9   9 3038.59 542.745   1
   3  -9  -9 3706.33 468.958   3
   3   9  -9 3134.43 367.054  20
   3   9  -9 3303.70 375.203  21
   3   9  -8 3699.98 488.869  19
   3   9  -8 2656.94 325.661  21
   3  -9  -8 3424.54 441.496   3
   3  -9  -8 3074.03 359.162  18
  -3   9   8 2745.05 470.549  30
  -3  -9   8 3054.48 527.184   1
   3   9  -8 3395.74 368.436  20
   3   9  -7 529.390 182.394  20
   3   9  -7 398.871 251.151  19
   3   9  -7 275.398 146.452  11
   3   9  -7 567.836 176.472  21
   3  -9  -7 352.578 269.034   3
   3  -9  -7 556.728 189.905  18
  -3   9   7 639.444 271.908  30
  -3  -9   7 418.924 252.971   1
  -3  -9   6 20310.4 1163.17   1
   3  -9  -6 21557.1 851.259  18
  -3   9   6 20609.1 1185.82  30
   3   9  -6 21896.3 824.057  21
  -3   9   5 6084.96 628.881  30
  -3  -9   5 5925.55 624.201   1
  -3  -9   4 359.091 222.592   1
  -3   9   4 328.644 237.685  30
  -3  -9   3 3680.25 470.223   1
  -3   9   3 3211.33 459.673  30
  -3  -9   2-65.3001 179.169   1
  -3   9   2 27.0991 163.146  30
  -3   9   1 2969.46 463.888  30
  -3  -9   1 3835.17 478.840   1
   3   9   0 15544.9 796.445  30
  -3  -9   0 13320.5 805.263   1
   3   9   0 12257.3 785.841  28
  -3   9   0 13749.6 917.843  30
  -3   9  -1 1120.25 308.151  30
   3   9   1 783.584 206.079  30
   3   9   1 616.011 238.657  28
  -3   9  -2 39861.0 1504.23  30
   3   9   2 42643.7 1525.37  30
   3   9   2 38188.8 1736.59  28
   3   9   3 620.548 243.853  30
   3   9   3 622.794 331.354  28
  -3   9  -3 618.543 224.791  30
   3   9   4-165.669 158.181  30
   3   9   4 163.956 150.394  11
   3   9   4 171.423 192.597   8
  -3   9  -4-48.7903 134.346  30
   3   9   4-426.146 323.370  28
   3   9   5 2059.93 298.693  11
   3  -9   5 2491.45 313.702  12
   3  -9   5 2195.88 283.518   7
   3   9   5 2347.53 325.779   8
   3   9   5 2002.44 404.212  30
  -3   9  -5 2754.42 448.719  30
   3  -9   5 2398.89 322.793  13
   3   9   5 1687.47 550.689  28
   3  -9   5 2273.93 306.412  32
   3   9   5 1973.33 272.892  23
   3   9   5 1911.61 262.054  20
   3  -9   6 3814.55 399.804  13
   3  -9   6 4142.53 422.980   7
   3   9   6 3216.73 737.803  28
  -3   9  -6 4596.60 578.681  30
   3  -9   6 4253.83 403.902  12
   3   9   6 4093.21 396.310  23
   3   9   6 4156.20 406.013  11
  -3   9  -7 2075.12 422.523  30
   3  -9   7 2093.44 313.181  13
   3   9   7 1593.02 534.018  28
   3  -9   7 2765.64 338.241  12
   3  -9   7 2032.09 334.465   7
   3   9   7 2129.78 330.630  11
   3   9   7 1839.44 307.015  14
  -3   9  -8 36644.1 1694.68  30
   3  -9   8 35334.8 1277.97   7
   3   9   8 34582.9 1192.33  14
   3  -9   8 33092.5 1197.48  13
   3  -9   9 41.6624 247.788   7
  -3  -9  -9 231.059 185.885  29
   3  -9   9-5.76845 158.022  13
   3   9   9 169.775 176.509  14
   3   9  10 2975.39 398.824  14
  -3  -9 -10 3316.70 407.161  29
   3  -9  10 3301.18 415.651  13
   3  -9  10 3210.48 482.125   7
  -3   9 -10 4433.85 435.215  20
  -3   9 -11 283.799 168.134  20
  -3  -9 -11 119.467 193.126  29
   3  -9  11 337.865 214.093  13
   3  -9  11 294.042 238.482   7
   3   9  11 390.562 213.257  14
  -3   9 -12 603.950 227.528  20
   3   9  12 345.364 205.139  14
  -3  -9 -12 379.910 205.530  29
   3  -9  12 389.667 203.409  13
  -3  -9 -13 2114.61 320.076  29
   3  -9  13 1913.83 305.368  13
   3   9  14 4511.68 429.605  15
  -3  -9 -14 5606.65 422.958  29
   3  -9  14 5177.91 406.548   5
   3  10 -16 2076.99 249.402  20
  -3 -10  16 2120.20 275.526   4
   3 -10 -16 2017.38 282.585  24
   3  10 -15 336.973 164.627  20
  -3 -10  15 389.341 202.280   4
   3 -10 -15 226.672 148.383  29
   3  10 -14 1153.72 275.379  20
   3 -10 -14 1647.27 289.710  29
   3 -10 -14 968.766 275.309  26
  -3 -10  14 1599.30 300.265   4
   3 -10 -13 8478.56 617.305  29
  -3 -10  13 8992.03 645.767   4
   3  10 -13 7903.46 589.742  20
   3 -10 -12 7793.67 602.419  29
  -3 -10  12 8048.42 615.296  32
   3  10 -12 8222.50 597.397  21
   3  10 -12 8264.43 607.265  20
   3  10 -11 1275.81 297.012  20
   3 -10 -11 1084.83 263.853  29
   3  10 -11 1479.58 287.389  21
  -3 -10  11 1149.76 293.977  32
   3 -10 -10 6852.57 553.400  29
   3 -10 -10 6701.50 607.568   3
  -3 -10  10 7936.17 614.179  32
   3  10 -10 5717.17 498.716  20
   3  10 -10 6824.08 541.435  21
   3  10  -9 87.9806 146.720  20
  -3 -10   9 123.759 194.251  32
  -3  10   9-272.755 256.795  30
   3  10  -9 50.3179 169.326  21
   3 -10  -9-81.7171 250.323   3
  -3 -10   9-430.459 256.903   1
  -3 -10   8 6606.18 785.908   1
   3 -10  -8 6442.03 527.692  18
  -3  10   8 6138.12 732.431  30
   3 -10  -8 7856.80 692.773   3
   3  10  -8 6641.40 514.412  21
   3  10  -8 6844.49 640.328  19
   3  10  -8 6750.57 515.024  20
   3  10  -7 2175.84 313.581  20
   3  10  -7 2186.68 391.974  19
   3 -10  -7 2654.81 350.744  18
   3 -10  -7 2364.25 433.139   3
   3  10  -7 2678.34 336.139  21
  -3  10   7 1878.97 422.680  30
  -3 -10   7 2663.38 507.855   1
   3  10  -7 2975.50 328.804  11
   3  10  -6 554.430 181.930  20
   3  10  -6 1059.26 292.312  19
   3 -10  -6 966.724 229.833  18
   3 -10  -6 631.672 379.531   3
  -3 -10   6 724.830 314.426   1
   3  10  -6 858.099 214.804  21
  -3  10   6 862.309 283.790  30
   3 -10  -5 2932.78 530.191   3
   3 -10  -5 2272.28 306.120  18
  -3  10   5 2152.62 420.359  30
  -3 -10   5 1901.98 403.148   1
   3 -10  -5 2456.52 320.935   5
  -3 -10   4 9577.49 806.833   1
  -3  10   4 8922.60 756.852  30
  -3  10   3 2829.82 434.011  30
  -3 -10   3 3223.46 479.755   1
  -3 -10   2 12293.6 890.286   1
  -3  10   2 12663.2 877.683  30
  -3 -10   1-162.952 172.798   1
  -3  10   1 336.288 185.011  30
   3  10   0 16035.5 889.425  28
  -3 -10   0 15830.9 900.410   1
  -3  10   0 14210.8 981.394  30
  -3  10  -1 13428.1 946.058  30
   3  10   1 15261.4 955.125  30
   3  10   1 13740.5 903.703  28
  -3  10  -2 12349.1 894.980  30
   3  10   2 12684.1 940.880  28
   3  10   2 13729.8 970.785  30
   3 -10   3 2034.85 282.782   5
  -3  10  -3 2381.36 427.035  30
   3  10   3 2192.84 331.669   8
   3 -10   3 1939.53 282.433  16
   3  10   3 1956.66 422.006  30
   3  10   3 2399.27 491.553  28
   3  10   3 1854.41 276.009  23
   3  10   3 2132.89 271.998  11
   3  10   3 2252.71 280.050  22
   3  10   4 4246.52 595.707  30
   3  10   4 4529.38 397.850  11
   3 -10   4 4971.34 438.374  32
   3  10   4 5163.69 444.400   8
   3 -10   4 3658.94 381.489  13
  -3  10  -4 4718.14 582.642  30
   3 -10   4 4134.17 412.810  12
   3  10   4 4519.41 672.731  28
   3  10   4 4579.00 385.280  20
   3  10   4 4377.96 407.312  23
   3 -10   4 5463.21 447.660   7
   3 -10   5 667.062 196.670  32
   3 -10   5 611.763 209.898  12
   3  10   5 657.963 288.671  30
   3 -10   5 484.845 162.483  13
   3  10   5 1141.44 253.413   8
  -3  10  -5 672.972 256.387  30
   3  10   5 1007.89 379.182  28
   3 -10   5 477.178 201.696   7
   3  10   5 618.771 166.401  20
   3  10   5 651.168 213.096  23
   3  10   5 827.328 233.563  11
   3 -10   6 12712.6 741.151   7
  -3  10  -6 13005.2 985.975  30
   3 -10   6 13002.7 719.762  12
   3  10   6 13437.1 1283.40  28
   3 -10   6 14006.2 755.626  32
   3  10   6 11365.0 658.062  23
   3  10   6 11673.0 664.762  11
   3 -10   6 12828.0 734.971  13
   3 -10   7 2593.46 348.878  12
   3  10   7 2162.86 332.650  11
   3  10   7 2410.69 342.407  14
   3 -10   7 2173.94 340.580  13
   3 -10   7 2603.89 389.863   7
  -3  10  -7 2388.58 407.886  30
   3  10   7 3198.53 644.012  28
   3  10   8 873.393 257.793  14
   3 -10   8 966.934 296.447   7
   3 -10   8 870.680 233.999  13
  -3  10  -8 370.240 212.333  20
  -3  10  -9 1566.59 283.460  20
   3 -10   9 1054.46 319.642   7
   3  10   9 1347.17 297.363  14
   3 -10   9 1265.85 320.905  13
   3  10  10 2872.71 406.122  14
   3 -10  10 2658.58 460.697   7
   3 -10  10 2467.69 375.823  13
  -3  10 -10 3312.85 392.506  20
  -3 -10 -10 2320.35 360.513  29
  -3  10 -11-175.607 165.080  20
   3 -10  11 119.039 249.261   7
   3  10  11 65.7838 180.063  14
   3 -10  11 177.528 193.591  13
  -3 -10 -11 82.4282 199.359  29
  -3 -10 -12 2497.26 349.229  29
   3  10  12 2841.64 367.106  14
   3 -10  12 2812.06 373.869  13
   3 -10  13 235.301 148.295   5
  -3 -10 -13 344.747 172.189  29
   3 -10  13 265.454 166.887  13
   3 -10  14 892.247 203.431  16
  -3 -10 -14 936.200 203.285  29
   3 -10  14 869.148 194.064   5
   3  10  14 1069.48 238.051  15
  -3 -11  16 7.63937 129.457   4
   3 -11 -16 172.413 143.593  24
   3  11 -15 1216.93 223.771  20
  -3 -11  15 1236.16 256.905   4
   3 -11 -15 888.172 201.977  29
   3 -11 -15 410.544 197.204  26
   3  11 -14 826.915 228.238  20
   3 -11 -14 1142.34 259.239  29
   3 -11 -14 367.616 219.134  26
  -3 -11  14 824.913 237.516   4
   3  11 -13 223.758 187.711  20
  -3 -11  13 408.230 232.136   4
   3 -11 -13 414.932 240.735  29
   3  11 -12 1112.52 280.261  20
   3 -11 -12 834.198 258.048  29
  -3 -11  12 1068.83 277.116   4
  -3 -11  12 1417.33 313.018  32
   3 -11 -11 4435.07 517.320   3
   3 -11 -11 4886.05 488.987  29
  -3 -11  11 4752.03 491.691   4
   3  11 -11 4602.74 473.599  20
  -3 -11  11 4780.87 498.845  32
   3  11 -10 43.4323 152.666  20
   3 -11 -10-54.9716 261.238   3
  -3 -11  10 25.4754 182.427   4
   3  11 -10-45.2150 152.607  21
  -3 -11  10 90.4876 208.480  32
   3 -11  -9 3016.79 486.976   3
  -3 -11   9 3331.94 429.283  32
  -3 -11   9 3342.64 404.822   4
  -3  11   9 2790.72 546.116  30
   3  11  -9 3597.04 416.464  21
   3  11  -9 2898.13 387.695  20
  -3 -11   8 2044.04 462.327   1
   3 -11  -8 1541.62 385.234   3
   3 -11  -8 1890.67 314.695  18
  -3  11   8 2315.29 496.588  30
  -3 -11   8 2207.56 338.237   4
   3  11  -8 1798.55 299.064  20
   3  11  -7 4366.82 515.052  19
  -3 -11   7 4703.18 666.829   1
   3 -11  -7 4663.00 464.327  18
   3 -11  -7 3760.74 540.570   3
  -3 -11   7 4762.38 451.556   4
  -3  11   7 5116.26 644.042  30
   3  11  -7 3949.71 403.416  20
   3  11  -6 7154.77 667.114  19
   3 -11  -6 8193.13 581.645  18
  -3 -11   6 8446.17 569.578   4
  -3 -11   6 8760.95 886.777   1
   3 -11  -6 7886.88 771.117   3
  -3  11   6 8511.46 797.145  30
   3  11  -6 9459.43 558.914  11
   3 -11  -6 10022.3 619.715  25
   3  11  -6 8588.47 559.402  20
   3  11  -5 10529.6 749.026  19
  -3 -11   5 9258.47 873.437   1
  -3 -11   5 11251.5 632.575   4
  -3  11   5 9760.53 848.070  30
   3 -11  -5 9258.86 617.549  18
   3 -11  -5 10547.5 646.480  25
   3 -11  -5 10404.2 640.684   5
   3 -11  -5 10154.6 853.927   3
   3  11  -5 10589.3 579.539  11
   3  11  -5 10225.7 581.360  20
   3  11  -4 1304.50 310.738  19
   3 -11  -4 782.844 371.317   3
   3 -11  -4 899.356 253.796  18
  -3 -11   4 742.399 325.533   1
  -3  11   4 1032.91 285.709  30
   3 -11  -4 990.077 236.292   6
   3 -11  -4 1374.74 248.038   5
  -3  11   3 7502.98 703.668  30
  -3 -11   3 7788.93 773.885   1
  -3 -11   2 2457.36 476.087   1
  -3  11   2 2405.42 421.633  30
  -3  11   1 28016.7 1349.38  30
  -3 -11   1 27811.5 1317.82   1
  -3  11   0 34773.9 1534.92  30
  -3 -11   0 35564.4 1387.47   1
  -3  11  -1 647.843 297.153  30
   3  11   1-142.373 144.015  28
   3  11   2 22116.7 1417.94  30
   3  11   2 19477.0 859.830   8
   3  11   2 19225.4 766.762  11
   3 -11   2 19505.0 827.447  16
  -3  11  -2 17223.2 1124.98  30
   3  11   2 18671.7 1126.66  28
   3  11   2 18881.8 796.219  23
   3  11   2 19352.8 773.223  22
   3 -11   2 18157.1 819.699   5
   3  11   3 15542.2 748.876   8
   3 -11   3 15472.1 762.023  16
  -3  11  -3 16397.0 1093.26  30
   3  11   3 15093.1 708.919  22
   3  11   3 13661.0 701.625  23
   3  11   3 13975.1 1041.42  28
   3  11   3 14988.8 691.716  11
   3 -11   3 18705.9 866.370  25
   3  11   3 14218.0 683.843  20
   3  11   3 16799.1 1262.84  30
   3 -11   3 14249.1 747.641   5
  -3  11  -4 892.411 302.281  30
   3 -11   4 410.409 196.857  16
   3  11   4 499.605 194.770   8
   3  11   4 802.331 333.056  30
   3 -11   4 748.076 244.494   5
   3 -11   4 637.577 222.208   7
   3  11   4 946.394 301.099  28
   3  11   4 470.733 179.262  23
   3 -11   4 794.837 228.687  25
   3  11   4 453.489 168.361  11
   3  11   4 669.333 186.455  20
   3  11   5 14932.8 1202.92  28
   3 -11   5 14082.4 783.704   7
   3 -11   5 16797.5 832.175  32
  -3  11  -5 13997.3 1039.48  30
   3  11   5 12474.4 704.821  23
   3  11   5 13291.1 696.734  11
   3  11   5 14932.6 1272.64  30
   3  11   5 13238.2 685.257  20
   3 -11   5 14394.3 767.650   5
   3 -11   6 8085.91 628.389   7
  -3  11  -6 8649.60 825.260  30
   3  11   6 8456.36 592.404  23
   3 -11   6 7646.80 597.400  13
   3  11   6 8420.27 942.903  28
   3  11   6 7863.39 560.191  11
   3 -11   6 9484.68 675.945  32
   3 -11   7 6353.44 595.880   7
   3  11   7 5476.77 484.490  11
  -3  11  -7 5511.95 674.271  30
   3  11   7 5928.71 531.601  14
   3 -11   7 6569.36 563.036  13
   3 -11   8 12432.5 843.991   7
   3  11   8 12657.1 769.177  14
   3 -11   8 12163.6 776.546  13
  -3  11  -8 13472.2 735.218  20
  -3  11  -9 3102.37 363.539  20
   3  11   9 3218.17 423.081  14
   3 -11   9 2361.82 430.948   7
   3 -11   9 1874.56 345.068  13
  -3  11 -10 872.739 234.860  20
   3 -11  10 532.387 294.479   7
   3  11  10 975.130 274.713  14
  -3 -11 -10 1079.22 287.198  29
   3 -11  10 937.251 277.269  13
  -3  11 -11 2882.46 362.006  20
   3 -11  11 2703.58 389.361  13
  -3 -11 -11 4097.48 453.506  29
   3  11  11 3758.56 437.683  14
   3 -11  11 3813.38 425.628   5
   3 -11  12 64.9105 182.267   5
   3  11  12 87.2503 165.200  14
  -3 -11 -12 149.675 174.466  29
   3 -11  13 4678.72 409.310  16
  -3 -11 -13 4427.02 409.877  29
   3 -11  13 4427.41 393.532   5
   3  11  14 2563.85 296.293  15
  -3 -12  15 2286.15 299.735   4
   3 -12 -15 2151.97 281.941  24
   3 -12 -15 1744.96 257.781  26
   3  12 -15 2820.04 296.298  20
   3  12 -14 1449.15 266.959  20
   3 -12 -14 806.174 250.749  26
  -3 -12  14 983.737 249.437   4
   3 -12 -14 1419.93 261.755  29
  -3 -12  13 11152.9 713.285   4
   3  12 -13 10340.4 647.919  20
   3 -12 -13 11670.2 714.560  29
   3  12 -12 344.231 226.285  20
  -3 -12  12 40.2791 209.793   4
   3 -12 -12-35.5393 183.063  29
  -3 -12  12 211.460 252.637  32
   3 -12 -11 11.2803 261.825   3
  -3 -12  11-342.535 260.053   4
   3  12 -11-59.7932 177.605  20
  -3 -12  11 163.539 187.857  32
   3 -12 -11 7.01909 197.340  29
   3  12 -10 2422.82 367.971  20
  -3 -12  10 3151.98 432.311  32
   3 -12 -10 2927.35 461.326   3
  -3 -12  10 3079.73 404.652   4
   3 -12  -9 1524.22 369.766   3
  -3 -12   9 1223.98 297.385   4
   3  12  -9 1254.09 296.741  20
  -3 -12   9 1271.12 302.390  32
  -3 -12   8 9158.08 1011.24   1
   3 -12  -8 9323.12 671.857  18
  -3  12   8 10192.7 986.895  30
  -3 -12   8 9611.21 657.829   4
   3 -12  -8 10584.3 798.545   3
   3  12  -8 9420.73 637.298  20
  -3 -12   7 22132.6 1509.06   1
   3 -12  -7 22114.6 997.696  18
  -3 -12   7 23625.0 993.227   4
  -3  12   7 25984.2 1471.03  30
   3 -12  -7 25909.6 1189.31   3
   3  12  -7 23108.8 942.432  20
  -3  12   6 3014.03 496.313  30
   3 -12  -6 3128.79 493.599   3
   3 -12  -6 2575.73 360.452  18
  -3 -12   6 2182.01 528.586   1
  -3 -12   6 3154.72 384.594   4
   3 -12  -6 2803.89 413.016  25
   3  12  -6 3090.06 450.447  19
   3  12  -6 2987.54 358.706  20
   3  12  -5 15845.5 961.350  19
  -3 -12   5 15666.0 789.040   4
   3  12  -5 16993.5 766.727  11
   3 -12  -5 17831.0 1002.33   3
   3 -12  -5 16020.1 872.640  25
   3 -12  -5 15548.1 806.833  18
   3  12  -5 18461.1 787.703  20
  -3  12   5 18405.8 1154.38  30
  -3 -12   5 17224.3 1262.74   1
   3  12  -4 2576.97 446.486  19
   3 -12  -4 2938.62 370.828  18
  -3 -12   4 2917.14 350.378   4
  -3  12   4 2998.01 496.634  30
   3  12  -4 3013.00 345.877  22
   3 -12  -4 2264.80 433.932  25
   3  12  -4 2770.91 318.770  20
   3  12  -4 2462.78 310.480  11
  -3 -12   4 2582.64 522.833   1
   3 -12  -4 2761.11 473.602   3
   3 -12  -4 2380.06 337.734   5
  -3 -12   3 2757.05 330.437   4
  -3 -12   3 2549.05 518.970   1
   3 -12  -3 3295.17 462.505   3
   3 -12  -3 2954.54 360.935  18
  -3  12   3 3412.29 512.214  30
   3  12  -3 3101.25 326.673  20
   3 -12  -3 2444.01 325.167   6
   3  12  -3 3234.84 358.414  11
   3  12  -3 2748.15 330.152  22
   3 -12  -3 2650.70 325.354   5
   3  12  -3 2493.12 416.012  19
   3  12  -2 4808.19 566.149  19
   3 -12  -2 5955.89 522.015  18
  -3  12   2 6373.32 654.185  30
   3  12  -2 5691.91 449.304  11
   3 -12  -2 5576.82 457.609   6
   3 -12  -2 6566.94 602.461   3
   3  12  -2 5903.42 444.123  22
   3 -12  -2 5872.45 460.264   5
   3  12  -2 6008.60 423.295  20
  -3 -12   2 5243.83 654.826   1
   3  12  -1 8808.09 700.615  19
  -3  12   1 8390.02 781.893  30
   3 -12  -1 9622.11 601.076  18
   3 -12  -1 8198.39 543.437  16
   3  12  -1 10189.2 580.478  27
   3  12  -1 8929.89 535.534  22
   3 -12  -1 9289.53 581.278   6
   3  12  -1 10284.3 579.551  11
  -3 -12   1 9287.58 792.320   1
   3 -12  -1 9516.94 577.692   5
   3  12   0 11916.4 750.181  19
  -3  12   0 10386.7 868.641  30
   3 -12   0 10030.2 609.990  18
   3 -12   0 10564.2 627.358   6
   3  12   0 10068.7 629.636   8
   3 -12   0 10218.1 598.869  16
   3  12   0 10788.9 580.299  22
   3  12   0 10701.3 586.664  11
   3  12   0 10628.1 593.649  27
   3 -12   0 10684.1 614.264   5
   3  12   0 10913.8 572.439  20
  -3  12  -1 38561.3 1713.63  30
   3 -12   1 39934.0 1214.93   6
   3  12   1 44431.5 1277.90   8
   3 -12   1 40557.8 1186.37  16
   3  12   1 43675.4 1181.29  27
   3  12   1 41987.0 1134.26  11
   3  12   1 41288.4 1128.70  22
   3  12   1 42759.4 1138.42  20
   3 -12   1 41847.7 1227.52   5
   3  12   2 163.640 149.227  22
   3 -12   2 125.402 161.800   5
  -3  12  -2 209.738 228.392  30
   3  12   2 392.979 186.947  27
   3 -12   2 136.275 178.121   6
   3 -12   2 396.149 186.274  16
   3  12   2 255.759 181.477   8
   3  12   2 132.249 144.685  23
   3  12   2 44.5275 132.067  11
   3  12   2 127.968 139.914  20
   3 -12   3 1842.17 299.143  16
   3 -12   3 1649.13 279.417   5
   3  12   3 2039.89 320.222   8
  -3  12  -3 1460.92 390.410  30
   3 -12   3 1462.22 283.035   7
   3  12   3 1523.10 377.124  28
   3  12   3 1950.71 291.284  11
   3 -12   3 1165.30 331.792  25
   3  12   3 1749.78 289.510  23
   3  12   3 1995.45 291.504  22
   3  12   3 1770.12 458.339  30
   3  12   3 1874.11 294.378  20
   3 -12   4 519.556 213.688  16
   3  12   4 628.479 313.957  30
   3  12   4 1176.52 315.482  28
   3 -12   4 727.976 226.023   5
   3 -12   4 945.573 288.226  25
   3 -12   4 975.054 270.078   7
  -3  12  -4 627.372 272.595  30
   3  12   4 905.844 234.955  23
   3  12   4 912.114 231.382  11
   3  12   4 672.888 208.430  20
   3  12   5 1483.68 276.409  20
   3 -12   5 1351.89 317.504  32
   3 -12   5 1549.69 304.095  16
   3  12   5 647.560 346.113  30
  -3  12  -5 2162.62 444.296  30
   3 -12   5 1178.15 319.064   7
   3  12   5 2444.92 476.789  28
   3 -12   5 1588.44 303.515   5
   3  12   5 1452.35 288.716  23
   3  12   5 1359.52 269.287  11
  -3  12  -6 2062.96 429.633  30
   3 -12   6 1577.15 349.457  32
   3 -12   6 1908.18 319.212   5
   3 -12   6 1894.50 381.911   7
   3  12   6 1907.71 429.108  28
   3  12   6 1523.08 288.198  23
   3  12   6 1922.43 315.242  11
   3  12   6 2265.66 335.761  20
   3  12   7 23913.8 1052.86  14
   3  12   7 23681.5 979.899  11
   3 -12   7 21513.2 1092.22   7
   3 -12   7 25602.8 1088.34   5
  -3  12  -8 433.004 173.670  20
   3 -12   8 456.555 228.712   5
   3 -12   8-74.0397 250.102   7
   3  12   8 397.375 184.740  14
   3  12   9 16646.0 893.357  14
  -3  12  -9 15766.2 797.203  20
   3 -12   9 16915.6 894.594   5
   3 -12  10 286.369 192.483   5
   3  12  10 116.007 229.445  14
  -3 -12 -10 195.408 227.672  29
   3 -12  11 99.9022 164.187   5
   3  12  11 310.579 212.046  14
  -3 -12 -11 7.64929 158.334  29
  -3 -12 -12 466.965 201.687  29
   3 -12  12 17.5731 168.964   5
   3  12  12 312.730 166.626  14
   3 -12  12 189.392 163.084  16
   3 -12  13 826.385 206.622   5
   3 -12  13 1239.38 230.472  16
  -3 -12 -13 1286.25 230.932  29
  -3 -13  15 2366.74 277.855   4
   3  13 -15 2266.85 254.077  20
   3 -13 -15 2552.70 284.508  24
   3  13 -14 25.0972 148.963  20
  -3 -13  14 244.992 165.045   4
   3 -13 -14-15.3657 172.782  26
   3  13 -13 235.457 181.470  20
   3 -13 -13 372.282 229.399  26
  -3 -13  13 280.634 187.933   4
   3 -13 -13 391.472 205.016  29
   3 -13 -12-33.4886 160.992  29
   3  13 -12 40.5010 158.086  20
  -3 -13  12 130.409 199.717  32
  -3 -13  12 377.279 240.198   4
  -3 -13  11 8436.23 663.377  32
  -3 -13  11 7924.47 639.335   4
   3 -13 -11 9386.85 683.051   3
   3 -13 -11 8738.10 659.720  29
   3  13 -11 8238.17 610.068  20
   3  13 -10 2724.85 384.616  20
  -3 -13  10 3064.60 440.642  32
  -3 -13  10 2728.60 405.351   4
   3 -13 -10 3776.17 483.241   3
  -3 -13   9 10250.0 717.336   4
  -3 -13   9 10572.3 737.940  32
   3 -13  -9 12602.5 830.465   3
   3  13  -9 10839.7 694.942  20
   3  13  -8 246.881 167.038  20
   3 -13  -8 385.652 269.437   3
   3 -13  -8 258.552 206.466  18
  -3 -13   8 504.033 246.614   4
   3 -13  -7 7036.85 582.297  18
  -3 -13   7 6966.32 586.223   4
   3 -13  -7 7122.01 632.699   3
  -3  13   7 7264.44 815.319  30
   3  13  -7 7149.52 543.407  20
  -3 -13   7 6948.07 921.785   1
  -3  13   6 33.4064 181.858  30
   3 -13  -6 244.537 231.461   3
   3 -13  -6 112.372 195.482  18
   3  13  -6 221.535 162.400  20
   3 -13  -6 229.804 252.531  25
  -3 -13   6 153.130 235.993   1
  -3 -13   6 203.564 178.214   4
   3 -13  -5 9738.73 657.652  18
  -3 -13   5 8926.74 613.697   4
  -3  13   5 11315.6 941.827  30
   3  13  -5 9941.98 591.876  20
   3  13  -5 8597.64 588.106  22
   3 -13  -5 10595.1 743.905   3
   3  13  -5 9723.62 605.428  11
   3 -13  -5 9291.44 703.575  25
  -3 -13   5 8956.77 980.155   1
   3  13  -4 147.775 218.222  19
  -3 -13   4 403.019 317.550   1
   3 -13  -4 441.813 230.865   3
   3 -13  -4 478.043 221.806  18
  -3 -13   4 386.385 193.320   4
   3  13  -4 376.320 180.389  22
  -3  13   4 524.291 250.738  30
   3  13  -4 446.832 167.366  20
   3 -13  -4 553.400 288.963  25
   3  13  -4 208.120 187.902  11
   3 -13  -4 334.413 181.109   5
  -3  13   3 20083.1 1193.26  30
   3 -13  -3 20297.5 892.991  18
  -3 -13   3 20605.8 843.783   4
   3  13  -3 20853.9 805.431  20
   3 -13  -3 20015.3 871.068   5
   3 -13  -3 19020.2 967.077   3
   3  13  -3 19574.6 830.731  11
   3  13  -3 20044.6 1017.38  19
   3  13  -3 19169.5 811.489  22
   3 -13  -3 19283.5 839.465   6
  -3 -13   3 19559.9 1288.29   1
  -3 -13   2 80.3304 250.983   1
  -3  13   2 392.509 226.262  30
   3 -13  -2 127.655 166.507   5
   3 -13  -2 59.1241 208.087   3
   3  13  -2 217.361 151.595  20
   3 -13  -2 3.87613 149.794  18
   3  13  -2-1.20179 207.225  19
   3 -13  -2 341.747 191.127   6
   3  13  -2 34.1679 127.643  22
   3  13  -2-10.2886 129.590  11
   3 -13  -1 20247.3 872.685  18
   3  13  -1 20884.2 872.149   8
  -3  13   1 20533.9 1214.18  30
   3 -13  -1 20994.6 955.785   3
   3 -13  -1 20137.7 863.941   5
   3 -13  -1 19470.6 837.220   6
   3  13  -1 19284.3 791.043  22
   3  13  -1 21080.4 851.200  27
   3  13  -1 21144.7 835.305  11
  -3 -13   1 19755.7 1171.59   1
   3  13  -1 19914.3 780.083  20
   3 -13   0 440.274 247.312   3
   3 -13   0 126.409 175.656   5
   3 -13   0 197.408 176.148  18
   3  13   0 349.777 202.847   8
   3  13   0 72.0900 155.685  11
  -3  13   0-266.856 204.250  30
   3 -13   0 81.1780 139.092  16
   3  13   0 125.308 162.750  27
   3 -13   0 385.595 205.696   6
   3  13   0 167.378 136.040  22
   3  13   0 360.180 162.791  20
   3  13   1 412.556 148.989   8
   3 -13   1 530.564 206.621   5
   3 -13   1 733.195 211.850  18
  -3  13  -1 389.663 273.944  30
   3  13   1 456.487 217.076  27
   3  13   1 798.858 205.840  20
   3  13   1 232.177 137.485  11
   3 -13   1 273.970 182.368   6
   3 -13   1 256.054 166.260  16
   3  13   1 600.853 182.924  22
   3 -13   2 239.196 199.405   5
  -3  13  -2 423.238 306.974  30
   3  13   2 365.174 204.027   8
   3 -13   2 72.4323 158.120  16
   3  13   2 34.0245 135.894  11
   3 -13   2 139.689 263.751  25
   3  13   2-218.941 182.277  27
   3  13   2 45.4856 152.955  23
   3  13   2 129.748 142.002  22
   3 -13   2 158.009 178.836   6
   3  13   2-32.9981 126.985  20
   3 -13   3 8627.28 601.742  16
  -3  13  -3 7264.10 814.066  30
   3  13   3 8996.42 568.500  11
   3 -13   3 7213.51 668.450  25
   3 -13   3 7936.68 586.622   6
   3  13   3 8891.41 590.836  23
   3  13   3 8996.66 575.037  22
   3  13   3 8402.70 557.943  20
   3 -13   3 8788.38 613.916   5
   3 -13   4 201.236 206.460  16
   3 -13   4 43.9263 159.144   5
   3 -13   4 123.856 240.457   7
   3  13   4-178.552 163.563  30
  -3  13  -4-362.346 222.358  30
   3  13   4 68.5529 81.4895  28
   3 -13   4 388.083 276.228  25
   3  13   4-26.1407 143.954  23
   3  13   4 176.024 176.630  11
   3  13   4 24.7088 158.912  20
   3  13   5 9718.78 1080.19  30
   3 -13   5 7828.12 644.693  32
   3 -13   5 7667.78 613.943  16
   3 -13   5 6940.89 633.768   7
  -3  13  -5 8012.82 906.855  30
   3  13   5 7322.41 808.528  28
   3  13   5 8723.13 616.660  23
   3  13   5 8915.58 586.164  11
   3  13   5 7340.08 566.065  20
   3 -13   5 8102.39 626.952   5
   3 -13   6 374.747 186.824   5
   3 -13   6 940.229 259.701  16
   3 -13   6 275.803 254.035   7
   3 -13   6 983.872 330.238  32
   3  13   6 752.382 232.189  23
   3  13   6 1040.23 257.107  11
   3  13   6 652.099 224.640  20
   3 -13   7 3754.67 499.374   7
   3  13   7 3863.63 455.816  14
   3  13   7 4290.64 444.254  11
   3 -13   7 4259.01 487.647  16
   3 -13   7 4762.69 502.071   5
   3  13   8 575.300 239.865  14
   3 -13   8 689.113 254.334   5
   3 -13   8 248.146 223.565  16
   3 -13   9 3268.42 427.341   5
   3  13   9 2879.79 404.465  14
   3 -13   9 2365.79 394.839  16
   3 -13  10 691.401 238.937  16
   3 -13  10 641.974 252.075   5
   3  13  10 540.126 200.940  14
  -3 -13 -10 668.239 251.156  29
   3 -13  11 1579.05 298.471  16
   3 -13  11 1941.79 310.352   5
   3  13  11 1856.85 297.633  14
  -3 -13 -11 1763.95 317.540  29
   3 -13  12 205.555 176.814  16
   3 -13  12 191.562 144.809   5
   3  13  12 286.052 179.768  14
  -3 -13 -12 251.969 171.683  29
   3 -13  13 2389.16 271.219  16
   3  13  13 2102.25 270.437  15
   3  14 -14-67.4798 124.982  20
   3  14 -14-285.469 146.907  22
   3 -14 -14-282.940 165.563  26
  -3 -14  13 4708.83 439.142   4
   3 -14 -13 4818.10 411.084  29
   3 -14 -13 3889.95 414.284  26
   3  14 -13 4683.33 404.056  20
  -3 -14  12 3904.57 441.914   4
   3 -14 -12 4433.34 434.156  29
   3 -14 -12 4190.73 449.697   3
   3  14 -12 4233.12 419.959  20
  -3 -14  12 4487.32 467.102  32
   3  14 -11 280.627 189.210  20
  -3 -14  11 108.415 216.541   4
  -3 -14  11-141.675 227.491  32
   3 -14 -11-243.719 175.065  29
   3 -14 -11 507.476 259.242   3
   3  14 -10 1185.61 277.287  20
   3 -14 -10 1312.55 352.278   3
  -3 -14  10 999.681 298.129   4
  -3 -14  10 1488.02 325.695  32
   3  14  -9 895.858 260.497  20
   3 -14  -9 1296.89 341.574   3
  -3 -14   9 948.845 298.723  32
  -3 -14   9 821.579 255.360   4
   3 -14  -8 1276.38 330.624   3
   3 -14  -8 750.910 270.553  18
  -3 -14   8 878.997 272.741   4
   3  14  -8 948.070 255.004  20
   3 -14  -7 7343.91 599.295  18
  -3 -14   7 6847.92 586.702   4
   3 -14  -7 7330.28 632.276   3
   3  14  -7 8764.98 599.504  20
  -3 -14   6 1624.94 447.800   1
   3 -14  -6 1114.91 325.774   3
   3 -14  -6 1721.04 328.338  18
  -3 -14   6 1308.66 296.350   4
  -3  14   6 1894.39 440.477  30
   3 -14  -6 1452.44 331.978  25
   3  14  -6 1809.43 293.211  20
   3  14  -6 1514.33 291.200  22
  -3 -14   5 3419.13 602.584   1
  -3 -14   5 2785.45 372.675   4
   3 -14  -5 2445.56 414.399   3
   3 -14  -5 2701.97 376.038  18
   3  14  -5 2913.26 354.479  20
  -3  14   5 3296.73 542.882  30
   3 -14  -5 2571.80 442.802  25
   3  14  -5 3092.41 375.004  22
  -3 -14   4 2408.13 546.494   1
   3 -14  -4 1954.22 363.089   3
   3 -14  -4 2644.52 359.146  18
  -3 -14   4 3193.09 373.872   4
  -3  14   4 3093.08 509.880  30
   3 -14  -4 2850.11 418.086  25
   3  14  -4 2771.52 346.943  22
   3  14  -4 3153.85 353.677  11
   3  14  -4 2708.54 336.332  20
   3 -14  -4 2499.24 354.897   5
  -3 -14   3 704.787 293.519   1
   3 -14  -3 212.551 195.087   5
  -3  14   3 164.799 233.039  30
   3 -14  -3 25.2207 233.989   3
   3 -14  -3-28.7167 157.016  18
   3 -14  -3 366.448 261.939  25
   3  14  -3 31.9128 161.700  11
   3  14  -3-71.4258 147.201  22
   3  14  -3 68.8663 142.399  20
   3 -14  -2 1206.55 254.672   5
   3 -14  -2 1325.46 311.973   3
   3 -14  -2 1250.93 257.461   6
   3 -14  -2 986.428 240.589  18
   3  14  -2 1405.98 251.208  11
   3  14  -2 1249.83 236.768  20
   3  14  -2 1723.31 268.256  22
  -3  14   2 1428.02 362.957  30
  -3 -14   2 1311.09 361.296   1
   3 -14  -1 6464.34 522.527  18
   3 -14  -1 6985.28 576.390   3
   3  14  -1 8035.85 535.947   8
  -3  14   1 6834.54 730.637  30
   3 -14  -1 7261.89 536.034   6
   3  14  -1 7249.62 504.444  11
   3  14  -1 6638.96 486.910  22
   3  14  -1 6711.26 499.766  27
   3 -14  -1 6824.65 528.289   5
   3  14  -1 6979.65 486.211  20
   3 -14   0 910.828 249.127   5
   3 -14   0 791.100 245.390  18
   3  14   0 1179.97 254.150   8
   3 -14   0 1053.52 250.642  16
   3 -14   0 800.798 171.427   3
   3 -14   0 917.224 251.215   6
   3  14   0 936.138 235.253  27
   3  14   0 925.522 202.761  22
   3  14   0 1230.31 238.486  11
  -3  14   0 1184.46 302.071  30
   3  14   0 1000.74 220.101  20
   3 -14   1 19428.1 866.899   6
   3  14   1 18371.4 790.905   8
   3 -14   1 17363.3 829.050  16
  -3  14  -1 19221.2 1246.30  30
   3  14   1 18061.3 788.111  20
   3 -14   1 17332.8 942.735  25
   3  14   1 18110.8 819.690  23
   3  14   1 18057.9 781.816  11
   3  14   1 18672.0 802.383  27
   3  14   1 18681.3 795.888  22
   3 -14   1 17665.8 845.147  18
   3 -14   1 18131.3 854.181   5
   3 -14   2 1841.62 312.307   5
   3 -14   2 1406.72 271.943  16
  -3  14  -2 1480.86 373.012  30
   3 -14   2 2144.64 425.724  25
   3  14   2 1925.37 291.964  11
   3  14   2 1538.55 271.357  23
   3  14   2 2111.68 291.770  22
   3 -14   2 2039.93 323.135   6
   3  14   2 2189.52 299.382  27
   3  14   2 2061.79 296.235  20
   3  14   3 2349.44 334.185  23
   3 -14   3 2393.15 339.368   5
  -3  14  -3 2465.43 473.846  30
   3 -14   3 2481.44 353.668  16
   3 -14   3 2647.48 416.940  25
   3  14   3 2262.63 320.480  20
   3  14   3 2471.71 326.720  11
   3 -14   3 2693.09 367.119   6
   3 -14   4 213.453 183.303   5
   3 -14   4 341.541 187.507  16
   3 -14   4 506.236 255.023  25
   3  14   4 182.529 168.342  23
   3  14   4 632.159 217.530  11
  -3  14  -4 660.693 286.831  30
   3  14   4 534.098 214.630  20
   3 -14   5 82.4969 213.850   5
   3 -14   5-25.1095 193.069  16
   3  14   5 160.968 189.055  23
   3  14   5-28.0989 159.397  11
   3  14   5 100.567 170.001  20
   3 -14   6 268.954 213.797  16
   3 -14   6 367.990 222.975   5
   3  14   6 379.409 217.938  23
   3 -14   6 115.257 230.300  32
   3  14   6 152.680 192.562  11
   3  14   6 223.023 198.211  20
   3 -14   7 9139.72 670.923  16
   3  14   7 8736.69 653.210  14
   3  14   7 8974.56 612.401  11
   3 -14   7 9181.28 675.248   5
   3  14   8 519.337 238.437  14
   3 -14   8 633.198 273.614  16
   3 -14   8 737.224 258.099   5
   3 -14   9 6549.35 569.286  16
   3  14   9 7371.32 581.431  14
   3 -14   9 5823.58 533.002   5
   3 -14  10 584.666 230.436   5
   3  14  10 277.967 199.561  14
   3 -14  10 454.006 230.394  16
  -3 -14 -10 1045.19 282.746  29
   3 -14  11 1193.61 258.254  16
   3 -14  11 1411.14 260.705   5
   3  14  11 1528.27 263.775  14
  -3 -14 -11 1409.69 278.512  29
   3 -14  12 35.0155 137.905  16
   3 -14  12 129.209 130.961   5
   3  14  12 380.550 151.917  14
  -3 -14 -12 100.537 167.643  29
   3 -15 -14 2003.80 253.057  24
   3  15 -14 2253.04 238.092  20
  -3 -15  13 4.08814 169.858   4
   3 -15 -13 227.403 162.256  26
   3  15 -13-163.090 138.332  20
   3  15 -13-28.7361 116.580  22
   3  15 -12 579.762 201.541  20
  -3 -15  12 686.994 227.669   4
  -3 -15  12 473.224 222.030  32
   3 -15 -12 344.158 192.120   3
   3 -15 -12 122.873 155.753  29
   3  15 -12 466.845 183.365  22
   3  15 -11 1628.68 277.078  20
  -3 -15  11 1768.53 331.234  32
   3 -15 -11 1331.62 277.134  29
  -3 -15  11 1817.40 321.726   4
   3  15 -11 1719.64 293.793  22
   3 -15 -11 1384.34 304.260   3
  -3 -15  10 4943.02 507.345   4
  -3 -15  10 5027.65 508.708  32
   3 -15 -10 5310.83 527.014   3
   3  15 -10 4430.14 445.256  22
   3  15 -10 5148.38 468.612  20
   3  15  -9 1707.35 298.366  20
  -3 -15   9 1937.67 359.911   4
   3 -15  -9 2129.09 388.960   3
  -3 -15   9 2033.36 351.190  32
   3  15  -9 2002.26 328.146  22
   3 -15  -8 3593.92 445.603   3
   3 -15  -8 3463.12 429.711  18
  -3 -15   8 3680.13 460.609   4
   3  15  -8 3814.92 422.031  20
   3  15  -8 3527.99 392.377  22
   3  15  -7 1154.39 269.566  20
   3 -15  -7 663.501 278.635   3
   3 -15  -7 713.068 238.816  18
  -3 -15   7 1209.80 295.751   4
   3  15  -7 1406.03 300.858  22
   3 -15  -6 11704.3 729.366  18
  -3 -15   6 11536.2 723.489   4
   3 -15  -6 10243.1 729.985   3
   3  15  -6 10717.4 663.698  22
   3 -15  -6 11090.2 714.368  25
   3  15  -6 11303.6 656.197  20
   3 -15  -5 84.3693 218.646   3
   3 -15  -5-17.5500 170.060  18
  -3 -15   5 254.921 171.068   4
   3  15  -5 67.3188 159.800  20
   3 -15  -5 38.0671 223.685  25
   3  15  -5 109.066 168.811  22
   3 -15  -4 352.736 192.064   5
   3 -15  -4 99.1138 234.420   3
   3 -15  -4 397.194 199.574  18
  -3  15   4 859.845 220.359  30
   3 -15  -4-79.9728 243.143  25
   3  15  -4 106.522 162.372  22
   3  15  -4 244.239 166.739  11
  -3 -15   4 267.499 210.573   1
   3  15  -4 301.074 176.938  20
   3 -15  -3 495.342 238.579   3
   3 -15  -3 880.310 223.688  18
  -3  15   3 1276.06 345.940  30
   3 -15  -3 1275.83 348.487  25
   3  15  -3 1317.54 265.928  22
   3  15  -3 1181.85 276.429  11
  -3 -15   3 1671.56 421.310   1
   3  15  -3 1007.79 217.749  20
   3 -15  -3 1124.38 282.921   5
   3 -15  -2 1880.99 318.014   5
   3 -15  -2 1730.35 307.747  18
  -3  15   2 1662.48 389.976  30
   3  15  -2 2042.51 291.881  22
   3  15  -2 1762.57 289.793  27
   3 -15  -2 1988.20 377.901  25
   3 -15  -2 1907.61 350.260   3
   3  15  -2 1742.36 284.441  20
   3  15  -2 2222.96 304.702  11
  -3  15   1 6268.50 721.896  30
   3 -15  -1 6051.56 512.688  18
   3  15  -1 5492.63 463.563  27
   3 -15  -1 5647.97 491.856   6
   3  15  -1 5701.82 458.747  11
   3  15  -1 5790.38 459.442  22
   3 -15  -1 5845.33 531.178   3
   3 -15  -1 5743.21 514.569   5
   3  15  -1 5382.65 449.335  20
   3 -15   0 8752.85 607.460  18
   3 -15   0 8451.75 582.857   6
  -3  15   0 8836.08 843.382  30
   3  15   0 9066.83 582.811  27
   3 -15   0 8550.01 653.869  25
   3  15   0 9286.88 575.884  11
   3 -15   0 9644.35 621.177   3
   3  15   0 9713.06 585.143  22
   3  15   0 9090.36 569.416  20
   3 -15   0 8208.33 592.092   5
   3 -15   1 1805.81 304.621   6
   3  15   1 1397.43 274.102  23
   3 -15   1 1315.50 280.398   5
   3 -15   1 1364.91 279.854  18
   3 -15   1 1374.22 267.618  16
  -3  15  -1 2030.93 414.990  30
   3  15   1 1687.49 282.002  22
   3 -15   1 1666.47 349.085  25
   3  15   1 1301.00 260.693  27
   3  15   1 1856.84 297.844  11
   3  15   1 1265.43 236.047  20
   3  15   2 3560.32 391.194  23
   3 -15   2 4620.21 450.801   6
   3 -15   2 3912.22 438.540  18
   3 -15   2 3222.57 397.902  16
  -3  15  -2 3907.20 570.695  30
   3 -15   2 3972.05 468.786  25
   3  15   2 3460.30 377.957  11
   3  15   2 3294.76 367.450  22
   3  15   2 3482.27 382.579  20
   3 -15   2 4669.91 474.911   5
   3 -15   3 377.839 199.412   5
   3 -15   3 67.0973 244.158  25
   3  15   3 96.4879 137.322  23
   3 -15   3 203.069 184.661  16
   3  15   3 151.475 171.489  11
   3  15   3 78.8175 164.017  20
   3 -15   4 205.430 205.254   5
   3 -15   4-49.9379 162.798  16
   3  15   4 51.0492 160.556  20
   3 -15   4 219.841 206.653  25
   3  15   4 168.140 190.459  23
   3  15   4 60.2483 169.239  11
   3 -15   5 1079.92 276.454  16
   3 -15   5 967.438 265.039   5
   3  15   5 845.551 241.611  11
   3  15   5 1114.55 260.060  23
   3  15   5 991.006 234.261  20
   3 -15   6 1247.21 298.447  16
   3 -15   6 1032.50 286.225   5
   3  15   6 1156.66 272.786  20
   3  15   6 849.246 254.267  23
   3 -15   6 1021.78 270.396  32
   3  15   6 788.078 247.547  11
   3  15   7 723.482 249.452  14
   3 -15   7 639.831 225.883   5
   3 -15   7 282.594 224.143  16
   3 -15   8 6417.40 554.557  16
   3  15   8 6100.24 528.811  14
   3 -15   8 6942.69 565.767   5
   3 -15   9-1.03281 160.272   5
   3  15   9 79.1821 184.158  14
   3 -15   9 101.577 201.337  16
   3 -15  10 503.037 196.159  16
   3 -15  10 926.408 226.767   5
   3  15  10 680.826 211.309  14
  -3 -15 -10 276.824 191.689  29
   3 -15  11 441.839 175.859  16
   3 -15  11 349.799 161.359   5
   3  15  11 881.477 207.945  14
  -3 -15 -11 335.631 163.440  29
   3 -15  12 274.734 134.319  16
   3  15  12-77.0033 117.677  14
   3  16 -13-59.8355 137.081  20
   3 -16 -13-375.384 169.948  26
   3 -16 -13-28.4448 142.484  24
  -3 -16  12 4730.33 422.900   4
   3 -16 -12 4364.65 395.953   3
  -3 -16  12 4731.81 430.308  32
   3 -16 -12 3748.25 382.053  26
   3  16 -12 4243.83 366.665  20
   3  16 -11 37.0474 163.507  20
  -3 -16  11 390.606 204.203   4
  -3 -16  11 127.741 183.591  32
   3  16 -11 137.111 147.567  22
   3 -16 -11 311.928 184.642   3
   3  16 -10 2147.52 324.357  20
   3 -16 -10 1685.26 335.019   3
  -3 -16  10 2070.89 345.475   4
  -3 -16  10 2217.15 367.120  32
   3  16 -10 2397.61 321.029  22
   3  16  -9-34.4578 170.665  20
   3 -16  -9 515.334 268.053   3
  -3 -16   9 76.4563 213.395  32
  -3 -16   9 242.663 219.134   4
   3  16  -9 175.834 195.582  22
   3  16  -8 1267.61 273.254  20
   3 -16  -8 1515.40 350.437   3
  -3 -16   8 1598.75 326.720   4
   3 -16  -8 1712.28 316.338  18
   3  16  -8 1599.09 296.134  22
   3  16  -7-0.97102 172.432  20
   3 -16  -7 247.864 249.224   3
  -3 -16   7 256.548 201.191   4
   3 -16  -7-20.9961 175.556  18
   3  16  -7 208.696 164.509  22
   3 -16  -6-1.10565 170.836  18
   3 -16  -6-239.612 250.695   3
   3  16  -6 152.752 183.584  22
   3 -16  -6 555.363 253.492  25
   3  16  -6-12.4219 149.273  20
   3 -16  -5-139.127 243.871   3
   3 -16  -5 22.9957 182.244  18
   3 -16  -5 38.2061 218.185  25
   3  16  -5 202.666 174.468  20
   3  16  -5 45.4184 143.069  22
   3 -16  -4 8202.92 604.375  18
   3  16  -4 8385.28 570.795  22
   3 -16  -4 7163.78 605.527   3
   3 -16  -4 7333.64 604.260  25
   3  16  -4 8983.28 579.100  20
   3 -16  -3 834.120 286.697   3
   3 -16  -3 991.833 262.960  18
   3 -16  -3 916.045 308.040  25
   3 -16  -3 774.647 254.648   5
   3  16  -3 914.519 221.526  22
   3  16  -3 854.712 235.612  11
   3  16  -3 867.165 224.162  20
   3 -16  -2 2292.80 354.773   5
   3 -16  -2 2359.11 350.922  18
   3 -16  -2 2454.58 369.729   3
   3 -16  -2 2214.45 401.933  25
   3  16  -2 2411.49 324.550  22
   3  16  -2 2326.58 305.214  11
   3  16  -2 2396.89 345.070  27
   3  16  -2 2534.60 317.611  20
   3  16  -1 72.4714 140.497  22
   3 -16  -1 238.435 191.091   5
   3 -16  -1 51.3785 190.417   3
   3 -16  -1 178.587 213.087  18
   3  16  -1 283.794 192.225  27
   3 -16  -1 66.6728 195.380  25
   3  16  -1 80.8177 167.299  11
   3  16  -1-117.916 146.991  20
   3 -16   0 458.205 197.181   5
   3  16   0 315.148 209.749  27
   3 -16   0 664.297 249.210  18
   3 -16   0 78.9013 232.260  25
   3  16   0 175.780 145.329  11
   3 -16   0 495.061 245.717   6
   3  16   0 261.532 176.634  22
   3  16   0 138.784 156.729  20
   3  16   1 379.671 204.401  27
   3 -16   1 814.171 240.239   5
   3 -16   1 497.872 214.573  18
   3 -16   1 813.831 235.142  16
   3  16   1 530.094 199.506  22
   3 -16   1 575.198 272.246  25
   3 -16   1 791.192 262.172   6
   3  16   1 590.579 196.611  23
   3  16   1 580.458 194.708  11
   3  16   1 913.333 226.255  20
   3 -16   2 2565.30 372.742   5
   3 -16   2 2807.81 385.297   6
   3 -16   2 2561.08 374.602  18
   3 -16   2 3132.13 424.670  25
   3  16   2 2347.51 326.980  23
   3  16   2 2252.18 322.279  11
   3 -16   2 2396.31 356.888  16
   3  16   2 2811.54 358.938  20
   3 -16   3 60.6666 206.206   5
   3  16   3 32.1989 163.197  11
   3 -16   3-61.5186 193.401  18
   3 -16   3 26.1510 184.436  16
   3 -16   3 282.683 260.951  25
   3  16   3-97.1825 163.272  23
   3  16   3 38.6214 152.192  20
   3 -16   4 1542.67 321.367   5
   3 -16   4 1048.24 266.863  16
   3 -16   4 1248.74 316.187  25
   3  16   4 1210.40 273.219  23
   3  16   4 1120.44 265.410  11
   3  16   4 1092.86 251.283  20
   3 -16   5 630.061 244.636   5
   3 -16   5 735.073 252.777  16
   3  16   5 514.241 214.822  23
   3  16   5 412.840 206.827  11
   3  16   5 492.683 197.876  20
   3  16   6 703.259 241.373  23
   3 -16   6 418.905 193.931   5
   3 -16   6 542.142 239.648  16
   3  16   6 310.347 191.376  11
   3  16   7 16.7021 177.557  14
   3 -16   7 118.377 185.177   5
   3 -16   7 36.6270 197.781  16
   3 -16   8 202.887 191.766   5
   3 -16   8 24.4138 163.637  16
   3  16   8 69.3036 177.813  14
   3 -16   9 192.931 182.630  16
   3 -16   9 461.545 194.337   5
   3  16   9 508.341 196.512  14
   3 -16  10 1437.04 249.245   5
  -3 -16 -10 720.643 211.263   3
   3 -16  10 894.731 233.219  16
   3  16  10 1281.37 238.182  14
  -3 -16 -10 1107.43 235.258  29
   3 -16  11 64.2172 119.015  18
   3  16  11 51.3056 117.524  14
  -3 -16 -11 177.533 127.067  29
   3 -16  11-29.4508 188.758  16
   3 -17 -13 154.456 140.259  26
   3 -17 -12 202.941 168.497  26
   3 -17 -12 129.363 143.192  24
   3  17 -12 32.5989 109.933  20
  -3 -17  11 1873.67 305.366  32
   3  17 -11 2171.34 284.718  20
   3 -17 -11 1743.73 292.979   3
   3  17 -10 923.319 212.523  20
   3 -17 -10 967.301 289.995   3
  -3 -17  10 1152.39 275.606  32
   3  17 -10 894.114 201.572  22
   3 -17  -9-130.808 193.920   3
  -3 -17   9 248.494 228.814  32
   3  17  -9 61.9102 161.866  22
   3  17  -9 125.688 174.933  20
   3 -17  -8 1629.93 349.637   3
   3 -17  -8 1417.89 284.777  18
  -3 -17   8 1235.86 308.888  32
   3  17  -8 1278.39 262.267  22
   3  17  -8 1024.98 226.253  20
   3 -17  -7 56.6085 263.124   3
   3  17  -7 218.203 170.142  22
   3 -17  -7 49.7618 178.588  18
   3  17  -7 50.7584 172.876  20
   3  17  -6 1300.89 258.879  22
   3 -17  -6 1457.19 350.074   3
   3 -17  -6 1356.12 267.464  18
   3 -17  -6 1703.03 364.754  25
   3  17  -6 1366.93 291.403  20
   3 -17  -5 2004.90 376.408   3
   3 -17  -5 2663.36 386.176  18
   3 -17  -5 2806.66 407.953  25
   3  17  -5 2562.75 334.061  22
   3  17  -5 2638.28 344.220  20
   3 -17  -4 476.010 262.581   3
   3 -17  -4 546.910 233.621  25
   3 -17  -4 809.500 251.094  18
   3  17  -4 653.926 228.458  22
   3  17  -4 570.458 204.836  20
   3  17  -3 365.105 185.071  22
   3  17  -3 111.945 158.180  27
   3 -17  -3 202.767 229.503   3
   3 -17  -3 437.244 207.647  18
   3  17  -3 286.963 189.937  20
   3 -17  -3 230.624 260.539  25
   3 -17  -3 332.901 224.091   5
   3 -17  -2 1494.16 313.143   3
   3 -17  -2 803.187 256.452  18
   3  17  -2 1218.68 251.092  11
   3  17  -2 988.333 242.769  22
   3 -17  -2 1585.74 363.781  25
   3  17  -2 927.511 256.623  27
   3  17  -2 911.115 211.816  20
   3 -17  -2 915.133 275.309   5
   3 -17  -1 994.472 273.905   5
   3 -17  -1 557.563 235.195   3
   3  17  -1 924.147 236.685  27
   3  17  -1 936.362 241.614  11
   3 -17  -1 791.540 250.090  18
   3 -17  -1 818.324 318.547  25
   3  17  -1 625.256 215.096  22
   3  17  -1 712.397 223.081  20
   3 -17   0 1611.45 318.162   5
   3  17   0 1815.76 312.619  23
   3 -17   0 1622.78 310.380  18
   3  17   0 1783.22 279.884  22
   3 -17   0 2164.30 405.014  25
   3  17   0 2100.64 310.730  27
   3  17   0 1893.30 294.652  11
   3  17   0 1836.53 290.870  20
   3 -17   1 217.293 195.247  18
   3 -17   1 53.9859 211.927   5
   3 -17   1 272.620 280.233  25
   3  17   1 240.571 177.869  22
   3 -17   1 528.154 207.282   6
   3  17   1 206.078 175.611  23
   3  17   1 174.680 155.773  11
   3  17   1 81.5280 158.947  20
   3 -17   2 2522.33 373.466   5
   3 -17   2 1834.18 334.070  18
   3 -17   2 2072.40 336.249  16
   3 -17   2 1984.58 389.980  25
   3  17   2 2387.75 327.659  11
   3  17   2 2024.15 309.911  23
   3  17   2 2452.14 329.696  20
   3 -17   3 2137.03 352.563   5
   3  17   3 2106.32 331.109  23
   3 -17   3 2187.83 359.214  18
   3 -17   3 1856.55 330.838  16
   3 -17   3 2200.99 397.891  25
   3  17   3 2192.66 328.380  11
   3  17   3 2539.31 340.930  20
   3 -17   4 255.249 203.512   5
   3 -17   4 259.431 182.370  18
   3 -17   4 626.797 249.117  25
   3 -17   4 144.908 206.091  16
   3  17   4 189.128 186.106  23
   3  17   4 23.0473 174.779  11
   3  17   4 31.0270 164.083  20
   3 -17   5-47.4815 170.022   5
   3 -17   5 55.9025 201.824  16
   3  17   5 117.466 165.896  11
   3  17   5 235.147 175.749  23
   3  17   5 32.0801 168.081  20
   3 -17   5 228.063 245.307  25
   3 -17   6 1525.41 299.159   5
   3 -17   6 916.964 264.428  16
   3  17   6 724.225 236.150  14
   3  17   7 341.144 201.321  14
   3 -17   7 756.120 220.086   5
   3 -17   7 481.433 213.105  16
   3 -17   8 2408.13 320.680   5
   3 -17   8 2040.65 308.041  16
   3  17   8 2265.05 312.657  14
   3 -17   9 616.334 175.376   5
   3 -17   9 513.491 185.019  18
   3 -17   9 315.272 167.719  16
   3  17   9 449.848 173.721  14
   3 -17  10-8.87176 113.627   5
   3 -17  10 221.713 142.703  18
  -3 -17 -10-102.081 176.211   3
   3 -17  10-144.758 127.609  16
   3  17  10 117.973 116.414  14
  -3 -17 -10 153.627 133.951  29
   3 -17  11 346.307 134.287  16
   3  18 -12-53.4831 132.383  27
   3  18 -12 96.8320 104.097  20
  -3 -18  11 326.596 186.391  32
   3 -18 -11 437.922 176.337  26
   3 -18 -11 421.516 166.541   3
   3  18 -11 443.789 141.344  20
   3  18 -10 177.669 150.338  20
  -3 -18  10 226.857 200.465  32
   3 -18 -10 80.9773 194.284   3
   3 -18  -9 1384.88 310.165   3
   3  18  -9 1689.08 261.188  20
   3 -18  -8 545.500 261.605   3
  -3 -18   8 211.041 187.967  32
   3  18  -8 373.196 174.346  22
   3  18  -8 310.143 182.116  20
   3 -18  -7 2837.58 405.315   3
   3 -18  -7 2654.21 349.713  18
   3  18  -7 3566.28 371.743  22
   3  18  -7 2549.73 324.685  20
   3 -18  -6 459.458 281.517   3
   3 -18  -6 503.018 194.809  18
   3 -18  -6 27.3966 212.524  25
   3  18  -6 327.413 170.992  22
   3  18  -6 587.043 210.288  20
   3 -18  -5 1012.08 315.842   3
   3 -18  -5 1367.85 286.856  18
   3 -18  -5 780.450 257.572  25
   3  18  -5 1264.75 248.876  22
   3  18  -5 1235.72 258.372  20
   3 -18  -4 299.430 250.587   3
   3 -18  -4 267.993 203.197  18
   3  18  -4 493.793 221.344  27
   3 -18  -4 337.796 282.057  25
   3  18  -4 169.661 146.115  22
   3  18  -4 193.357 156.883  20
   3 -18  -3 1351.04 319.219   3
   3  18  -3 1131.37 272.580  27
   3 -18  -3 1390.86 294.368  18
   3 -18  -3 909.963 290.364  25
   3  18  -3 1148.79 245.603  22
   3  18  -3 1185.45 249.851  20
   3 -18  -2 261.620 225.772   3
   3 -18  -2 154.786 177.900  18
   3  18  -2 221.417 152.179  22
   3  18  -2-27.5737 169.999  27
   3 -18  -2 231.235 240.232  25
   3  18  -2 242.798 171.979  11
   3  18  -2 13.7108 156.436  20
   3 -18  -2 439.556 236.163   5
   3 -18  -1 5038.04 487.580  18
   3 -18  -1 5477.16 498.114   3
   3  18  -1 6102.23 478.554  22
   3  18  -1 5463.22 449.743  11
   3 -18  -1 5137.06 517.795  25
   3  18  -1 5226.98 457.629  27
   3 -18  -1 5407.12 511.812   5
   3  18  -1 5603.08 464.367  20
   3 -18   0 477.024 216.290   5
   3 -18   0 215.343 183.014  18
   3  18   0 150.189 157.769  11
   3 -18   0 614.681 285.467  25
   3  18   0 393.870 189.980  23
   3  18   0 502.362 185.148  22
   3  18   0 327.983 172.420  20
   3 -18   1 6285.55 540.047  18
   3 -18   1 5401.98 522.684  25
   3  18   1 6724.29 526.701  23
   3  18   1 6212.41 484.173  11
   3 -18   1 6241.64 553.422   5
   3  18   1 6003.68 486.967  20
   3 -18   2-17.0998 183.165   5
   3 -18   2 67.1714 192.284  18
   3  18   2 109.897 154.218  20
   3 -18   2-96.5174 216.506  25
   3  18   2-122.203 178.249  23
   3  18   2-41.2648 162.369  11
   3 -18   3 509.920 213.031   5
   3 -18   3 281.268 223.378  18
   3 -18   3 197.546 189.362  16
   3 -18   3 132.494 224.685  25
   3  18   3 38.9812 160.240  23
   3  18   3 213.115 181.822  11
   3  18   3 144.948 157.014  20
   3 -18   4 553.657 237.556   5
   3  18   4 867.746 243.030  23
   3 -18   4 662.480 247.859  18
   3  18   4 719.665 227.827  11
   3 -18   4 437.986 240.858  25
   3 -18   4 547.039 219.154  16
   3  18   4 716.021 224.381  20
   3 -18   5 1717.32 323.603   5
   3 -18   5 1119.11 276.002  18
   3  18   5 1549.26 285.621  20
   3 -18   5 1549.10 302.734  16
   3  18   5 1743.06 299.541  23
   3  18   5 1328.85 276.018  11
   3 -18   6 752.676 233.774   5
   3 -18   6 433.538 210.649  16
   3 -18   6 537.713 231.027  18
   3  18   6 607.722 203.959  14
   3 -18   7 6128.69 507.585  18
   3 -18   7 6186.79 500.092  16
   3  18   7 6584.39 501.280  14
   3 -18   7 6862.23 501.568   5
   3 -18   8 138.409 145.163   5
   3 -18   8-16.6019 170.369  16
   3  18   8-17.4789 131.127  14
   3 -18   8 20.2813 164.646  18
   3 -18   9 1882.17 234.668   5
   3 -18   9 1122.65 230.382  18
   3 -18   9 1741.80 261.838  16
   3  18   9 1770.19 247.091  14
  -3 -18  -9 1966.68 266.590  29
  -3 -18  -9 1602.10 261.769   3
   3 -18  10-42.0130 122.604  18
   3 -18  10 418.017 145.405  16
  -3 -18 -10 309.505 135.200  29
   3  18  10 57.4052 101.872  14
   3  19 -11 5581.64 376.150  27
   3 -19 -11 5107.74 370.298   3
   3  19 -11 5983.62 368.030  20
  -3 -19  10 17.6944 143.094  32
   3 -19 -10-330.790 175.649  26
   3  19 -10-54.9117 119.693  20
  -3 -19   9 940.747 222.811  32
   3  19  -9 831.466 207.966  20
   3 -19  -9 748.534 242.274   3
   3 -19  -8 290.015 218.607   3
  -3 -19   8 241.563 193.562  32
   3  19  -8 74.8870 136.570  20
   3 -19  -7 141.844 218.211   3
   3 -19  -7 202.810 166.229  18
   3  19  -7-24.9619 138.569  20
   3 -19  -6 2836.96 417.916   3
   3 -19  -6 3083.16 367.180  18
   3  19  -6 2778.49 321.510  22
   3  19  -6 2822.65 359.551  27
   3  19  -6 3084.80 352.734  20
   3 -19  -6 2553.52 359.317  25
   3 -19  -5 4866.83 474.462  25
   3 -19  -5 4573.59 475.339   3
   3 -19  -5 5161.01 473.589  18
   3  19  -5 5429.56 433.708  22
   3  19  -5 4790.59 442.426  27
   3  19  -5 5022.44 438.686  20
   3 -19  -4 469.915 264.685   3
   3 -19  -4 564.106 222.486  18
   3  19  -4 714.934 238.954  27
   3 -19  -4 327.336 251.351  25
   3  19  -4 770.312 211.752  22
   3  19  -4 720.744 216.374  20
   3  19  -3 5568.72 452.448  20
   3 -19  -3 5851.99 515.049  18
   3  19  -3 5236.29 458.344  27
   3 -19  -3 5291.58 497.652   3
   3  19  -3 6210.99 470.209  22
   3 -19  -3 4876.14 494.923  25
   3 -19  -2 1473.49 315.761   3
   3 -19  -2 1380.97 294.214  18
   3 -19  -2 1364.25 308.124  25
   3  19  -2 1377.01 240.961  22
   3  19  -2 1853.60 304.398  27
   3  19  -2 1411.81 271.121  20
   3 -19  -1 568.235 219.887  18
   3  19  -1 285.067 169.214  27
   3 -19  -1 228.989 255.960  25
   3  19  -1 233.356 186.127  23
   3  19  -1 753.444 226.574  11
   3  19  -1 424.448 159.882  22
   3  19  -1 254.929 163.583  20
   3 -19  -1-66.0814 183.733   3
   3 -19  -1 604.436 219.490   5
   3 -19   0 6710.66 568.894   5
   3 -19   0 6327.45 554.903  25
   3  19   0 7219.26 511.269  11
   3  19   0 7275.79 544.850  23
   3 -19   0 6761.24 550.572  18
   3  19   0 6580.96 500.596  20
   3 -19   1 1988.25 348.277   5
   3 -19   1 2235.76 348.937  18
   3  19   1 1867.80 310.802  23
   3 -19   1 1817.60 353.434  25
   3  19   1 1795.87 286.128  11
   3  19   1 2002.79 299.840  20
   3 -19   2 465.975 215.144   5
   3  19   2 422.508 190.641  23
   3 -19   2 682.622 265.772  18
   3 -19   2 403.563 245.542  25
   3  19   2 551.320 186.352  11
   3  19   2 664.271 198.226  20
   3 -19   3 2456.78 345.488   5
   3 -19   3 2756.50 377.483  18
   3  19   3 2621.42 331.995  20
   3 -19   3 2191.83 350.461  25
   3  19   3 2440.34 326.617  23
   3  19   3 2575.78 327.576  11
   3  19   4 112.138 147.302  23
   3 -19   4 141.613 182.858  18
   3 -19   4 73.2692 171.684  16
   3 -19   4 131.406 167.301   5
   3 -19   4 96.0618 203.208  25
   3  19   4 57.3954 149.787  11
   3  19   4-71.1333 139.928  20
   3 -19   5 1693.23 278.624   5
   3 -19   5 1591.47 287.074  16
   3 -19   5 1297.43 277.726  18
   3  19   5 1984.28 306.580  23
   3  19   5 1413.27 250.994  20
   3 -19   6 2328.50 305.699   5
   3  19   6 2280.29 305.454  14
   3 -19   6 2354.46 329.489  16
   3 -19   6 2232.86 335.583  18
   3 -19   7 349.731 150.839   5
   3  19   7 110.240 143.367  14
   3 -19   7 144.644 143.546  18
   3 -19   7 99.8633 142.473  16
  -3 -19  -8 2462.56 308.616   3
   3 -19   8 2564.87 309.775  18
   3  19   8 2572.12 286.997  14
   3 -19   8 2146.88 282.536  16
   3 -19   8 2655.05 283.746   5
   3 -19   9 2630.77 276.055  18
  -3 -19  -9 2347.84 261.795   3
   3 -19   9 3211.91 308.617  16
   3  19   9 2945.13 273.917  14
  -3 -19  -9 3431.60 305.268  29
   3  20 -10 1003.22 185.322  27
   3 -20 -10 971.812 189.217  26
   3 -20 -10 1047.54 209.732   3
   3  20 -10 892.299 170.266  20
  -3 -20   9 1007.42 222.503  32
   3  20  -9 913.733 207.396  27
   3 -20  -9 978.782 212.002  26
   3 -20  -9 840.089 228.929   3
   3  20  -9 928.216 194.627  20
  -3 -20   8 5042.93 432.989  32
   3  20  -8 5022.26 402.473  27
   3 -20  -8 4466.63 389.515  26
   3 -20  -8 5055.81 438.452   3
   3  20  -8 5626.20 406.396  20
   3 -20  -7 739.899 243.579   3
   3 -20  -7 485.121 178.546  18
   3  20  -7 213.983 176.923  27
  -3 -20   7 386.791 196.767  32
   3  20  -7 387.510 166.129  20
   3 -20  -6-21.6671 199.595   3
   3 -20  -6 67.9812 149.494  18
   3  20  -6-27.1563 150.849  27
   3 -20  -6-38.0852 168.747  25
   3  20  -6-84.1905 148.728  20
   3 -20  -5-436.987 249.440   3
   3 -20  -5 206.078 216.367  25
   3 -20  -5-20.1951 151.599  18
   3  20  -5 255.112 179.135  27
   3  20  -5 119.249 149.998  20
   3 -20  -4 2173.56 352.442   3
   3 -20  -4 2348.02 324.066  18
   3 -20  -4 2207.85 345.356  25
   3  20  -4 1923.47 301.198  27
   3  20  -4 2644.65 320.105  22
   3  20  -4 2275.44 302.091  20
   3 -20  -3 230.425 213.395   3
   3 -20  -3 990.798 236.776  18
   3  20  -3 1176.95 256.119  27
   3 -20  -3 894.029 253.242  25
   3  20  -3 1037.11 209.251  22
   3  20  -3 739.576 211.396  20
   3  20  -2 1612.07 267.365  27
   3 -20  -2 1745.09 285.393  18
   3 -20  -2 1901.97 346.412  25
   3  20  -2 1800.63 300.391  23
   3  20  -2 2340.09 299.299  22
   3  20  -2 2014.49 295.033  20
   3 -20  -2 2243.54 344.322   3
   3  20  -1 2101.63 316.800  23
   3 -20  -1 2183.01 346.715  18
   3 -20  -1 2540.42 362.722  25
   3  20  -1 1861.81 286.206  20
   3 -20   0 4142.52 435.061  18
   3  20   0 4486.21 426.906  23
   3 -20   0 4069.79 448.949  25
   3  20   0 4672.84 403.598  11
   3 -20   0 4520.78 455.421   5
   3  20   0 4693.66 419.891  20
   3 -20   1 967.675 261.009  18
   3  20   1 424.525 190.627  23
   3 -20   1 596.063 246.546  25
   3  20   1 691.492 193.482  11
   3  20   1 409.535 174.500  20
   3 -20   1 794.559 233.983   5
   3 -20   2 2376.49 345.285  18
   3 -20   2 2336.70 355.666  25
   3  20   2 2399.73 310.428  11
   3  20   2 2199.92 309.277  23
   3  20   2 2493.16 321.448  20
   3 -20   2 3082.20 375.018   5
   3 -20   3 40.0794 158.454   5
   3 -20   3 64.4800 201.251  18
   3 -20   3-202.889 231.316  25
   3  20   3 28.3521 137.572  20
   3  20   3-127.071 164.399  23
   3  20   3 122.841 157.740  11
   3 -20   4 2501.51 330.233   5
   3  20   4 2593.48 323.782  23
   3 -20   4 2608.23 349.901  18
   3 -20   4 1904.14 295.990  25
   3  20   4 2155.90 291.550  20
   3 -20   5-46.6413 166.843   5
   3 -20   5 150.230 165.211  18
   3  20   5 108.748 148.133  14
   3 -20   6 1958.66 273.763   5
   3 -20   6 1712.45 287.511  18
   3  20   6 2060.84 274.260  14
   3 -20   7 3170.28 331.389  18
   3  20   7 3565.28 321.990  14
  -3 -20  -7 3482.61 351.656   3
   3 -20   8-105.952 125.234  18
  -3 -20  -8-27.8674 146.607   3
   3  20   8-113.619 111.354  14
   3 -21  -9-140.126 139.749   3
   3  21  -9 276.993 139.936  27
   3  21  -9 84.6161 96.1771  20
   3  21  -8 2446.55 273.556  27
  -3 -21   8 2964.69 321.045  32
   3 -21  -8 1797.75 241.665  26
   3  21  -8 2528.72 265.304  20
   3 -21  -8 2355.60 306.244   3
   3  21  -7 197.853 164.776  27
  -3 -21   7 232.643 147.261  32
   3 -21  -7-357.796 153.931  26
   3 -21  -7 57.8829 164.662   3
   3  21  -7 152.072 116.206  20
   3 -21  -6 10244.4 559.748  18
   3 -21  -6 9310.93 572.610   3
   3  21  -6 8738.05 510.679  27
   3  21  -6 9679.49 528.429  20
   3 -21  -5 636.148 200.656  18
   3  21  -5 697.529 212.569  27
   3 -21  -5 355.956 204.117  25
   3  21  -5 490.302 172.747  20
   3 -21  -5 331.292 192.358   3
   3 -21  -4 75.9886 136.302  18
   3  21  -4 24.3863 137.080  27
   3 -21  -4 117.465 212.378  25
   3  21  -4 101.171 157.557  20
   3 -21  -4 14.0864 194.393   3
   3 -21  -3 8.95998 155.241  18
   3  21  -3 73.6559 143.669  27
   3  21  -3 37.8205 138.517  23
   3  21  -3 10.2723 137.756  20
   3 -21  -3 228.689 211.854  25
   3 -21  -3 328.629 181.307   3
   3 -21  -2 625.488 226.712  18
   3  21  -2 452.144 176.734  20
   3 -21  -2 725.365 266.391  25
   3  21  -2 473.155 192.210  23
   3 -21  -2 116.084 167.897   3
   3 -21  -1-265.802 184.517  18
   3 -21  -1 44.3728 216.722  25
   3  21  -1 108.985 157.953  23
   3  21  -1 93.3314 143.812  20
   3 -21   0 10857.5 639.768  18
   3 -21   0 11183.9 658.159  25
   3  21   0 12767.8 656.339  23
   3  21   0 12521.6 634.387  20
   3 -21   1 979.121 243.296  18
   3 -21   1 1101.49 283.514  25
   3  21   1 916.915 226.297  23
   3  21   1 1115.73 215.806  11
   3  21   1 562.582 189.419  20
   3 -21   1 1263.95 259.086   5
   3 -21   2 5454.81 460.761  25
   3 -21   2 5787.70 472.768  18
   3  21   2 5442.56 434.753  23
   3 -21   2 4759.74 425.582   5
   3  21   2 5056.09 402.280  11
   3  21   2 5185.15 410.872  20
   3 -21   3 346.856 189.995  18
   3 -21   3 406.120 195.106  25
   3  21   3 427.098 177.900  23
   3  21   3 224.063 144.416  20
   3 -21   3 350.704 168.477   5
   3 -21   4 332.095 169.947  18
   3 -21   4 428.178 201.933  25
   3  21   4 70.2962 161.455  23
   3  21   4-57.5012 133.030  20
   3 -21   4 88.8875 125.590   5
   3 -21   5 264.159 151.905  18
  -3 -21  -5 417.475 193.222   3
   3  21   5 147.853 136.252  14
   3 -21   5-148.829 128.653   5
   3 -21   6 2849.45 315.082  18
  -3 -21  -6 2695.15 310.164   3
   3  21   6 2581.30 276.397  14
   3 -21   7 181.952 119.151  18
  -3 -21  -7 17.1115 141.634   3
   3  21   7-112.855 103.656  14
   3 -22  -8 3856.55 323.574   3
   3  22  -8 3870.95 287.040  20
  -3 -22   7 348.426 160.612  32
   3  22  -7 145.895 118.880  27
   3 -22  -7 122.036 159.593   3
   3  22  -7 298.336 133.792  20
   3 -22  -6-178.426 121.833  18
  -3 -22   6-100.230 147.996  32
   3  22  -6 113.728 138.507  27
   3 -22  -6 152.722 150.369  25
   3 -22  -6 100.199 158.712   3
   3  22  -6-53.1138 122.888  20
   3 -22  -5 454.156 140.888  18
   3  22  -5 144.712 134.943  27
   3 -22  -5 468.218 187.064  25
   3  22  -5 407.715 166.253  23
   3 -22  -5 166.787 178.754   3
   3  22  -5 332.139 146.827  20
   3 -22  -4 3755.62 365.545  25
   3 -22  -4 4185.26 365.186  18
   3  22  -4 3624.78 327.227  27
   3  22  -4 4566.87 368.642  20
   3  22  -4 4197.50 361.813  23
   3 -22  -4 3747.29 366.884   3
   3 -22  -3 256.033 198.415  25
   3 -22  -3 174.547 142.240  18
   3  22  -3-117.918 136.456  20
   3  22  -3-76.8850 148.633  23
   3 -22  -3-130.741 168.366   3
   3 -22  -2 4870.77 409.188  18
   3 -22  -2 4510.62 428.115  25
   3  22  -2 5178.45 412.628  23
   3  22  -2 5727.98 416.058  20
   3 -22  -1 285.915 173.979  18
   3 -22  -1 211.375 216.394  25
   3  22  -1 121.802 140.426  23
   3  22  -1 67.3118 148.467  20
   3 -22   0 3560.21 383.795  25
   3 -22   0 3718.87 370.887  18
   3  22   0 4119.78 357.260  23
   3  22   0 4373.78 370.491  20
   3 -22   1 1783.77 280.176  18
  -3 -22  -1 2678.15 310.469   3
   3 -22   1 1867.98 300.210  25
   3  22   1 2238.49 279.517  23
   3  22   1 2168.01 270.215  20
   3  22   2 1751.42 252.215  23
   3 -22   2 1391.73 257.528  18
   3 -22   2 1516.99 269.270  25
  -3 -22  -2 2038.96 290.263   3
   3  22   2 1475.58 226.200  20
   3 -22   3-280.160 144.379   5
   3 -22   3 164.579 146.477  18
  -3 -22  -3 351.653 188.453   3
   3  22   3 77.0091 116.513  20
   3 -22   3 279.611 174.900  25
   3  22   3 52.0712 127.286  23
   3 -22   4 4314.47 375.097  18
   3  22   4 4055.87 340.048  14
  -3 -22  -4 3443.31 338.426   3
   3 -22   4 3723.10 318.459   5
   3 -22   5 137.048 122.441  18
  -3 -22  -5 163.552 160.617   3
   3  22   5-86.0054 100.829  14
   3 -22   6 4022.19 323.726  18
  -3 -22  -6 3958.77 321.701   3
   3  23  -6 7026.43 389.130  23
   3  23  -6 7520.55 391.929  20
  -3 -23   5 2041.40 253.302  32
   3  23  -5 2316.21 247.696  23
   3 -23  -5 1344.77 209.316  25
   3  23  -5 2245.86 240.031  20
   3 -23  -5 2015.14 252.600   3
   3 -23  -4 1449.47 219.152  18
   3 -23  -4 1066.00 206.478  25
   3  23  -4 1484.43 204.099  23
   3 -23  -4 1570.55 232.430   3
   3  23  -4 1674.21 222.711  20
   3 -23  -3 2005.29 244.477  18
   3 -23  -3 2121.23 274.496  25
   3  23  -3 2492.37 269.848  23
   3  23  -3 2482.74 263.102  20
   3 -23  -2 190.518 130.962  18
   3 -23  -2 287.464 191.635  25
   3  23  -2 114.763 129.951  23
   3  23  -2 258.128 130.846  20
   3 -23  -1 1664.34 286.738  25
   3 -23  -1 1740.48 251.325  18
   3  23  -1 1865.11 241.200  23
   3  23  -1 1971.79 239.561  20
   3 -23   0 4850.64 384.667  18
   3 -23   0 4074.22 374.275  25
   3  23   0 5069.28 371.053  23
   3  23   0 5208.73 365.764  20
   3 -23   1-11.9905 134.151  18
   3 -23   1-106.554 179.303  25
   3  23   1 39.0954 120.787  23
   3  23   1-10.9225 112.603  20
   3 -23   2 2734.15 296.745  25
   3 -23   2 3312.80 312.392  18
  -3 -23  -2 2671.26 276.586   3
   3  23   2 3569.99 306.882  23
   3  23   2 3564.82 300.659  20
   3 -23   3 1402.79 226.212  18
  -3 -23  -3 899.402 194.361   3
   3 -23   3 811.379 183.889  25
   3  23   3 1435.45 203.761  20
   3 -23   4-127.181 111.640  18
  -3 -23  -4 171.211 150.118   3
   3  24  -3 197.992 103.291  23
   3  24  -3 144.630 102.253  20
   3  24  -2 2372.21 230.214  23
   3  24  -2 2280.28 226.755  20
   3 -24  -1 1345.73 201.031  18
   3 -24  -1 1088.24 210.384  25
   3  24  -1 981.359 159.671  23
   3  24  -1 1250.65 185.838  20
   3 -24   0 567.018 150.082  18
   3 -24   0 236.863 151.832  25
   3  24   0 154.643 119.555  23
   3  24   0 272.803 102.439  20
   3 -24   1 6468.03 379.370  18
   3  24   1 6613.02 367.251  23
   3  24   1 7395.92 379.852  20
   4   0 -17 110.443 135.027  21
   4   0 -16 10515.2 606.501  21
   4   0 -15-101.776 167.614  21
   4   0 -14 10447.5 638.270  29
   4   0 -14 9488.65 615.370  24
   4   0 -13 169.251 208.666  24
   4   0 -12 6465.88 518.444  24
  -4   0  11-220.233 178.336   1
   4   0 -11 296.630 174.414  24
  -4   0  10 34111.5 1544.29   1
   4   0 -10 30759.7 1019.83  24
   4   0  -9 11.7392 167.686  24
  -4   0   9-113.742 157.003   1
   4   0  -9 99.3026 141.490  26
  -4   0   8 14438.9 917.115   1
  -4   0   7 50.9632 167.576   1
  -4   0   6 699.078 229.526   1
  -4   0   5 151.764 158.175   1
  -4   0   4 105172. 1989.84   1
  -4   0   3 410.275 170.392   1
  -4   0   3 300.629 134.889  30
   4   0  -2 42942.2 1271.58  28
  -4   0   2 44869.4 1089.70  30
  -4   0   1 129.831 113.428   1
   4   0  -1 196.182 158.055  28
  -4   0   0 1812.03 215.960   1
   4   0   0 1743.54 283.855  28
   4   0   1 347.658 185.979  28
  -4   0  -1 308.787 100.853   1
   4   0   2 100163. 2115.08  28
   4   0   3 202.027 170.270  28
   4   0   4 18153.5 1005.51  28
   4   0   5 731.464 382.096  31
   4   0   5 435.091 224.723  28
   4   0   6 3145.73 466.514  28
   4   0   6 3461.88 367.955  15
   4   0   6 3195.20 319.395  14
   4   0   6 3330.63 329.939   7
   4   0   7-5.79119 147.046  15
   4   0   7 70.5986 130.850  14
   4   0   7-157.602 139.929   7
   4   0   8 2151.87 331.256  15
   4   0   8 2134.75 324.186   7
   4   0   8 1713.74 272.382  14
   4   0   8 1706.75 455.611  28
   4   0   9 44.9741 150.644  12
   4   0   9-59.2629 195.937  17
   4   0   9 146.203 169.763  15
   4   0   9 83.7803 148.940  14
   4   0   9 175.543 176.433   7
   4   0  10 11522.3 741.744  17
   4   0  10 12533.0 760.687  15
   4   0  10 12507.0 738.005   7
   4   0  10 12420.6 687.521  12
   4   0  11-45.1169 167.249  17
   4   0  11-68.1514 183.571  15
   4   0  11 34.7085 198.157   7
   4   0  11 73.9001 156.909  12
   4   0  12 4762.59 487.812  17
   4   0  12 4632.06 462.099  15
   4   0  12 4807.40 497.045   7
   4   0  13-289.210 199.113   7
   4   0  13 108.036 191.192  17
   4   0  13 18.4372 141.153  15
   4   0  13 49.9364 122.497  13
   4   0  14 968.115 201.093  15
   4   0  14 875.042 204.337  13
   4   0  15-71.4689 128.148  17
   4   1 -17 597.429 189.171  21
   4  -1 -17 323.593 168.638  21
   4   1 -16 2828.27 333.450  21
   4  -1 -16 2357.34 318.995  21
   4  -1 -15 112.662 179.768  24
   4   1 -15 265.901 178.874  21
   4  -1 -14 9395.90 627.964  24
   4   1 -14 9001.68 615.058  21
   4  -1 -13 1376.44 311.830  24
   4   1 -13 1588.22 321.045  24
   4   1 -13 1202.39 250.985  29
   4  -1 -12 21325.0 915.064  24
   4   1 -12 21865.7 899.704  24
  -4  -1  11 115.702 175.554   1
  -4   1  11 288.346 213.546   1
   4  -1 -11 740.417 239.527  24
   4   1 -11 593.568 221.208  24
  -4  -1  10 948.617 287.038   1
   4  -1 -10 919.950 231.955  26
   4  -1 -10 859.935 227.261  24
   4   1 -10 616.134 203.441  24
  -4   1  10 238.990 193.967   1
  -4   1   9 2331.01 421.100   1
   4   1  -9 2556.68 317.115  24
  -4  -1   9 2268.46 410.667   1
   4  -1  -9 2177.41 290.722  26
  -4  -1   8 31617.9 1349.95   1
  -4   1   8 33198.2 1382.84   1
  -4  -1   7 7663.88 656.742   1
  -4   1   7 8421.58 678.039   1
  -4   1   6 91582.4 2073.76   1
  -4  -1   6 93639.3 2089.33   1
  -4   1   5 374.967 194.652   1
  -4  -1   5 593.760 206.331   1
  -4  -1   4 26078.9 1000.43   1
  -4   1   4 25548.6 997.138   1
  -4   1   3 6395.69 497.050  30
  -4  -1   3 7340.53 432.330  30
  -4  -1   3 6440.73 470.436   1
   4   1  -2 42825.7 1249.66  28
  -4  -1   2 43276.6 1000.91  30
  -4  -1   2 39815.7 1090.26   1
  -4   1   2 43631.7 1146.64  30
   4   1  -1 443.434 172.119  28
   4  -1  -1 562.111 189.193  28
  -4  -1   1 442.177 141.117   1
  -4   1   1 730.973 187.454  30
   4   1   0 115003. 2111.67  28
   4  -1   0 119208. 2164.94  28
  -4  -1   0 117926. 1612.70   1
   4  -1   1 1371.25 268.118  28
   4   1   1 1279.10 261.980  28
   4   1   2 56594.6 1609.12  28
   4  -1   2 56079.1 1576.17  28
   4   1   3 11758.7 781.385  28
   4  -1   3 11852.1 766.618  28
   4  -1   4 816.797 261.406  28
   4   1   4 1044.56 294.041  28
   4   1   5 997.609 384.469  31
   4  -1   5 539.769 352.542  31
   4  -1   5 525.033 233.075  28
   4   1   5 65.0503 154.198  28
   4   1   6 11367.5 891.379  28
   4  -1   6 12282.0 644.552  17
   4  -1   6 12013.9 585.524  14
   4  -1   6 11484.4 866.667  28
   4  -1   6 11495.4 638.589  15
   4   1   6 11828.3 584.082  14
   4  -1   6 12014.3 593.046   7
   4   1   6 11915.1 587.547   7
   4  -1   7 685.895 196.105  17
   4  -1   7 526.105 196.213  15
   4  -1   7 463.543 190.190  14
   4   1   7 475.056 165.671  14
   4   1   7 428.397 244.624  28
   4  -1   7 441.668 173.798  12
   4   1   7 428.484 178.512   7
   4  -1   7 558.921 184.950   7
   4  -1   7 585.960 236.814  28
   4   1   7 221.983 185.333  15
   4   1   8 22013.7 880.511   7
   4   1   8 22079.3 962.009  15
   4  -1   8 22742.3 969.675  17
   4  -1   8 22485.8 955.029  15
   4  -1   8 22809.3 896.902   7
   4  -1   8 22110.0 882.959  14
   4  -1   8 23540.9 1367.58  28
   4  -1   8 22131.9 883.303  12
   4   1   8 20465.2 1311.43  28
   4   1   8 21054.6 867.922  14
   4   1   9 2452.41 355.958   7
   4  -1   9 2354.90 358.617  17
   4   1   9 2530.89 369.619  15
   4  -1   9 2185.35 330.748  15
   4   1   9 2081.05 293.085  14
   4  -1   9 2309.89 346.315   7
   4  -1   9 2451.46 323.847  12
   4  -1  10 300.725 178.658  17
   4   1  10 627.331 230.319  17
   4  -1  10 722.025 263.210  15
   4   1  10 756.457 251.956  15
   4  -1  10 501.662 210.141  12
   4  -1  10 594.142 227.152   7
   4   1  10 619.038 240.399   7
   4   1  10 292.102 177.294  12
   4  -1  11 588.836 251.125  17
   4   1  11 1073.68 272.090  17
   4  -1  11 1170.19 269.112  15
   4   1  11 946.803 272.021  15
   4  -1  11 1014.10 263.297   7
   4   1  11 1022.23 274.052   7
   4   1  11 1152.02 256.615  12
   4  -1  12 158.950 211.287  17
   4   1  12 343.315 218.331  17
   4   1  12 92.1043 165.532  15
   4  -1  12 75.0052 176.493  15
   4  -1  12-119.019 229.549   7
   4   1  12 334.610 244.649   7
   4  -1  12 124.278 178.423  13
   4  -1  13 471.174 221.481  17
   4   1  13 219.934 195.039  17
   4  -1  13 331.829 178.573  15
   4   1  13 338.376 185.836  15
   4  -1  13 187.570 206.672   7
   4   1  13 520.872 190.312  13
   4  -1  13 336.824 199.108  13
   4  -1  14 1665.62 254.809  13
   4  -1  14 1845.35 281.572  17
   4   1  14 2083.35 299.928  17
   4  -1  14 1623.97 242.076  15
   4   1  14 1820.31 265.971  15
   4   1  14 1723.87 260.285  13
   4  -1  15-30.9095 123.984  17
   4   1  15 308.258 154.917  17
   4  -2 -17 939.004 209.439  21
   4   2 -17 1136.06 215.936  21
   4  -2 -16 2078.44 288.405  24
   4   2 -16 2142.70 309.734  21
   4  -2 -16 1891.05 286.097  21
   4  -2 -15 2262.84 346.332  24
   4   2 -15 2373.04 349.295  21
   4   2 -14 1625.64 308.424  21
   4  -2 -14 1669.80 333.321  24
   4  -2 -13 2724.40 388.404  24
   4   2 -13 3389.87 408.817  21
   4   2 -12 1586.81 292.578  29
   4   2 -12 1278.65 258.349  24
   4  -2 -12 1344.70 279.496  24
  -4  -2  11 1603.12 379.669   1
   4  -2 -11 1428.50 275.637  26
  -4   2  11 1172.75 328.563   1
   4   2 -11 1424.20 269.459  24
   4  -2 -10 11506.3 638.068  26
  -4  -2  10 11990.4 926.671   1
  -4   2  10 11259.7 905.250   1
   4   2 -10 12120.6 638.911  24
  -4  -2   9-75.2871 206.946   1
  -4   2   9 201.568 167.185   1
   4  -2  -9 321.001 189.358  26
   4   2  -9 609.513 187.575  24
  -4  -2   8 3127.32 448.908   1
  -4   2   8 3496.63 477.935   1
  -4  -2   7 12979.9 827.349   1
  -4   2   7 14300.4 877.553   1
  -4  -2   6 466.857 219.706   1
  -4   2   6 438.180 188.065   1
  -4   2   5 43555.1 1140.30  30
  -4  -2   5 40368.1 1318.19   1
  -4   2   4 17774.1 787.185  30
  -4  -2   4 17935.1 835.156   1
  -4  -2   3 6524.43 475.950   1
  -4   2   3 5960.07 513.303  30
  -4   2   2 2840.77 333.636  30
  -4  -2   2 3287.43 335.370   1
  -4  -2   2 3448.77 272.600  30
   4   2  -2 3458.77 372.616  28
  -4  -2   1 6030.72 402.653   1
   4  -2  -1 5969.47 496.600  28
   4   2  -1 6040.02 490.134  28
  -4   2   1 6012.96 454.690  30
   4  -2   0 1373.92 251.718  28
   4   2   0 1025.20 235.008  28
  -4  -2   0 1328.39 183.095   1
   4   2   1 72550.5 1771.63  28
   4  -2   1 71558.1 1726.34  28
   4  -2   2 9856.07 671.678  28
   4   2   2 10028.8 699.907  28
   4  -2   3 30851.2 1219.98  28
   4   2   3 33422.9 1330.04  28
   4   2   4 19890.1 1024.05  31
   4   2   4 17624.0 1026.63  28
   4  -2   4 18193.7 984.844  28
   4  -2   4 19502.5 1012.67  31
   4  -2   5 127.597 258.542  31
   4  -2   5 106.668 169.495  28
   4   2   5 84.4245 243.377  31
   4   2   5 45.7176 167.595  28
   4  -2   6 15625.2 1000.07  28
   4  -2   6 14518.3 645.637  14
   4  -2   6 16528.0 752.617  17
   4   2   6 14128.4 1021.32  28
   4  -2   6 15139.4 725.184  15
   4  -2   6 15326.8 669.401   7
   4   2   6 15079.2 662.130  14
   4   2   6 15236.7 664.767   7
   4  -2   6 14446.5 663.825  12
   4  -2   7 7593.12 745.411  28
   4  -2   7 8423.46 572.045  17
   4  -2   7 7875.06 561.651  15
   4  -2   7 7713.96 517.787  12
   4   2   7 8280.48 522.174  14
   4   2   7 7537.00 496.500   7
   4   2   7 7180.61 768.861  28
   4  -2   7 8606.77 532.896   7
   4   2   8 3726.32 386.068  14
   4  -2   8 3791.77 407.581  17
   4   2   8 4201.47 401.346   7
   4  -2   8 4156.50 436.377  15
   4  -2   8 4505.97 422.614   7
   4   2   8 3762.24 583.607  28
   4  -2   8 4301.56 407.586  12
   4  -2   8 3263.28 515.628  28
   4  -2   9 24854.3 1045.58  17
   4   2   9 22967.9 935.819  14
   4  -2   9 24319.9 1015.59  15
   4   2   9 22634.3 1023.21  15
   4  -2   9 24409.4 986.364   7
   4  -2   9 24690.4 943.618  12
   4   2   9 25392.1 982.865   7
   4  -2  10 10849.7 697.207   7
   4  -2  10 10256.9 693.380  17
   4  -2  10 9635.32 657.758  15
   4   2  10 9382.33 668.020  15
   4   2  10 10869.9 674.282   7
   4   2  10 8857.59 615.956  14
   4  -2  10 10778.0 633.854  12
   4   2  10 9939.41 624.976  12
   4  -2  11 3179.70 388.623  13
   4  -2  11 4033.69 460.467  17
   4   2  11 3692.84 461.823  17
   4  -2  11 4587.20 471.011  15
   4   2  11 3091.53 416.271  15
   4   2  11 3856.00 437.080   7
   4  -2  11 4326.23 465.347   7
   4   2  11 3939.42 400.856  12
   4  -2  12 2421.27 371.235  17
   4   2  12 2627.00 379.856  17
   4  -2  12 2661.23 354.377  15
   4   2  12 2387.47 356.097  15
   4  -2  12 2944.33 424.317   7
   4   2  12 2833.75 378.538   7
   4  -2  12 2399.75 338.205  13
   4  -2  13 384.251 169.407  15
   4  -2  13 165.928 176.561  17
   4   2  13 424.665 196.312  17
   4   2  13 102.975 170.307  15
   4  -2  13 499.326 238.730   7
   4  -2  13 492.481 196.203  13
   4  -2  14 284.700 143.321  13
   4   2  14 272.334 150.228  15
   4  -2  14 329.760 181.371  17
   4   2  14 362.525 180.071  17
   4   2  14 268.076 164.033  13
   4   3 -17 5261.33 388.026  21
   4  -3 -17 4062.76 355.721  21
   4  -3 -16 636.653 203.715  21
   4  -3 -16 385.461 189.213  24
   4   3 -16 352.265 180.012  21
   4  -3 -15 3436.49 404.596  24
   4   3 -15 3766.02 402.768  21
   4   3 -14 377.736 205.644  21
   4  -3 -14 354.448 246.396  24
   4  -3 -13 1045.82 309.980  24
   4   3 -13 1148.81 260.866  21
   4   3 -12 591.497 218.426  21
   4  -3 -12 777.537 247.744  26
  -4  -3  11 11591.1 947.437   1
  -4   3  11 10358.9 916.825   1
   4  -3 -11 10023.3 626.321  26
   4   3 -11 11226.7 619.480  24
  -4  -3  10 496.368 251.197   1
  -4   3  10 249.543 221.295   1
   4  -3 -10 470.360 199.741  26
   4   3 -10 312.021 181.576  24
   4   3  -9 14646.0 658.352  24
  -4  -3   9 13647.3 954.910   1
   4  -3  -9 14342.0 703.284  26
  -4   3   9 15207.6 1014.27   1
  -4  -3   8 3495.22 483.498   1
  -4   3   8 3476.03 477.793   1
  -4  -3   7 23163.2 1116.98   1
  -4   3   7 23855.0 1146.08   1
  -4   3   6 812.153 206.668  30
  -4  -3   6 593.090 231.237   1
  -4   3   5 2421.00 317.504  30
  -4  -3   5 1843.06 311.870   1
  -4   3   4 73.6332 145.239  30
  -4  -3   4 163.753 119.119   1
  -4   3   3 23468.4 1025.56  30
  -4  -3   3 23046.7 899.983   1
  -4   3   2 7864.27 571.457  30
   4   3  -2 6888.81 509.601  28
  -4  -3   2 7259.69 481.123   1
  -4   3   1 27108.7 990.637  30
   4   3  -1 27326.3 1023.07  28
  -4  -3   1 27412.1 858.514   1
  -4   3   0 8775.78 581.644  30
   4  -3   0 9380.00 634.518  28
  -4  -3   0 10184.2 474.909   1
   4   3   0 9641.35 637.331  28
   4  -3   1 17352.6 862.995  28
   4   3   1 16939.6 881.971  28
   4  -3   2 3810.34 440.584  28
   4   3   2 3641.74 448.255  28
   4   3   3 22660.7 1120.18  28
   4  -3   3 22009.7 1036.80  28
   4   3   4 4043.61 502.920  31
   4  -3   4 4973.35 536.912  31
   4  -3   4 4523.03 500.493  28
   4   3   4 4569.41 561.277  28
   4   3   5 2958.77 499.354  31
   4  -3   5 2993.48 444.783  28
   4   3   5 2779.54 463.744  28
   4  -3   5 3063.44 489.535  31
   4  -3   6 7476.74 485.601  12
   4  -3   6 7112.71 510.860  17
   4  -3   6 6659.42 488.623  15
   4  -3   6 7013.57 467.971   7
   4   3   6 6616.55 458.242  14
   4   3   6 7316.13 466.260   7
   4   3   6 5965.85 707.857  28
   4  -3   6 6499.00 642.878  28
   4  -3   7 12935.2 709.121  17
   4  -3   7 12591.4 690.887  15
   4  -3   7 13254.8 670.848   7
   4   3   7 12588.8 646.622  14
   4   3   7 13438.9 662.503   7
   4  -3   7 12454.7 925.693  28
   4   3   7 11751.1 1009.34  28
   4  -3   7 12916.9 655.092  12
   4   3   8 8447.09 903.164  28
   4  -3   8 9185.01 624.462  17
   4  -3   8 9058.51 610.897  15
   4  -3   8 9241.91 580.150  12
   4  -3   8 9381.59 602.587   7
   4   3   8 9914.68 599.077   7
   4   3   8 8958.37 583.093  14
   4  -3   9 499.967 192.013  12
   4  -3   9 699.654 230.322  17
   4  -3   9 536.443 208.005  15
   4   3   9 662.963 225.120  14
   4  -3   9 729.594 245.318   7
   4   3   9 824.443 225.892   7
   4  -3  10 293.336 211.591  17
   4  -3  10 432.391 224.772  15
   4   3  10 360.279 242.248  15
   4   3  10 214.844 181.726  14
   4   3  10 24.9314 176.831   7
   4  -3  10 167.197 206.573   7
   4  -3  10 306.760 206.912  13
   4  -3  10 354.383 189.124  12
   4  -3  11 5292.48 513.986  17
   4  -3  11 5142.70 481.643  15
   4   3  11 5526.41 535.398  15
   4   3  11 6726.40 567.469   7
   4   3  11 4978.69 458.452  12
   4  -3  11 5298.25 525.650   7
   4  -3  11 5318.88 496.297  13
   4  -3  12 996.101 271.633  17
   4   3  12 1073.59 280.520  17
   4  -3  12 958.332 247.498  13
   4  -3  12 1319.94 309.411   7
   4  -3  12 750.370 217.830  15
   4   3  12 714.747 246.624  15
   4  -3  13 2118.29 336.187  17
   4   3  13 1980.00 325.901  17
   4   3  13 2119.63 320.470  15
   4  -3  13 2093.51 353.288   7
   4  -3  13 2019.78 297.347  13
   4  -3  13 1784.60 271.363  15
   4   3  14 1741.03 258.512  13
   4  -3  14 1574.58 260.889  17
   4   3  14 1875.72 306.201  17
   4   3  14 1593.85 264.371  15
   4  -3  14 1574.63 260.364  13
   4  -4 -17 238.827 144.624  21
   4   4 -17 71.5991 121.968  21
   4  -4 -16-205.500 199.979  24
   4   4 -16 31.8047 147.120  21
   4  -4 -15 438.453 236.552  24
   4   4 -15 710.209 238.356  21
   4   4 -14 1111.73 263.949  21
   4  -4 -14 1282.16 309.518  24
   4   4 -13 10462.8 666.739  21
   4  -4 -12 237.060 167.488  26
   4   4 -12 173.324 174.629  21
   4  -4 -11 966.968 257.288  26
  -4  -4  11 384.261 248.833   1
   4   4 -11 826.931 244.267  21
  -4   4  11 219.514 238.113   1
  -4   4  10 504.402 214.120   1
   4   4 -10 78.0444 147.740  21
   4  -4 -10 236.008 151.691  26
  -4  -4  10 157.960 215.819   1
  -4   4   9 875.865 273.609   1
  -4  -4   9 510.768 247.742   1
   4   4  -9 734.137 214.440  24
   4   4  -9 744.841 190.277  21
   4  -4  -9 943.223 237.686  26
  -4  -4   8 31.7016 146.886   1
   4  -4  -8 186.145 160.989  26
   4   4  -8 91.7291 130.999  21
  -4   4   8 44.9537 155.947   1
  -4  -4   7 8591.14 691.704   1
  -4   4   7 8192.45 691.588   1
  -4   4   6 9620.00 648.461  30
  -4  -4   6 8416.39 663.861   1
  -4   4   5 40918.0 1326.31  30
  -4  -4   5 39156.2 1339.74   1
  -4   4   4 1504.34 310.057  30
  -4  -4   4 1169.72 250.267   1
  -4   4   3 5533.72 536.036  30
  -4  -4   3 5707.19 467.869   1
   4   4  -3 6026.65 474.359  28
   4   4  -2 3078.81 355.890  28
  -4  -4   2 3121.44 336.514   1
  -4   4   2 3198.81 402.459  30
   4   4  -1 139.418 149.521  28
  -4  -4   1 179.540 126.148   1
  -4   4   1 20.7937 139.279  30
   4   4   0 12540.3 739.304  28
  -4  -4   0 13220.8 561.693   1
  -4   4   0 12834.3 716.421  30
   4  -4   1 66408.6 1703.60  28
   4   4   1 69464.0 1803.95  28
   4   4   2 9323.39 704.409  28
   4  -4   2 9703.61 674.297  28
   4  -4   3 47563.2 1515.88  28
   4   4   3 46914.3 1667.70  28
   4  -4   4 323.991 187.638  28
   4  -4   4-98.8031 208.994  31
   4   4   4 143.703 191.585  31
   4   4   4 146.544 180.070  28
   4  -4   5 879.721 257.676  28
   4  -4   5 1216.36 231.357  17
   4  -4   5 1097.95 227.138  15
   4  -4   5 1085.22 204.917   7
   4  -4   5 1115.85 182.958  12
   4   4   5 1285.33 337.078  28
   4  -4   6 460.167 162.648  15
   4   4   6 324.974 151.274  14
   4  -4   6 372.708 186.505  17
   4   4   6 328.079 209.788   8
   4   4   6 302.242 221.946  28
   4  -4   6 533.663 170.655   7
   4  -4   6 512.368 161.449  13
   4   4   6 793.862 173.203   7
   4  -4   6 405.783 180.476  12
   4  -4   6 432.317 196.017  28
   4  -4   7 5000.93 427.220  13
   4  -4   7 4571.54 399.714  12
   4  -4   7 5310.72 475.370  17
   4  -4   7 4761.71 430.340  15
   4  -4   7 4999.81 425.485   7
   4   4   7 4797.57 419.492  14
   4   4   7 5251.27 430.353   7
   4  -4   7 4883.91 591.404  28
   4   4   7 4385.32 645.380  28
   4  -4   8 2375.99 357.023  17
   4  -4   8 2586.54 344.445  15
   4  -4   8 2783.55 366.802   7
   4   4   8 2360.82 326.478  14
   4   4   8 2920.32 356.886   7
   4  -4   8 2995.40 345.614  12
   4   4   8 2865.22 540.005  28
   4  -4   8 2712.52 347.387  13
   4  -4   9 22443.8 1005.44  17
   4  -4   9 24186.2 994.714  15
   4  -4   9 23028.9 976.705   7
   4   4   9 22862.5 946.627  14
   4   4   9 26115.8 998.004   7
   4  -4   9 24291.4 991.822  13
   4  -4   9 24143.6 934.953  12
   4  -4  10 212.513 184.317   7
   4  -4  10 441.707 231.991  17
   4  -4  10 91.5405 181.591  15
   4   4  10 245.307 189.664  14
   4  -4  10 439.738 208.574  13
   4  -4  10 227.004 154.844  12
   4   4  10 86.3448 198.908   7
   4  -4  11 3600.18 406.673  13
   4  -4  11 3813.48 453.936   7
   4  -4  11 3431.02 427.147  17
   4  -4  11 2917.58 360.444  15
   4   4  11 2632.15 398.906  15
   4   4  11 3483.79 400.682  14
   4   4  11 2876.80 366.689  12
   4  -4  12-82.5686 208.314   7
   4  -4  12-234.759 194.415  17
   4   4  12 88.4527 174.979  17
   4  -4  12-256.831 164.254  15
   4   4  12-16.8138 162.640  15
   4   4  12 123.893 148.876  12
   4  -4  12 112.142 147.952  13
   4  -4  13 117.821 156.984  17
   4   4  13 412.970 203.973  17
   4  -4  13-229.050 159.457  13
   4   4  13-325.532 184.105  15
   4  -4  13 391.804 225.129   7
   4   4  14 492.023 188.287  17
   4   4  14 887.559 200.075  15
   4  -4  14 539.845 174.504  13
   4   4  14 789.919 195.346  13
  -4  -5  17 1311.90 215.700   4
   4   5 -17 1166.78 190.456  21
   4  -5 -17 797.399 192.855  21
   4   5 -16 185.320 130.470  20
   4  -5 -16 390.994 218.391  24
   4   5 -16 307.366 183.449  21
   4  -5 -15 2227.48 366.347  24
   4   5 -15 2056.68 301.360  21
   4  -5 -14 1109.39 313.221  24
   4   5 -14 1593.31 302.268  21
   4  -5 -13-132.225 186.494  26
   4   5 -13 310.364 196.764  21
   4  -5 -12 13139.9 748.877  26
   4   5 -12 13853.6 755.885  21
  -4   5  11 4395.24 617.894   1
   4  -5 -11 5198.54 481.263  26
   4   5 -11 5167.19 461.084  21
   4  -5 -10 104.598 183.553  26
  -4   5  10 177.715 209.758   1
  -4  -5  10 3.97281 180.107   1
   4   5 -10 22.9337 152.582  21
  -4  -5   9 5952.73 659.017   1
   4  -5  -9 5481.33 477.211  26
  -4   5   9 6214.10 668.822   1
   4   5  -9 6085.21 467.045  21
  -4  -5   8 379.464 244.205   1
  -4   5   8 668.366 269.567   1
   4   5  -8 613.729 184.345  21
  -4  -5   7 7666.93 687.342   1
  -4   5   7 8429.49 652.235  30
  -4   5   6 42657.4 1448.68  30
  -4  -5   6 37386.0 1410.40   1
  -4  -5   5 2965.23 395.848   1
  -4   5   5 2768.67 398.760  30
  -4  -5   4 12456.7 738.604   1
  -4   5   4 13694.8 830.026  30
  -4   5   3 26241.4 1159.91  30
  -4  -5   3 24615.3 977.535   1
   4   5  -3 28078.2 1008.87  28
   4   5  -2 2052.19 298.202  28
  -4   5   2 1893.65 348.632  30
  -4  -5   2 2066.04 290.627   1
  -4  -5   1 17963.5 745.244   1
   4   5  -1 18640.7 872.815  28
  -4   5   1 17603.8 897.526  30
  -4  -5   0 2827.09 286.602   1
  -4   5   0 2602.86 359.063  30
   4   5   0 2586.04 363.302  28
  -4   5  -1 9484.62 663.284  30
   4   5   1 9948.76 713.684  28
   4  -5   1 8408.33 629.746  28
   4   5   2 19565.1 1062.61  28
   4  -5   2 19305.9 956.812  28
   4   5   3 1707.35 357.333  28
   4  -5   3 1310.11 284.029  28
   4  -5   4 11726.3 791.526  31
   4  -5   4 10622.9 753.333  28
   4   5   4 11316.9 908.477  28
   4   5   4 11067.0 777.532  31
   4  -5   5 7372.42 508.031  17
   4  -5   5 7910.18 513.408  15
   4  -5   5 7344.94 463.862   7
   4   5   5 6781.75 450.014  14
   4  -5   5 7211.53 647.589  28
   4   5   5 6584.18 731.592  28
   4  -5   5 7740.60 485.233  12
   4  -5   6 3980.54 500.794  28
   4  -5   6 3444.40 352.831   7
   4  -5   6 3813.85 390.380  17
   4   5   6 3975.85 431.892   8
   4  -5   6 3357.01 357.099  15
   4   5   6 3307.80 341.057  14
   4   5   6 3319.16 555.700  28
   4  -5   6 3581.13 362.217  13
   4  -5   6 3365.74 346.531  12
   4  -5   7 6714.77 536.088  17
   4  -5   7 7082.81 515.355  15
   4  -5   7 6805.91 502.943   7
   4   5   7 6490.16 484.287  14
   4   5   7 6286.80 474.631   7
   4   5   7 5684.61 773.532  28
   4  -5   7 5988.13 462.342  12
   4  -5   7 7592.70 534.934  13
   4  -5   8 1699.02 326.008  17
   4  -5   8 1400.53 276.567  15
   4   5   8 1966.05 309.330   7
   4   5   8 1445.11 274.466  14
   4   5   8 1747.93 436.609  28
   4  -5   8 1617.59 291.677   7
   4  -5   8 1802.29 295.133  13
   4  -5   8 1534.96 273.817  12
   4  -5   9 2616.29 365.488  13
   4  -5   9 2743.20 394.440  17
   4  -5   9 2638.01 365.428  15
   4  -5   9 2796.62 389.784   7
   4   5   9 2442.44 340.004  14
   4   5   9 2698.22 353.880   7
   4  -5   9 3034.66 361.291  12
   4  -5  10 2142.88 355.067  17
   4  -5  10 2192.45 330.022  15
   4   5  10 2321.60 340.597  14
   4  -5  10 2144.16 372.021   7
   4  -5  10 2481.72 362.189  13
   4  -5  11 905.498 291.058  17
   4  -5  11 403.166 186.591  13
   4  -5  11 375.111 193.673  15
   4   5  11 352.698 215.056  14
   4  -5  11 731.680 274.352   7
   4   5  11 395.456 240.023  15
   4  -5  12 2768.76 380.257  17
   4   5  12 2785.07 414.143  15
   4  -5  12 2400.17 321.034  15
   4  -5  12 2073.33 375.487   7
   4   5  12 2854.60 344.189  12
   4  -5  12 2672.27 353.065  13
   4  -5  13 3396.64 389.450  17
   4   5  13 3365.03 400.327  17
   4   5  13 2741.88 351.052  15
   4  -5  13 3048.23 409.370   7
   4  -5  13 3439.68 378.037  13
   4  -5  14 467.790 154.979  13
   4   5  14 774.834 222.058  17
   4   5  14 487.062 191.486  15
  -4  -6  17-34.0303 116.357   4
   4  -6 -17-273.196 152.797  21
   4   6 -16 2694.04 309.320  21
   4  -6 -16 2700.67 358.173  24
   4   6 -16 2846.96 314.657  20
   4   6 -15 1028.03 239.514  20
   4  -6 -15 752.253 258.810  24
   4   6 -15 965.986 241.694  21
   4  -6 -14 6956.05 623.921  24
   4   6 -14 7275.13 547.349  21
   4  -6 -13-268.728 202.347  26
   4   6 -13 66.9421 163.418  21
   4  -6 -12 431.161 234.772  26
   4   6 -12 527.041 221.739  21
   4  -6 -11 63.9015 180.676  26
   4   6 -11 44.7058 164.484  21
  -4  -6  10 18037.2 1210.04   1
  -4   6  10 17440.6 1184.16   1
   4  -6 -10 17086.2 861.329  26
   4   6 -10 16313.1 784.225  21
  -4  -6   9 4908.13 618.278   1
   4  -6  -9 4858.84 431.804   3
  -4   6   9 4502.38 598.375   1
   4   6  -9 4666.12 426.359  21
   4   6  -8 11178.1 599.613  19
  -4  -6   8 11669.7 896.598   1
   4  -6  -8 10799.0 584.587   3
   4   6  -8 10127.0 580.928  21
   4  -6  -7 245.589 149.237  18
  -4   6   7 234.701 179.949  30
   4   6  -7-91.5874 128.664  21
  -4  -6   7-81.6704 159.602   1
  -4   6   6 5971.08 606.233  30
  -4  -6   6 6350.55 609.369   1
  -4   6   5 157.524 159.352  30
  -4  -6   5 25.9126 145.601   1
  -4  -6   4 14502.0 822.599   1
  -4   6   4 14998.6 900.696  30
  -4   6   3 113.769 189.904  30
  -4  -6   3-19.1489 129.149   1
   4   6  -3 202.814 111.298  28
  -4  -6   2 12275.9 685.168   1
   4   6  -2 12659.9 706.701  28
  -4   6   2 12360.0 842.209  30
  -4  -6   1 2764.67 313.967   1
  -4   6   1 1951.39 360.769  30
   4   6  -1 2835.94 362.073  28
  -4   6   0 27201.2 1154.70  30
   4   6   0 27868.0 1155.96  28
  -4   6  -1 704.336 258.558  30
   4   6   1 627.820 234.166  28
  -4   6  -2 678.201 239.105  30
   4   6   2 497.330 235.664  28
  -4   6  -3 1693.07 335.710  30
   4  -6   3 1839.03 317.796  28
   4   6   3 1702.75 402.818  28
   4   6   4 8847.65 869.438  28
   4  -6   4 8873.57 713.201  31
   4  -6   4 8572.14 679.834  28
   4   6   4 8428.19 688.833  31
   4   6   4 9065.07 663.511  10
   4  -6   5 170.895 151.638  17
   4   6   5 86.1876 179.095   8
   4  -6   5 256.623 144.978  15
   4   6   5 261.357 140.424  14
   4  -6   5 803.744 259.920  28
   4   6   5 376.136 296.869  28
   4  -6   5 79.1391 141.966   7
   4  -6   5 147.157 131.835  12
   4   6   5 234.284 190.842  11
   4  -6   6 8129.54 572.229  17
   4   6   6 9552.85 627.465   8
   4  -6   6 8312.49 552.379  15
   4  -6   6 8427.41 541.119   7
   4   6   6 8370.11 537.223  14
   4   6   6 7099.78 861.562  28
   4  -6   6 9277.48 579.765  13
   4  -6   6 9010.38 553.619  12
   4   6   6 7495.30 528.424  11
   4  -6   7 858.958 238.257  17
   4  -6   7 826.936 224.403  15
   4   6   7 646.620 322.713  28
   4   6   7 950.943 239.370   7
   4  -6   7 835.743 201.068  12
   4  -6   7 927.885 234.053  13
   4  -6   7 931.623 258.925   7
   4   6   7 860.448 209.131  14
   4  -6   8 4704.51 462.595  17
   4  -6   8 5191.62 456.415  12
   4  -6   8 5038.28 456.243  15
   4   6   8 6050.19 487.801   7
   4   6   8 4535.23 441.909  14
   4  -6   8 5055.57 474.434  13
   4  -6   8 4885.28 470.957   7
   4   6   9 2743.21 365.061   7
   4  -6   9 2407.76 372.710  17
   4  -6   9 2896.33 361.847  15
   4   6   9 2925.87 380.861  14
   4  -6   9 2794.84 395.640   7
   4  -6   9 3298.33 367.687  12
   4  -6   9 2073.61 311.806  13
   4   6  10 3154.44 391.589  14
   4  -6  10 3491.57 462.697   7
   4  -6  10 3214.56 427.023  17
   4  -6  10 3340.73 409.824  13
   4  -6  10 3431.43 398.994  15
   4  -6  11 1134.76 323.641   7
   4  -6  11 1284.51 288.358  17
   4   6  11 1255.04 287.323  14
   4  -6  11 1117.81 271.630  13
   4  -6  11 1852.11 302.736  15
   4   6  12 1328.23 250.566  12
   4  -6  12 1115.00 277.228  17
   4   6  12 1028.57 282.516  15
   4  -6  12 1132.05 270.932  13
   4  -6  12 1276.55 328.348   7
   4   6  13 74.7623 163.089  17
   4   6  13 69.6299 153.624  15
   4  -6  13 457.734 241.818   7
   4  -6  13-42.7712 156.588  13
   4   6  14 5452.60 444.065  17
   4   6  14 4728.26 404.141  15
   4  -6  14 5395.26 409.083  13
  -4  -7  16 86.7283 146.090   4
   4   7 -16 194.682 158.041  21
   4  -7 -16 158.368 193.685  24
   4   7 -15 657.437 196.038  20
   4  -7 -15 608.518 287.010  24
   4   7 -15 800.789 227.670  21
   4   7 -14 1014.76 228.528  20
   4  -7 -14 745.769 236.248  26
   4  -7 -14 521.695 272.883  24
   4   7 -14 885.024 253.099  21
   4   7 -13 574.418 215.606  20
   4  -7 -13 354.293 252.417  26
   4   7 -13-8.25523 175.121  21
   4  -7 -12 21539.3 1008.29  26
   4   7 -12 20462.9 853.085  11
   4   7 -12 20939.4 938.383  21
   4  -7 -11 2695.22 392.304  26
   4   7 -11 3126.65 376.810  21
  -4   7  10 286.192 245.582   1
   4   7 -10 830.243 218.826  21
  -4  -7  10 762.163 351.258   1
   4   7  -9 217.653 168.004  21
  -4  -7   9 186.817 197.939   1
   4  -7  -9-63.0224 178.152   3
  -4   7   9-156.855 224.542   1
   4   7  -8 448.088 172.507  19
   4  -7  -8 495.932 198.089  18
   4   7  -8 405.547 173.245  21
  -4   7   8-1.70350 197.940  30
   4  -7  -8 228.280 171.445   3
  -4  -7   8 482.604 272.467   1
   4  -7  -7 2157.28 315.835   3
   4   7  -7 2025.60 282.874  19
   4  -7  -7 2452.84 307.018  18
  -4   7   7 1725.92 373.744  30
  -4  -7   7 1912.58 400.081   1
   4   7  -7 2184.18 278.668  11
   4   7  -7 1945.26 273.471  21
  -4   7   6 20650.8 1147.00  30
  -4  -7   6 20331.1 1104.54   1
  -4  -7   5 360.670 192.883   1
  -4   7   5 98.0960 160.520  30
  -4  -7   4 40686.8 1417.83   1
  -4   7   4 45431.2 1585.31  30
  -4  -7   3 3447.12 408.648   1
  -4   7   3 3682.13 489.475  30
  -4  -7   2 3497.71 397.476   1
   4   7  -2 3583.48 390.458  28
  -4   7   2 2772.01 435.344  30
  -4  -7   1 726.523 212.184   1
  -4   7   1 845.161 264.982  30
   4   7  -1 1120.04 270.651  28
   4   7   0 830.630 258.622  28
  -4   7   0 995.564 283.608  30
   4   7   1 64.0878 148.122  28
  -4   7  -1 272.769 217.343  30
  -4   7  -2 22746.1 1132.01  30
   4   7   2 24694.0 1322.19  28
  -4   7  -3 7632.48 681.461  30
   4   7   3 6787.58 769.015  28
   4   7   4 1202.01 275.834   8
   4   7   4 1272.40 327.127  10
   4  -7   4 1931.75 282.960  15
  -4   7  -4 1867.91 361.269  30
   4   7   4 1934.73 438.887  28
   4  -7   4 1404.97 237.669   7
   4  -7   4 1461.64 251.840  12
   4   7   5 696.042 217.966   8
   4  -7   5 523.268 184.601  17
   4  -7   5 410.549 176.000   7
   4  -7   5 247.018 146.417  15
  -4   7  -5 788.312 268.757  30
   4   7   5 541.077 174.325  14
   4  -7   5 364.684 159.180  13
   4  -7   5 673.330 203.456  12
   4   7   5 594.667 170.289  23
   4   7   5 427.908 295.006  28
   4   7   5 525.867 211.630  11
   4  -7   6 4889.65 433.173   7
   4  -7   6 5043.65 435.409  15
   4  -7   6 4253.45 433.185  17
   4   7   6 4821.22 459.434   8
   4   7   6 4906.82 791.367  28
   4  -7   6 4959.53 447.284  13
   4  -7   6 4033.64 381.742  12
   4   7   6 4118.23 401.256  14
   4   7   6 3650.12 382.743  11
   4  -7   7 231.009 170.366  12
   4  -7   7 409.994 217.574   7
   4  -7   7 344.042 194.443  17
   4  -7   7 195.188 148.896  15
   4   7   7 298.512 191.563  14
   4  -7   7 448.197 190.935  13
   4   7   7 480.034 201.256   7
   4   7   7 83.0382 167.968  11
   4  -7   8 4163.98 419.352  15
   4  -7   8 4364.17 474.211  17
   4  -7   8 4760.81 444.448  12
   4  -7   8 4888.73 488.786   7
   4   7   8 5100.80 458.850   7
   4   7   8 4490.94 451.278  14
   4  -7   8 3965.28 443.338  13
   4  -7   9 1624.36 311.529  13
   4  -7   9 1294.46 296.648  17
   4  -7   9 1226.22 266.159  15
   4   7   9 1184.82 283.183  14
  -4  -7  -9 1709.54 306.072  29
   4  -7   9 1645.83 327.870   7
   4  -7   9 1650.92 282.729  12
   4  -7  10 4343.68 490.975   7
   4  -7  10 4534.00 485.367  17
   4   7  10 4295.51 458.396  14
  -4  -7 -10 5144.14 472.496  29
   4  -7  10 4185.09 446.020  13
   4   7  11 1236.84 298.496  14
  -4  -7 -11 1012.44 242.067  29
   4  -7  11 1155.76 335.894   7
   4  -7  11 1034.73 273.849  13
   4  -7  12 1674.48 313.074  13
   4   7  12 2373.94 375.405  15
   4  -7  12 1359.19 348.224   7
   4   7  12 1934.97 300.748  12
   4   7  12 2109.98 328.481  14
   4   7  13 1245.27 264.500  17
   4   7  13 548.346 216.657  15
   4  -7  13 948.026 235.751  13
   4  -7  14 106.339 153.562   5
   4   7  14 165.880 139.807  17
   4   7  14 13.5360 123.425  15
   4   8 -16 363.090 152.825  20
  -4  -8  16 189.627 153.315   4
   4   8 -15 1670.80 275.883  20
   4   8 -15 1578.99 271.572  21
  -4  -8  15 1770.39 292.650   4
   4  -8 -15 1212.54 320.424  24
   4   8 -14 433.999 190.595  20
   4  -8 -14 188.816 268.730  24
   4  -8 -14 306.848 223.681  26
   4   8 -14 165.364 195.255  21
   4  -8 -13 4799.58 524.380  26
   4   8 -13 5607.93 505.967  21
   4   8 -13 5580.11 484.222  20
   4   8 -12 500.976 216.062  20
   4   8 -12 228.448 197.408  21
   4  -8 -12-13.5820 210.895  26
   4   8 -11 806.122 251.678  20
   4  -8 -11 701.544 307.715  26
   4   8 -11 988.416 264.592  21
   4   8 -11 1224.75 247.697  11
   4  -8 -10 4170.49 433.639   3
   4   8 -10 3772.79 384.997  11
  -4   8  10 4712.88 649.628   1
   4   8 -10 3862.58 407.598  21
   4   8 -10 4143.81 418.521  20
   4  -8  -9 6473.95 523.444   3
  -4  -8   9 5978.48 725.503   1
   4   8  -9 6052.55 466.291  11
   4   8  -9 5815.57 490.820  21
  -4   8   9 6471.67 738.180   1
   4   8  -9 6277.16 490.391  20
   4  -8  -8 1728.83 319.781   3
   4   8  -8 1674.40 287.097  20
   4   8  -8 1861.13 315.655  19
   4  -8  -8 1945.15 313.844  18
  -4   8   8 1586.50 373.278  30
  -4  -8   8 1842.63 413.870   1
   4   8  -8 1946.69 292.512  21
   4   8  -8 1857.83 269.094  11
   4   8  -7 15680.9 741.555  19
   4  -8  -7 15220.8 749.248  18
  -4  -8   7 14508.7 1015.54   1
  -4   8   7 15165.4 1054.90  30
   4  -8  -7 16011.7 789.838   3
   4   8  -7 15519.8 728.900  21
   4   8  -7 16167.7 701.483  11
   4   8  -6 5518.02 439.332  19
   4  -8  -6 6460.64 481.082  18
   4  -8  -6 6643.93 517.483   3
  -4  -8   6 5879.52 632.562   1
  -4   8   6 5826.50 631.064  30
   4   8  -6 6662.66 450.604  11
   4   8  -6 6109.95 451.351  21
  -4  -8   5 22910.2 1167.02   1
  -4   8   5 22163.2 1171.17  30
  -4  -8   4 5890.10 587.328   1
  -4   8   4 6183.28 625.107  30
  -4  -8   3 13147.9 827.679   1
  -4   8   3 14044.6 926.020  30
  -4   8   2 11128.4 853.734  30
  -4  -8   2 11700.1 749.264   1
  -4  -8   1 5746.83 527.896   1
  -4   8   1 4904.27 582.847  30
   4   8  -1 5046.49 497.137  28
  -4   8   0 5475.91 610.234  30
   4   8   0 5559.85 573.232  28
   4   8   1 48835.3 1818.05  28
  -4   8  -1 50859.6 1751.01  30
  -4   8  -2 985.181 293.648  30
   4   8   2 1132.36 350.821  28
   4   8   3 12530.5 777.149  10
   4   8   3 13507.5 1166.57  28
  -4   8  -3 13492.2 928.463  30
   4   8   3 12752.3 720.451   8
   4  -8   3 13114.8 645.656  12
   4   8   3 11944.0 642.607  22
   4   8   3 14019.4 666.506  11
   4   8   4 2765.08 338.280  11
   4  -8   4 2294.33 295.543   7
   4   8   4 2199.17 354.732   8
  -4   8  -4 2416.07 428.931  30
   4   8   4 2235.05 561.480  28
   4   8   4 2509.15 294.454  23
   4  -8   4 2371.83 311.778  13
   4  -8   4 2286.80 293.894  12
   4  -8   5 125.015 135.222  12
   4  -8   5 191.507 160.255   7
   4   8   5 382.672 244.865   8
   4  -8   5 88.2404 138.700  13
   4   8   5 249.384 290.156  28
   4   8   5 366.087 163.639  23
   4   8   5 257.446 163.725  11
  -4   8  -5 345.488 209.266  30
  -4   8  -6 5410.46 660.880  30
   4  -8   6 4781.54 451.125   7
   4   8   6 4577.42 446.676   8
   4  -8   6 4703.53 447.282  13
   4   8   6 4362.85 852.631  28
   4  -8   6 5155.75 451.173  12
   4   8   6 4302.17 426.293  11
   4   8   6 4999.88 446.268  14
  -4   8  -7 7266.16 789.348  30
   4   8   7 8409.67 575.595   7
   4  -8   7 7252.20 563.128   7
   4   8   7 6743.24 535.140  14
   4   8   7 6537.80 1032.08  28
   4  -8   7 7690.12 552.159  12
   4   8   7 6207.29 510.782  11
   4  -8   7 6779.39 549.128  13
   4   8   8 8541.22 609.986  14
  -4  -8  -8 8937.60 594.534  29
   4  -8   8 8182.87 620.835  13
   4  -8   8 8981.63 593.196  12
   4  -8   8 8305.14 631.197   7
   4   8   9 17225.1 862.601  14
  -4  -8  -9 18585.0 867.728  29
   4  -8   9 15889.9 864.998  13
   4  -8   9 18379.3 849.314  12
   4  -8   9 17682.1 929.428   7
  -4  -8 -10 143.506 184.784  29
   4   8  10 214.044 215.294  14
   4  -8  10 676.470 288.537   7
   4  -8  10 18.5970 169.876  13
   4   8  11 1537.94 307.097  14
  -4  -8 -11 1631.70 287.187  29
   4  -8  11 1225.65 354.754   7
   4  -8  11 1461.25 284.910  13
   4   8  12 423.810 221.830  15
   4   8  12 1247.43 264.385  14
   4  -8  12 1143.15 317.190   7
   4  -8  12 1073.11 245.105  13
   4  -8  13 89.1263 142.226  13
   4   8  13-63.4500 194.829  17
   4  -8  13-270.914 158.487  16
   4   8  14 2560.79 304.065  15
   4  -8  14 3006.32 295.232   5
   4  -9 -16 1095.23 248.872  24
  -4  -9  16 1352.68 239.346   4
   4   9 -15 748.784 208.211  20
  -4  -9  15 1648.77 291.584   4
   4  -9 -15 993.191 221.654  26
   4  -9 -15 1375.07 314.493  24
   4   9 -14 1151.93 265.847  20
  -4  -9  14 1370.40 285.060   4
   4  -9 -14 1018.76 317.306  24
   4   9 -14 1285.02 280.600  21
   4  -9 -14 931.665 262.630  26
   4   9 -13-83.7479 191.649  20
   4   9 -13 224.485 206.577  21
   4  -9 -13-251.795 253.893  26
   4   9 -12 427.783 215.885  20
   4  -9 -12 271.848 259.121  26
   4   9 -12 572.800 234.405  21
   4   9 -11 7486.99 580.699  21
   4   9 -11 7525.52 561.999  20
   4   9 -10 2650.77 354.144  20
  -4  -9  10 3596.51 401.174  32
   4   9 -10 3420.38 374.572  11
   4   9 -10 2611.64 374.156  21
   4  -9 -10 2658.44 371.404   3
   4   9  -9 7001.48 628.315  19
   4  -9  -9 7018.38 587.571   3
  -4  -9   9 6431.70 790.121   1
  -4  -9   9 6948.52 533.400  32
  -4   9   9 6691.79 792.298  30
   4   9  -9 6986.74 502.077  11
   4   9  -9 7073.89 546.234  21
   4   9  -9 6432.97 508.003  20
   4  -9  -8 3524.53 433.522   3
   4   9  -8 3810.80 446.920  19
   4  -9  -8 3302.07 400.769  18
  -4   9   8 4264.77 627.278  30
  -4  -9   8 3566.87 564.131   1
   4   9  -8 3541.04 360.842  11
   4   9  -8 3348.71 387.196  21
   4   9  -8 3397.12 370.248  20
   4   9  -7 7738.54 563.148  19
   4  -9  -7 7243.32 547.005  18
  -4  -9   7 7622.18 751.480   1
  -4   9   7 7603.76 781.151  30
   4  -9  -7 8209.82 616.281   3
   4   9  -7 7851.30 549.113  21
   4   9  -7 7310.87 494.906  11
   4   9  -7 6976.13 493.260  20
   4  -9  -6 358.476 202.796  25
   4   9  -6 242.701 183.426  19
   4  -9  -6 298.628 180.106  18
  -4   9   6 48.6120 211.944  30
  -4  -9   6 53.4380 185.627   1
   4  -9  -6-8.42294 242.748   3
   4   9  -6 253.689 178.092  21
   4   9  -6 475.244 176.659  11
   4   9  -5 12984.9 676.315  19
   4   9  -5 13730.6 650.968  11
   4  -9  -5 12995.2 683.283  18
  -4  -9   5 11759.8 884.163   1
  -4   9   5 13515.0 942.391  30
   4  -9  -5 14696.0 789.089   3
   4  -9  -5 14043.2 703.224   6
   4   9  -5 14264.3 701.490  21
   4  -9  -5 13157.8 711.638   5
   4  -9  -4 152.126 177.051   3
   4   9  -4 150.802 157.255  19
  -4   9   4 242.727 186.771  30
  -4  -9   4-306.008 212.463   1
  -4  -9   3 14470.6 921.135   1
  -4   9   3 13722.2 946.465  30
  -4  -9   2 298.174 176.440   1
  -4   9   2 343.451 229.487  30
  -4  -9   1 15063.3 915.945   1
  -4   9   1 12347.6 948.960  30
  -4   9   0 8597.83 785.376  30
   4   9   0 8601.19 726.761  28
  -4   9  -1 2423.15 455.619  30
   4   9   1 1905.26 387.363  28
   4   9   2 604.057 239.436  10
   4  -9   2 102.131 172.309   5
   4  -9   2 569.188 188.748  12
  -4   9  -2 403.994 247.589  30
   4  -9   2 426.669 177.306  16
   4   9   2 272.635 185.910  28
   4   9   2 250.170 180.133   8
   4   9   2 57.0062 124.095  22
   4   9   2 555.232 216.601  27
   4   9   2 269.205 151.049  11
   4  -9   3 9468.31 592.918  16
   4   9   3 7962.74 632.675   8
   4  -9   3 9979.89 556.597   7
  -4   9  -3 9264.29 802.231  30
   4  -9   3 9749.04 579.073  12
   4  -9   3 9911.93 555.930  25
   4   9   3 9493.76 565.062  23
   4   9   3 10085.0 586.511  11
   4   9   3 9363.25 583.103  22
   4  -9   3 8705.73 577.606   5
   4   9   3 10398.9 699.787  10
   4   9   4 19.8624 211.271   8
   4  -9   4 133.225 170.495  16
  -4   9  -4 56.2320 153.012  30
   4  -9   4 106.391 164.826  12
   4  -9   4-7.79328 132.169  13
   4   9   4-105.993 311.690  28
   4  -9   4-76.0815 183.813   7
   4   9   4 99.4033 137.525  23
   4   9   4 271.075 161.543  11
   4   9   5 10454.5 638.858  11
   4   9   5 11577.1 688.981   8
   4  -9   5 11500.5 657.739   7
  -4   9  -5 11172.0 909.583  30
   4   9   5 9406.52 1321.07  28
   4  -9   5 11308.6 685.677  13
   4   9   5 11299.5 643.045  23
   4  -9   5 10856.3 642.057  12
   4  -9   6 1569.54 294.412  13
   4   9   6 1649.34 295.001  14
   4  -9   6 1671.97 311.563   7
   4  -9   6 1490.70 272.500  12
   4   9   6 1551.19 297.165  11
  -4   9  -6 2212.28 446.028  30
   4  -9   7 9835.87 637.907  12
   4  -9   7 9418.67 663.347   7
   4   9   7 8813.77 617.801  14
   4  -9   7 8385.25 626.074  13
   4   9   7 8338.44 603.387  11
   4  -9   8 1024.92 310.476   7
   4  -9   8 1344.92 302.259  13
   4   9   8 1085.05 268.346  14
  -4  -9  -8 1131.27 263.670  29
   4  -9   8 1427.60 285.894  12
   4  -9   9 871.083 270.634  13
  -4  -9  -9 936.308 240.121  29
   4   9   9 1055.31 271.174  14
   4  -9   9 741.618 298.593   7
   4  -9   9 1285.90 283.154  12
   4   9  10 177.794 185.928  14
   4  -9  10 341.631 269.926   7
   4  -9  10 106.926 161.628  13
  -4  -9 -10 89.0117 173.356  29
   4   9  11 3777.70 428.102  14
  -4  -9 -11 3715.56 410.146  29
   4  -9  11 2379.68 426.060   7
   4  -9  11 3104.57 395.332  13
   4  -9  12 337.677 192.250  16
   4   9  12 134.310 173.752  15
   4   9  12-51.9701 149.775  14
   4  -9  12 534.506 192.981  13
   4   9  13 3955.73 383.163  17
   4   9  13 3068.67 363.684  15
   4  -9  13 3934.07 358.642  16
   4  -9  13 4486.78 395.510   5
  -4 -10  16 441.340 168.272   4
   4 -10 -16 736.893 187.352  24
   4  10 -15 730.312 184.973  20
   4 -10 -15 652.937 218.405  24
  -4 -10  15 649.863 208.891   4
   4  10 -14 408.816 163.786  20
   4 -10 -14 567.041 268.171  24
  -4 -10  14 205.003 182.074   4
   4 -10 -14 94.2163 192.011  26
  -4 -10  13 4354.74 457.696   4
   4 -10 -13 3535.70 475.657  26
   4  10 -13 3700.40 408.273  20
   4  10 -12 570.254 192.163  20
   4 -10 -12 82.2208 269.848  26
   4  10 -12 578.206 228.291  21
   4  10 -11 1178.30 286.566  20
  -4 -10  11 1765.58 333.478  32
   4  10 -11 1797.77 319.243  21
   4 -10 -11 992.563 306.062   3
   4  10 -10 1470.89 281.675  20
  -4 -10  10 1483.76 300.471  32
   4  10 -10 1831.01 318.814  21
   4 -10 -10 2012.51 379.150   3
   4  10  -9 1808.66 299.462  20
   4  10  -9 1434.59 402.544  19
  -4 -10   9 1858.82 337.015  32
   4  10  -9 1601.41 291.833  21
   4  10  -9 1338.43 257.175  11
   4 -10  -9 2217.45 396.708   3
   4  10  -8 1513.75 266.354  20
   4 -10  -8 1778.32 397.323   3
   4  10  -8 1453.43 364.805  19
   4 -10  -8 1091.98 259.862  18
  -4  10   8 1470.11 407.982  30
   4  10  -8 1221.05 266.084  21
  -4 -10   8 1405.22 413.628   1
   4  10  -8 1134.52 233.126  11
   4  10  -7 5722.30 547.311  19
  -4 -10   7 5605.82 699.939   1
   4 -10  -7 4742.66 469.331  18
   4  10  -7 5425.09 479.363  21
  -4  10   7 4640.75 640.394  30
   4 -10  -7 5864.40 606.102   3
   4  10  -7 5168.57 427.899  11
   4  10  -7 4505.25 413.612  20
   4  10  -6 1037.35 246.442  20
   4  10  -6 314.482 189.884  19
   4 -10  -6 869.105 265.011  25
   4 -10  -6 212.259 150.262  18
   4 -10  -6 51.9827 278.224   3
  -4  10   6 886.767 366.854  30
  -4 -10   6 527.300 185.114   4
  -4 -10   6 378.383 188.935   1
   4  10  -6 690.565 198.121  11
   4  10  -5 20886.1 904.376  19
  -4 -10   5 20864.8 1236.27   1
   4 -10  -5 20432.9 865.443   6
   4 -10  -5 20776.4 845.703  25
   4 -10  -5 20397.4 899.836  18
  -4 -10   5 22807.4 862.947   4
  -4  10   5 21731.1 1229.90  30
   4 -10  -5 24760.8 1156.51   3
   4  10  -5 22837.8 857.601  11
   4 -10  -5 20800.7 907.910   5
   4 -10  -4 332.786 196.627   5
   4 -10  -4 380.205 241.445   3
   4  10  -4 469.725 187.795  19
   4 -10  -4 403.338 198.761  18
  -4 -10   4 203.318 196.763   1
   4 -10  -4 974.212 241.727   6
   4 -10  -4 814.200 284.013  25
  -4  10   4 682.103 271.963  30
   4  10  -4 695.432 192.455  11
   4 -10  -3 3682.15 459.678   3
   4  10  -3 3237.68 378.633  19
   4 -10  -3 2777.94 358.420  18
  -4 -10   3 2989.89 489.453   1
  -4  10   3 2556.86 453.101  30
   4 -10  -3 3489.10 380.625  25
   4 -10  -3 3551.39 387.631   6
   4  10  -3 3302.02 345.713  22
   4  10  -3 3007.51 334.694  11
   4 -10  -3 3351.71 364.816   5
  -4 -10   2 5540.07 621.240   1
   4  10  -2 5909.15 480.149  19
   4 -10  -2 5741.16 498.933  18
  -4  10   2 6343.96 681.981  30
   4 -10  -2 6257.09 509.097  25
   4  10  -2 5521.27 481.542  27
   4 -10  -2 6775.11 526.837   6
   4 -10  -2 6896.22 564.262   3
   4  10  -2 5931.34 459.365  11
   4  10  -2 6077.10 453.024  22
   4 -10  -2 6269.41 472.665   5
  -4  10   1 3889.99 568.354  30
   4 -10  -1 3749.34 411.784  18
   4 -10  -1 3502.15 399.304   6
   4 -10  -1 4025.01 380.698  16
   4 -10  -1 4693.61 436.972  25
   4  10  -1 4188.78 403.676  11
   4  10  -1 3771.95 364.799  22
   4  10  -1 3322.11 377.861  27
   4 -10  -1 3951.74 386.813   5
   4 -10   0 152.815 168.349   5
   4 -10   0 304.164 193.158  18
   4 -10   0 222.308 171.769  16
   4  10   0 363.326 184.498   8
  -4  10   0-151.865 227.160  30
   4 -10   0 322.234 201.296  25
   4  10   0 363.483 161.834  22
   4  10   0 170.770 174.268  27
   4  10   0 497.702 199.681  11
   4  10   1 26786.5 1094.34  10
   4 -10   1 30848.4 1078.45  18
  -4  10  -1 27198.4 1426.33  30
   4  10   1 28187.2 1027.00   8
   4 -10   1 29595.9 1014.46  16
   4  10   1 29492.7 1438.30  28
   4  10   1 25077.9 954.816  27
   4 -10   1 29264.3 1049.62  12
   4 -10   1 29832.0 1022.55  25
   4  10   1 26896.9 959.089  23
   4  10   1 28598.3 959.509  22
   4  10   1 28112.8 964.888  11
   4 -10   1 27592.5 1011.65   5
   4  10   2 6167.22 549.557  10
   4  10   2 5749.52 535.129   8
   4 -10   2 7408.04 536.077  16
  -4  10  -2 6638.25 731.662  30
   4  10   2 6240.75 735.260  28
   4 -10   2 7181.93 521.157  12
   4  10   2 6741.04 502.808  27
   4  10   2 5968.71 481.313  23
   4 -10   2 6298.85 500.257  25
   4  10   2 6911.55 493.703  11
   4  10   2 6998.42 493.061  22
   4 -10   2 5907.03 508.234   5
   4 -10   3 593.661 217.106   5
   4 -10   3 981.729 239.623   7
   4  10   3 437.317 169.292  11
   4  10   3 669.453 245.918   8
   4 -10   3 928.789 249.978  16
  -4  10  -3 751.022 305.069  30
   4  10   3 1387.97 374.581  28
   4 -10   3 1122.29 260.949  25
   4  10   3 786.664 221.957  23
   4  10   3 1343.87 257.480  22
   4 -10   3 1073.15 242.624  12
  -4  10  -4 3372.26 521.917  30
   4 -10   4 3354.84 388.124   7
   4 -10   4 2839.16 369.306   5
   4  10   4 3401.50 413.205   8
   4 -10   4 3401.08 394.088  16
   4  10   4 3346.81 373.460  23
   4  10   4 2930.30 593.936  28
   4 -10   4 3709.63 408.698  12
   4 -10   4 3868.46 397.179  25
   4  10   4 3151.19 362.613  11
   4 -10   5 488.729 213.223  16
   4  10   5 682.888 225.190   8
  -4  10  -5 89.2274 163.447  30
   4 -10   5 713.910 229.911   7
   4  10   5 382.533 167.678  23
   4  10   5 461.819 214.334  11
   4 -10   5 527.718 227.205  12
  -4  10  -6 750.676 290.261  30
   4 -10   6 613.539 225.009   7
   4  10   6 308.370 193.497  14
   4 -10   6 305.415 160.972  13
   4 -10   6 554.752 206.490  12
   4  10   6 568.682 211.978  11
   4 -10   7 4501.13 478.069  13
   4 -10   7 5543.01 532.191   7
   4  10   7 5755.64 527.840  14
   4 -10   7 5966.79 529.281  12
   4  10   7 4933.64 477.971  11
   4  10   8 1546.33 312.214  14
   4 -10   8 1935.52 387.926   7
   4 -10   8 1776.62 318.334  12
   4 -10   8 1584.18 313.136  13
   4 -10   9 11747.3 814.580   7
   4  10   9 12476.1 762.129  14
   4 -10   9 10804.2 736.604  13
  -4 -10  -9 13566.5 765.141  29
   4 -10  10 4549.89 489.116  13
   4 -10  10 3568.97 498.549   7
   4  10  10 4625.80 481.640  14
  -4 -10 -10 5530.17 495.412  29
   4 -10  11 45.4256 178.304   5
   4 -10  11-21.1438 168.848  16
   4 -10  11-200.708 276.048   7
   4  10  11 335.956 201.062  14
  -4 -10 -11 368.611 196.581  29
   4 -10  12 697.276 220.637   5
   4 -10  12 598.255 182.027  16
   4  10  12 837.176 255.135  15
   4  10  12 649.292 198.971  14
   4 -10  13 137.287 143.231   5
   4 -10  13 402.139 139.881  16
   4  10  13 635.493 191.704  15
   4  11 -15 2177.32 251.251  20
  -4 -11  15 2316.06 315.211   4
   4 -11 -15 2194.90 291.898  24
[truncated: 497,823 more chars]
