# Supplementary material for: Crystal structure of di­chlorido­bis­{μ-2-meth­oxy-6-[(methyl­imino)­meth­yl]phenolato}{2-meth­oxy-6-[(methyl­imino)­meth­yl]phenolato}cadmium(II)cobalt(III) monohydrate
Source: Acta Crystallogr E Crystallogr Commun. 2018 Oct 2;74(Pt 11):1532–5. doi: 10.1107/S2056989018013610 (PMC6218914; doi:10.1107/S2056989018013610)
Supplement: Supplementary file 2 [file e-74-01532-Isup2.hkl]

data_I                                                                          
_shelx_title ' kk5 in P2(1)/n'                                                  
_shelx_refln_list_code          4                                               
_shelx_F_calc_maximum      415.04                                               
_exptl_crystal_F_000      1520.00                                               
_reflns_d_resolution_high  0.8354                                               
                                                                                
loop_                                                                           
 _space_group_symop_operation_xyz                                               
 'x, y, z'                                                                      
 '-x+1/2, y+1/2, -z+1/2'                                                        
 '-x, -y, -z'                                                                   
 'x-1/2, -y-1/2, z-1/2'                                                         
                                                                                
_cell_length_a     9.4036                                                       
_cell_length_b    21.1588                                                       
_cell_length_c    15.0319                                                       
_cell_angle_alpha  90.000                                                       
_cell_angle_beta  102.221                                                       
_cell_angle_gamma  90.000                                                       
                                                                                
_shelx_F_squared_multiplier     1.000                                           
                                                                                
loop_                                                                           
 _refln_index_h                                                                 
 _refln_index_k                                                                 
 _refln_index_l                                                                 
 _refln_F_squared_calc                                                          
 _refln_F_squared_meas                                                          
 _refln_F_squared_sigma                                                         
 _refln_observed_status                                                         
   2   0   0       6852.98       7769.67       274.54 o                         
   4   0   0       1334.30        954.26        91.75 o                         
   6   0   0       1968.78       2310.20       103.01 o                         
   8   0   0       2297.88       2423.80       112.25 o                         
  10   0   0       2881.63       2586.95       304.76 o                         
   1   1   0       5076.56       5423.31        85.29 o                         
   2   1   0       7018.13       9207.08       154.95 o                         
   3   1   0      16111.55      14953.62       244.12 o                         
   4   1   0      62186.73      62717.57       588.77 o                         
   5   1   0        249.11        183.26        54.65 o                         
   6   1   0       6567.06       6017.90       181.51 o                         
   7   1   0        515.04        549.88        43.74 o                         
   8   1   0        768.05        666.08        44.52 o                         
   9   1   0       1003.36        895.41        61.26 o                         
  10   1   0       1934.25       1814.55       125.45 o                         
   0   2   0      67484.03      78029.67      2774.39 o                         
   1   2   0        682.01        854.80        34.69 o                         
   2   2   0       7163.03       6739.31       136.12 o                         
   3   2   0        141.55        147.70        36.97 o                         
   4   2   0        813.13        678.13        66.88 o                         
   5   2   0      21248.77      20098.17       424.08 o                         
   6   2   0        586.79        675.08        54.16 o                         
   7   2   0         79.43         87.52        35.77 o                         
   8   2   0        872.60        866.49        51.98 o                         
   9   2   0         79.96         71.59        38.46 o                         
  10   2   0       2772.26       2830.07       127.29 o                         
   1   3   0      11913.19      14218.48       236.71 o                         
   2   3   0        281.33        513.67        41.65 o                         
   3   3   0       9847.49       9609.26       202.29 o                         
   4   3   0       4864.61       5128.77       152.00 o                         
   5   3   0         55.91        192.77        55.08 o                         
   6   3   0        848.99        834.79        58.48 o                         
   7   3   0       6684.11       6290.73       123.06 o                         
   8   3   0       1220.23       1156.26        71.50 o                         
   9   3   0       3979.78       3981.46       137.44 o                         
  10   3   0          3.06        105.89        61.90 o                         
   0   4   0       2828.67       2919.53       128.59 o                         
   1   4   0      11452.32      12247.08       263.02 o                         
   2   4   0        838.84        879.84        51.17 o                         
   3   4   0        833.85       1149.05        77.69 o                         
   4   4   0       6564.11       6907.66       202.53 o                         
   5   4   0      16107.43      17851.72       506.81 o                         
   6   4   0       4423.88       4244.46       113.75 o                         
   7   4   0        409.96        488.05        42.59 o                         
   8   4   0        575.54        592.86        61.59 o                         
   9   4   0          0.68        -11.88        39.37 o                         
  10   4   0        308.30        221.02        49.81 o                         
   1   5   0       9684.74      11499.40       213.93 o                         
   2   5   0      51111.80      54984.20       404.36 o                         
   3   5   0       6245.44       7316.92       196.31 o                         
   4   5   0       1360.52       1442.67       101.79 o                         
   5   5   0         27.12        180.75        76.42 o                         
   6   5   0       1038.87       1030.12        62.98 o                         
   7   5   0        176.93        181.84        39.67 o                         
   8   5   0       2284.69       2330.83       106.63 o                         
   9   5   0       1418.73       1252.81        76.73 o                         
  10   5   0       1277.65       1424.76        83.46 o                         
   0   6   0      38351.86      46117.56       574.35 o                         
   1   6   0       1068.23        605.05        67.47 o                         
   2   6   0      10223.37      10783.94       448.09 o                         
   3   6   0          3.39         31.53        39.39 o                         
   4   6   0      12681.33      14701.14       436.12 o                         
   5   6   0         10.95         73.87       160.40 o                         
   6   6   0      11640.12      11491.88       168.58 o                         
   7   6   0         64.56         76.47        36.29 o                         
   8   6   0        125.08        119.24        43.25 o                         
   9   6   0        224.88        346.28        56.81 o                         
  10   6   0        219.16        230.26        56.29 o                         
   1   7   0       4925.63       4732.82       175.00 o                         
   2   7   0      22938.47      24653.54       450.83 o                         
   3   7   0       2809.95       2820.96       121.51 o                         
   4   7   0        323.89        487.38       102.02 o                         
   5   7   0       1744.86       2124.78        90.75 o                         
   6   7   0       2111.26       2003.13        76.39 o                         
   7   7   0         27.06         28.19        39.27 o                         
   8   7   0       4168.44       4069.12       127.51 o                         
   9   7   0         17.75         54.59        54.95 o                         
  10   7   0        887.80       1011.52        98.45 o                         
   0   8   0       2470.23       1745.65       182.31 o                         
   1   8   0      18715.94      20007.35       368.41 o                         
   2   8   0      22410.15      22709.13       515.86 o                         
   3   8   0       2691.94       2856.98       130.55 o                         
   4   8   0       2813.09       2947.26       223.04 o                         
   5   8   0       7288.99       7399.98       124.26 o                         
   6   8   0        181.33        262.55        38.65 o                         
   7   8   0        294.81        319.10        40.68 o                         
   8   8   0        171.36        194.87        47.27 o                         
   9   8   0        113.37        215.72        82.98 o                         
  10   8   0        420.75        525.10        86.63 o                         
   1   9   0       6121.10       7216.05       298.71 o                         
   2   9   0       1168.89       1129.13       108.15 o                         
   3   9   0       7871.97       7376.70       296.94 o                         
   4   9   0       5920.56       4590.87       284.76 o                         
   5   9   0        412.86        458.23        33.18 o                         
   6   9   0       5657.82       5595.18       131.84 o                         
   7   9   0       6216.68       6424.46       142.87 o                         
   8   9   0        914.35        706.96        68.59 o                         
   9   9   0       1623.65       1569.22       110.64 o                         
  10   9   0         81.72        239.67        86.52 o                         
   0  10   0      21936.47      23526.60       692.24 o                         
   1  10   0      27055.05      31469.52      1013.56 o                         
   2  10   0       7862.97       8034.78       304.47 o                         
   3  10   0       8138.94       8257.89       283.90 o                         
   4  10   0         27.29        136.02        32.76 o                         
   5  10   0       2520.15       2498.20        71.64 o                         
   6  10   0         44.30         16.19        40.80 o                         
   7  10   0       2007.86       1935.82        85.03 o                         
   8  10   0        917.50       1043.21        79.38 o                         
   9  10   0        346.23        273.27        59.39 o                         
  10  10   0       1174.61       1565.10       120.92 o                         
   1  11   0       1194.09        921.68       214.55 o                         
   2  11   0       2799.71       2976.64       179.39 o                         
   3  11   0      18505.25      18798.42       549.48 o                         
   4  11   0       8350.37       8269.27       134.18 o                         
   5  11   0        120.74        110.74        31.69 o                         
   6  11   0       2335.18       2341.20        83.08 o                         
   7  11   0        888.41        936.11        64.67 o                         
   8  11   0        225.12        214.05        49.94 o                         
   9  11   0        223.00        126.16        53.26 o                         
   0  12   0      38551.82      44603.88      1053.38 o                         
   1  12   0       1557.45       1432.89       142.36 o                         
   2  12   0        245.16        -12.65       217.96 o                         
   3  12   0       5417.92       5671.53       100.79 o                         
   4  12   0       1258.61       1263.13        50.62 o                         
   5  12   0        885.95        878.48        49.11 o                         
   6  12   0       2109.22       2013.97        78.22 o                         
   7  12   0       1308.87        993.31        68.94 o                         
   8  12   0       1318.62       1222.35        87.10 o                         
   9  12   0        442.17        428.24        61.86 o                         
   1  13   0       2415.73       1983.79       168.68 o                         
   2  13   0      14485.91      15604.89       198.80 o                         
   3  13   0         82.27         94.15        27.55 o                         
   4  13   0       5253.44       4996.48        96.40 o                         
   5  13   0        907.19        950.90        64.54 o                         
   6  13   0        658.38        732.28        53.81 o                         
   7  13   0          6.35         94.91        38.83 o                         
   8  13   0       1651.87       1800.92       110.22 o                         
   9  13   0        560.77        726.25        63.44 o                         
   0  14   0       8567.18       9015.61       306.16 o                         
   1  14   0       1517.38       1452.25        72.66 o                         
   2  14   0          3.16          3.30        22.26 o                         
   3  14   0        528.06        528.85        37.23 o                         
   4  14   0       3041.72       2838.41        80.08 o                         
   5  14   0      12739.01      13008.35       176.49 o                         
   6  14   0        585.88        582.35        53.22 o                         
   7  14   0         18.38         49.62        47.15 o                         
   8  14   0        369.39        325.79        53.09 o                         
   9  14   0        119.59         42.65        49.79 o                         
   1  15   0       5646.71       5571.68       115.46 o                         
   2  15   0        174.51        174.91        27.77 o                         
   3  15   0       4837.37       4803.73       103.11 o                         
   4  15   0       7952.67       7824.41       124.53 o                         
   5  15   0         84.55        105.12        36.04 o                         
   6  15   0        200.76        183.70        41.50 o                         
   7  15   0        237.46        344.50        47.07 o                         
   8  15   0        255.38        260.99        49.81 o                         
   0  16   0       1938.28       2370.97       137.98 o                         
   1  16   0       4234.91       4174.21       122.45 o                         
   2  16   0         55.77         29.79        30.09 o                         
   3  16   0         84.26        161.15        36.01 o                         
   4  16   0        118.88         82.26        32.68 o                         
   5  16   0       8297.21       8420.57       154.71 o                         
   6  16   0         77.83        116.78        41.96 o                         
   7  16   0        958.99       1033.54        69.09 o                         
   8  16   0         72.84         95.29        38.72 o                         
   1  17   0       2482.23       2635.21       101.75 o                         
   2  17   0       3671.14       3465.23       107.87 o                         
   3  17   0       1002.96        989.26        58.58 o                         
   4  17   0         42.07         50.91        32.11 o                         
   5  17   0         77.59         96.75        39.47 o                         
   6  17   0        409.52        406.54        72.63 o                         
   7  17   0         92.75         92.69        36.76 o                         
   8  17   0       1101.92       1197.97       167.72 o                         
   0  18   0       7376.21       7556.70       227.19 o                         
   1  18   0        160.57        195.75        50.49 o                         
   2  18   0       1923.73       1816.49        79.28 o                         
   3  18   0        137.74        193.28        38.31 o                         
   4  18   0       3768.28       3790.42       102.11 o                         
   5  18   0        688.88        804.64        70.93 o                         
   6  18   0       1135.71       1411.87        86.48 o                         
   7  18   0          5.57        -33.75        33.75 o                         
   1  19   0        275.63        267.75        49.03 o                         
   2  19   0       6088.00       6435.84       163.23 o                         
   3  19   0       3347.57       3649.17       116.99 o                         
   4  19   0        706.92        569.34        55.39 o                         
   5  19   0          3.86         40.41        43.21 o                         
   6  19   0         48.56        -14.67        41.43 o                         
   7  19   0        247.49        343.98        88.74 o                         
   0  20   0       1917.35       2081.32       145.51 o                         
   1  20   0       6310.41       6740.74       182.86 o                         
   2  20   0       3336.43       3286.76       118.13 o                         
   3  20   0       2057.84       2378.97        93.84 o                         
   4  20   0       1400.85       1483.72        74.91 o                         
   5  20   0        171.45        124.58        42.17 o                         
   6  20   0        704.99        701.62        58.23 o                         
   1  21   0          4.11        -11.82        39.51 o                         
   2  21   0        646.19        613.60        59.82 o                         
   3  21   0       5873.05       6347.63       250.27 o                         
   4  21   0         88.82         23.01        55.21 o                         
   5  21   0         75.34        132.90        56.67 o                         
   6  21   0        235.21         91.09        72.70 o                         
   0  22   0        310.34        359.66       106.66 o                         
   1  22   0       3343.62       3396.67       123.50 o                         
   2  22   0         15.56         -1.93        39.02 o                         
   3  22   0       1930.79       2124.02        98.83 o                         
   4  22   0         13.31         54.15        30.42 o                         
   5  22   0        136.92        181.16        47.66 o                         
   1  23   0         20.36         -5.07        32.73 o                         
   2  23   0        536.53        601.65        50.79 o                         
   3  23   0       2507.82       2587.20       104.93 o                         
   4  23   0        446.79        420.66        50.37 o                         
   0  24   0       2899.17       3365.77       214.04 o                         
   1  24   0        189.40         90.18        38.40 o                         
   2  24   0         15.83         41.53        59.60 o                         
   3  24   0        209.89        165.69        40.33 o                         
   1  25   0        481.02        470.59        67.61 o                         
  -9   0   1       4306.80       4459.39       183.68 o                         
  -7   0   1      10030.57      10102.97       222.89 o                         
  -5   0   1       7842.57       8209.48       242.00 o                         
  -3   0   1       1733.00       1072.86       135.44 o                         
  -1   0   1        898.81        642.75        53.77 o                         
   1   0   1      46229.39      45249.24      3004.13 o                         
   3   0   1      58577.84      61178.50       990.66 o                         
   5   0   1       1134.21       1308.89       206.14 o                         
   7   0   1       1787.32       1762.64        82.42 o                         
   9   0   1       2921.78       2491.65       172.79 o                         
 -10   1   1        509.38        521.11        72.71 o                         
  -9   1   1         51.60         31.26        43.68 o                         
  -8   1   1         62.41         13.56        39.85 o                         
  -7   1   1       2825.99       2736.08        91.26 o                         
  -6   1   1       2425.07       2694.36        88.90 o                         
  -5   1   1         17.37         69.48        33.48 o                         
  -4   1   1         55.53        291.55        45.06 o                         
  -3   1   1      55297.81      57941.49       702.42 o                         
  -2   1   1         22.18         56.40        24.03 o                         
  -1   1   1      73800.89      79725.73       453.40 o                         
   0   1   1       2089.50       2912.85        70.03 o                         
   1   1   1      30004.35      31940.21       242.82 o                         
   2   1   1      11348.17      12337.51       207.92 o                         
   3   1   1       1310.08        821.48        60.13 o                         
   4   1   1        726.42        707.72       100.03 o                         
   5   1   1         29.28         57.32        48.10 o                         
   6   1   1       4233.83       4741.95        98.63 o                         
   7   1   1       6761.69       6431.74       116.60 o                         
   8   1   1        246.59        275.67        44.32 o                         
   9   1   1        237.17        195.88        45.43 o                         
  10   1   1        293.93        450.56       129.10 o                         
 -10   2   1       2298.44       2606.75       104.57 o                         
  -9   2   1        146.62        128.55        42.55 o                         
  -8   2   1       1024.49       1082.90        81.29 o                         
  -7   2   1       3128.83       2961.45       102.84 o                         
  -6   2   1       3052.07       2999.42        86.01 o                         
  -5   2   1        273.90        301.60        55.07 o                         
  -4   2   1       3044.83       3211.31       121.76 o                         
  -3   2   1      24644.88      25774.52       289.14 o                         
  -2   2   1      38774.90      40265.55       497.68 o                         
  -1   2   1       1555.78       1744.12        37.83 o                         
   0   2   1       4322.24       5508.02       126.12 o                         
   1   2   1       4543.79       5100.37       149.66 o                         
   2   2   1      11065.86       8558.24       188.16 o                         
   3   2   1      17554.80      18003.41       292.15 o                         
   4   2   1      35892.20      38460.71       660.05 o                         
   5   2   1       3733.06       4178.93       253.59 o                         
   6   2   1       3041.20       2857.56        71.16 o                         
   7   2   1        119.31        159.16        33.14 o                         
   8   2   1       1307.04       1189.14        65.25 o                         
   9   2   1        156.62        141.81        45.18 o                         
  10   2   1        492.14        494.68        86.25 o                         
 -10   3   1       1316.49       1169.53        84.79 o                         
  -9   3   1         21.84        107.40        37.83 o                         
  -8   3   1         12.00        -19.77        39.86 o                         
  -7   3   1       1084.67        996.24        59.66 o                         
  -6   3   1       7888.96       8476.60       153.56 o                         
  -5   3   1       5347.90       4602.23       187.97 o                         
  -4   3   1      13291.82      14571.42       292.49 o                         
  -3   3   1       4123.07       3840.18       132.58 o                         
  -2   3   1        388.06        260.20        40.27 o                         
  -1   3   1        538.59        429.90        26.91 o                         
   0   3   1      12203.52      14947.79       204.18 o                         
   1   3   1       1932.60       1442.16        56.06 o                         
   2   3   1      11361.81      11060.16       235.40 o                         
   3   3   1       1760.09       1341.94        74.92 o                         
   4   3   1      10058.59       9157.06       329.29 o                         
   5   3   1       3726.12       3206.12       226.03 o                         
   6   3   1       8969.23       9636.09       162.39 o                         
   7   3   1       2214.37       2000.25        80.40 o                         
   8   3   1       2392.80       2441.27        99.25 o                         
   9   3   1       1248.84       1089.82        71.67 o                         
  10   3   1        641.11        503.57        59.30 o                         
 -10   4   1       1300.89       1298.16        86.82 o                         
  -9   4   1       6167.07       6374.02       156.86 o                         
  -8   4   1       3939.10       4153.07       141.35 o                         
  -7   4   1         15.54         34.61        32.88 o                         
  -6   4   1        890.19        858.75        57.57 o                         
  -5   4   1        298.21        508.57        99.95 o                         
  -4   4   1        178.33         61.36        42.32 o                         
  -3   4   1        867.05       1084.33        78.89 o                         
  -2   4   1        978.21       1601.70        62.19 o                         
  -1   4   1      69019.30      73920.34       865.63 o                         
   0   4   1       2287.15       2568.83        76.63 o                         
   1   4   1      39026.25      41090.08       441.95 o                         
   2   4   1      18807.69      19026.23       331.36 o                         
   3   4   1        323.52        320.33        49.19 o                         
   4   4   1      33349.25      36239.05       815.55 o                         
   5   4   1       2648.93       2682.24       168.66 o                         
   6   4   1         39.19         92.54        28.87 o                         
   7   4   1         54.84        119.70        38.60 o                         
   8   4   1       1788.94       1752.77        85.93 o                         
   9   4   1       3873.79       3865.25       187.30 o                         
  10   4   1        705.57        622.95       126.58 o                         
 -10   5   1        200.64        118.04        43.29 o                         
  -9   5   1        645.81        730.45        68.60 o                         
  -8   5   1         81.00         98.33        37.92 o                         
  -7   5   1        618.82        664.85        54.89 o                         
  -6   5   1       4659.63       4919.33       113.97 o                         
  -5   5   1      24149.43      25631.52       659.67 o                         
  -4   5   1       8157.65       9648.81       255.82 o                         
  -3   5   1       3530.99       4122.24       152.12 o                         
  -2   5   1      27534.54      28292.81       310.98 o                         
  -1   5   1       2530.39       2528.06       106.37 o                         
   0   5   1       3332.65       3965.01       101.83 o                         
   1   5   1      24866.72      27473.14       587.50 o                         
   2   5   1      23586.49      22906.13       315.41 o                         
   3   5   1       9187.26       9581.10       197.87 o                         
   4   5   1       5006.96       4945.44       221.61 o                         
   5   5   1      37231.79      36902.07       774.28 o                         
   6   5   1       3051.66       2991.86        85.23 o                         
   7   5   1         72.24         98.02        49.06 o                         
   8   5   1       1360.25       1315.47        87.79 o                         
   9   5   1        950.07        881.10        68.34 o                         
  10   5   1         80.21        142.40        55.51 o                         
 -10   6   1         27.05         87.64        39.22 o                         
  -9   6   1      10546.01      10819.95       310.91 o                         
  -8   6   1       1235.83       1112.36        67.96 o                         
  -7   6   1         33.66         35.96        40.73 o                         
  -6   6   1        850.84        844.82        50.13 o                         
  -5   6   1       1153.18        792.25       121.92 o                         
  -4   6   1       1914.57       1387.98       132.03 o                         
  -3   6   1       7241.48       7105.36       207.79 o                         
  -2   6   1       2504.01       2694.44       117.41 o                         
  -1   6   1      72036.04      80504.25       806.72 o                         
   0   6   1        856.65        943.22        56.14 o                         
   1   6   1       3523.49       3570.99       134.43 o                         
   2   6   1        196.04        267.17        48.02 o                         
   3   6   1      11029.00      12745.17       284.99 o                         
   4   6   1        654.99        354.57        92.66 o                         
   5   6   1      14776.94      15356.41       375.01 o                         
   6   6   1       2654.23       2478.36        75.65 o                         
   7   6   1        290.19        174.07        46.89 o                         
   8   6   1        191.34        162.43        55.78 o                         
   9   6   1       5685.36       5692.88       139.58 o                         
  10   6   1         51.47        151.85        58.07 o                         
 -10   7   1        805.43        978.49        84.93 o                         
  -9   7   1        486.71        445.25        53.14 o                         
  -8   7   1        255.05        377.13        48.86 o                         
  -7   7   1        109.35        131.65        45.80 o                         
  -6   7   1        578.55        514.92        70.11 o                         
  -5   7   1      15656.37      17092.10       385.28 o                         
  -4   7   1        503.96        479.29        75.42 o                         
  -3   7   1       5420.82       5629.05       239.99 o                         
  -2   7   1       1246.99       1388.94        90.44 o                         
  -1   7   1         75.85        166.23        51.68 o                         
   0   7   1      13681.19      14429.82       286.69 o                         
   1   7   1      50507.73      55706.49      2221.06 o                         
   2   7   1         75.05         42.45        40.03 o                         
   3   7   1       3556.50       3601.25       139.48 o                         
   4   7   1        131.18         79.36        65.34 o                         
   5   7   1      21633.88      22438.11       272.48 o                         
   6   7   1        942.95        872.70        50.63 o                         
   7   7   1       1168.36       1067.32        70.98 o                         
   8   7   1        136.76        186.57        44.50 o                         
   9   7   1        506.23        717.27        65.80 o                         
  10   7   1        432.53        524.43       112.02 o                         
 -10   8   1        224.65        122.95        55.18 o                         
  -9   8   1       3556.38       3538.15       108.71 o                         
  -8   8   1       1271.68       1264.35        79.76 o                         
  -7   8   1       1197.32       1139.23        64.48 o                         
  -6   8   1       2212.46       2290.69        79.47 o                         
  -5   8   1       1844.11       1703.50        60.76 o                         
  -4   8   1       2993.01       2813.26       164.14 o                         
  -3   8   1       1873.66       1500.86       124.79 o                         
  -2   8   1       2596.89       2444.47       109.74 o                         
  -1   8   1      15134.31      19181.62       766.20 o                         
   0   8   1      14068.54      14935.19       306.16 o                         
   1   8   1        767.91        726.04       105.79 o                         
   2   8   1       1576.71       1518.47       109.48 o                         
   3   8   1       3547.57       3698.97       149.70 o                         
   4   8   1      25534.62      26641.99       673.28 o                         
   5   8   1       9218.61       9540.57       134.19 o                         
   6   8   1        212.19        146.61        35.54 o                         
   7   8   1       3347.32       3051.15       112.22 o                         
   8   8   1       2041.89       1824.47        93.93 o                         
   9   8   1       3509.74       3504.68       294.58 o                         
  10   8   1        604.38        697.95        76.05 o                         
 -10   9   1       2374.62       2160.01       109.88 o                         
  -9   9   1        326.58        292.97        50.19 o                         
  -8   9   1        370.12        296.88        52.79 o                         
  -7   9   1         22.87        122.03        43.54 o                         
  -6   9   1         78.52         83.33        33.05 o                         
  -5   9   1       5219.45       5359.96       106.93 o                         
  -4   9   1       7935.83       7413.70       724.88 o                         
  -3   9   1       1971.35       1838.46       231.08 o                         
  -2   9   1        780.16       1003.69        99.45 o                         
  -1   9   1       9104.78       9523.99       305.81 o                         
   0   9   1      30429.31      34222.71       482.16 o                         
   1   9   1       7760.39       8318.31       321.46 o                         
   2   9   1      19551.65      20652.65      1635.54 o                         
   3   9   1        613.28        441.57        74.29 o                         
   4   9   1       1457.40       1149.54       157.55 o                         
   5   9   1       2244.91       2052.42        65.98 o                         
   6   9   1       1366.37       1475.16        69.07 o                         
   7   9   1         40.03         68.57        51.62 o                         
   8   9   1       2298.80       2411.96       130.34 o                         
   9   9   1        474.50        507.68        84.15 o                         
  10   9   1        534.12        609.69        69.29 o                         
 -10  10   1        125.85        314.27        75.78 o                         
  -9  10   1         11.00         21.91        43.62 o                         
  -8  10   1       3599.84       3695.95       120.21 o                         
  -7  10   1       1210.11       1395.24        98.85 o                         
  -6  10   1        798.28        883.83        55.29 o                         
  -5  10   1       1385.81       1205.50        63.40 o                         
  -4  10   1       1938.27       2088.29        72.15 o                         
  -3  10   1         24.18         41.72       133.26 o                         
  -2  10   1       2420.36       2005.98       148.16 o                         
  -1  10   1       1280.54        899.90        91.78 o                         
   0  10   1      14090.62      15250.43       400.58 o                         
   1  10   1       4886.88       5551.45       268.31 o                         
   2  10   1        120.77         -0.98        66.86 o                         
   3  10   1       7094.15       7563.48       287.92 o                         
   4  10   1      14503.88      15098.89       190.41 o                         
   5  10   1        196.36        183.40        30.19 o                         
   6  10   1         43.65         63.27        37.84 o                         
   7  10   1        324.15        388.02        63.69 o                         
   8  10   1       1482.93       1432.93        91.79 o                         
   9  10   1        125.95         56.89        65.19 o                         
 -10  11   1       1158.42       1374.22       147.26 o                         
  -9  11   1        421.98        353.23        62.16 o                         
  -8  11   1        139.22         86.40        46.32 o                         
  -7  11   1        280.95        271.44        47.46 o                         
  -6  11   1        337.16        288.73        37.79 o                         
  -5  11   1        149.49         99.71        30.57 o                         
  -4  11   1       9897.79      10360.49       136.66 o                         
  -3  11   1      14930.01      14900.67       503.31 o                         
  -2  11   1        242.01        201.57        86.25 o                         
  -1  11   1      11917.97      13447.60       556.16 o                         
   0  11   1      10506.66      12220.49       376.76 o                         
   1  11   1      12010.96      13142.00       426.89 o                         
   2  11   1       1003.82        966.80       143.26 o                         
   3  11   1        413.84         61.70       210.93 o                         
   4  11   1         78.33         97.96        28.01 o                         
   5  11   1        283.68        280.47        37.45 o                         
   6  11   1       1480.41       1382.72        70.63 o                         
   7  11   1       4573.29       4593.64       199.58 o                         
   8  11   1        206.65        118.90        51.51 o                         
   9  11   1         88.78        109.02        51.05 o                         
  -9  12   1        568.76        640.57        74.46 o                         
  -8  12   1         10.25         28.85        44.43 o                         
  -7  12   1       2979.23       3093.98       101.52 o                         
  -6  12   1         18.98         17.27        33.88 o                         
  -5  12   1         82.51         91.98        32.55 o                         
  -4  12   1        300.36        228.89        30.89 o                         
  -3  12   1       4736.56       4981.69       103.11 o                         
  -2  12   1         16.28        -33.74        60.39 o                         
  -1  12   1       6108.58       6705.36       410.34 o                         
   0  12   1       1084.46       1156.82       129.80 o                         
   1  12   1       2116.20       1926.89       170.69 o                         
   2  12   1       1863.52       2131.91       281.78 o                         
   3  12   1      20983.20      22365.22       263.38 o                         
   4  12   1        479.13        494.31        34.86 o                         
   5  12   1        687.10        592.72        44.67 o                         
   6  12   1        114.89        139.80        39.07 o                         
   7  12   1       2002.18       2020.74       121.34 o                         
   8  12   1         66.57         71.97        53.12 o                         
   9  12   1        843.83        950.69        64.55 o                         
  -9  13   1        354.76        454.52        70.70 o                         
  -8  13   1        198.69        311.33        61.44 o                         
  -7  13   1       3589.32       3433.42       102.45 o                         
  -6  13   1        198.93        266.17        40.37 o                         
  -5  13   1        132.26         30.85        38.38 o                         
  -4  13   1       1791.30       1660.07        62.83 o                         
  -3  13   1      10212.92      10842.67       142.93 o                         
  -2  13   1        161.85         90.43        29.32 o                         
  -1  13   1       3031.29       3097.07       209.08 o                         
   0  13   1         63.17         63.15       100.27 o                         
   1  13   1      20080.28      20937.26       411.08 o                         
   2  13   1      10007.54      10322.95       170.01 o                         
   3  13   1        264.10        248.48        30.93 o                         
   4  13   1       2905.21       2908.55        77.92 o                         
   5  13   1        566.33        650.95        51.75 o                         
   6  13   1        129.56        147.86        44.11 o                         
   7  13   1       4960.21       4951.28       174.20 o                         
   8  13   1        165.66        169.70        58.88 o                         
   9  13   1        240.79        259.90        45.03 o                         
  -9  14   1         82.45         48.57        46.42 o                         
  -8  14   1       2873.20       3447.50       122.52 o                         
  -7  14   1       3279.85       3779.97       113.82 o                         
  -6  14   1         73.01         59.51        36.07 o                         
  -5  14   1       1667.33       1648.00        66.98 o                         
  -4  14   1         11.35         36.85        28.07 o                         
  -3  14   1       3831.16       3747.33        89.63 o                         
  -2  14   1       6938.42       6561.13       116.75 o                         
  -1  14   1         53.76         17.97        33.86 o                         
   0  14   1       3924.59       3685.40       141.35 o                         
   1  14   1       2974.63       2850.83        83.60 o                         
   2  14   1       1283.57       1341.42        60.22 o                         
   3  14   1      10046.77       9739.85       130.28 o                         
   4  14   1       7127.78       7470.12       120.24 o                         
   5  14   1        769.67        686.72        56.47 o                         
   6  14   1       2563.76       2386.70        94.46 o                         
   7  14   1        932.43       1090.30        79.75 o                         
   8  14   1       2183.77       2436.29       114.05 o                         
   9  14   1        112.27        152.23        87.01 o                         
  -8  15   1         46.21        156.06        41.53 o                         
  -7  15   1         55.59        100.26        35.14 o                         
  -6  15   1       2512.19       2458.92        87.18 o                         
  -5  15   1         16.71         52.66        32.63 o                         
  -4  15   1      10760.52      11115.02       155.65 o                         
  -3  15   1       3038.22       3059.46        88.64 o                         
  -2  15   1        172.50        191.69        39.38 o                         
  -1  15   1       3175.07       3277.92       107.40 o                         
   0  15   1         17.64         60.71        31.78 o                         
   1  15   1         50.22         67.38        32.36 o                         
   2  15   1      18619.45      17502.08       207.03 o                         
   3  15   1        936.26        819.47        46.11 o                         
   4  15   1       8479.76       8752.59       132.71 o                         
   5  15   1        372.98        382.33        47.24 o                         
   6  15   1       3839.80       4391.46       130.57 o                         
   7  15   1       1106.86        904.79        59.42 o                         
   8  15   1        356.31        279.40        62.56 o                         
  -8  16   1       2978.77       2854.48       161.38 o                         
  -7  16   1        229.80        117.11        41.17 o                         
  -6  16   1         77.11        107.96        35.17 o                         
  -5  16   1        948.25       1116.14        58.21 o                         
  -4  16   1       1646.64       1774.39        71.57 o                         
  -3  16   1          4.25         51.39        32.92 o                         
  -2  16   1       9481.97       9355.75       144.63 o                         
  -1  16   1       5379.62       5141.04       135.72 o                         
   0  16   1        800.98        693.36        59.68 o                         
   1  16   1       2889.06       2831.86        85.28 o                         
   2  16   1       7306.67       7227.31       129.31 o                         
   3  16   1        370.61        348.30        37.19 o                         
   4  16   1        853.28        913.75        54.73 o                         
   5  16   1        728.81        619.86        57.62 o                         
   6  16   1        977.34        852.01        71.46 o                         
   7  16   1         52.93         83.54        46.26 o                         
   8  16   1       2424.69       2688.69        99.51 o                         
  -8  17   1        254.30        433.41        70.10 o                         
  -7  17   1         55.20         77.02        39.93 o                         
  -6  17   1       2361.88       2512.32        96.99 o                         
  -5  17   1       1951.71       1737.97        78.43 o                         
  -4  17   1        632.43        615.38        48.14 o                         
  -3  17   1        430.47        427.54        46.13 o                         
  -2  17   1        332.98        186.69        37.79 o                         
  -1  17   1        318.15        257.59        41.47 o                         
   0  17   1       1369.64       1359.82        73.89 o                         
   1  17   1       4574.29       4597.41       124.91 o                         
   2  17   1       5823.50       5164.27       122.60 o                         
   3  17   1         33.97        114.31        35.25 o                         
   4  17   1        821.71        795.37        55.72 o                         
   5  17   1        959.31        895.67        71.61 o                         
   6  17   1       1792.49       2035.24        95.11 o                         
   7  17   1        443.55        606.81        95.42 o                         
  -7  18   1        118.76        141.93        63.94 o                         
  -6  18   1         89.61        115.72        43.80 o                         
  -5  18   1         12.88         17.90        36.04 o                         
  -4  18   1        301.66        365.07        42.17 o                         
  -3  18   1       2978.97       2912.68        90.88 o                         
  -2  18   1       1948.58       2000.48        88.06 o                         
  -1  18   1       4883.41       4651.64       156.85 o                         
   0  18   1       1512.72       1434.07        76.08 o                         
   1  18   1        426.07        440.92        54.34 o                         
   2  18   1       2375.80       2295.12        92.07 o                         
   3  18   1       3388.98       3290.38       112.69 o                         
   4  18   1         17.16         47.61        39.73 o                         
   5  18   1       2839.18       2902.01       126.21 o                         
   6  18   1        345.01        226.76        51.10 o                         
   7  18   1       1099.59       1256.25        98.28 o                         
  -7  19   1         94.07        111.78        78.89 o                         
  -6  19   1        332.01        236.24        47.52 o                         
  -5  19   1       2100.33       2065.41        87.00 o                         
  -4  19   1        502.16        622.69        48.41 o                         
  -3  19   1        208.89        189.82        37.12 o                         
  -2  19   1         69.73         70.85        41.79 o                         
  -1  19   1       2055.72       2117.50       111.11 o                         
   0  19   1        886.35        911.87        70.06 o                         
   1  19   1       7403.48       7368.33       174.36 o                         
   2  19   1        795.55       1062.50        67.27 o                         
   3  19   1       1107.03       1041.72        70.01 o                         
   4  19   1         81.10         87.73        38.73 o                         
   5  19   1       1925.75       2422.03       111.67 o                         
   6  19   1          9.72         46.08        36.89 o                         
   7  19   1        401.41        380.49        63.19 o                         
  -6  20   1         85.61         78.56        40.51 o                         
  -5  20   1         57.73         44.60        40.78 o                         
  -4  20   1       1434.01       1290.57        64.74 o                         
  -3  20   1       1200.83       1151.55        86.50 o                         
  -2  20   1        177.70        284.02        49.30 o                         
  -1  20   1       1898.31       1857.21        91.27 o                         
   0  20   1       2971.66       3061.92       102.59 o                         
   1  20   1        223.50        297.70        48.05 o                         
   2  20   1       1259.17       1349.55        68.76 o                         
   3  20   1        395.73        341.43        45.70 o                         
   4  20   1       2433.58       2596.88        93.60 o                         
   5  20   1       1450.56       1361.68        83.10 o                         
   6  20   1        158.88        168.40        38.00 o                         
  -6  21   1         20.18         64.02       116.22 o                         
  -5  21   1       1368.76       1395.20        94.28 o                         
  -4  21   1       1969.60       2110.67        88.50 o                         
  -3  21   1          8.58          2.36        45.26 o                         
  -2  21   1        208.27        159.82        44.65 o                         
  -1  21   1          9.50        -22.17        42.12 o                         
   0  21   1       6315.62       6728.64       143.25 o                         
   1  21   1        581.83        530.71        70.86 o                         
   2  21   1        516.06        338.18        44.09 o                         
   3  21   1        605.40        535.71        50.20 o                         
   4  21   1         37.85         44.12        36.50 o                         
   5  21   1        281.60        364.10        46.05 o                         
  -5  22   1        254.70        253.17        56.08 o                         
  -4  22   1        975.59        934.34        67.16 o                         
  -3  22   1         35.26         86.84        43.52 o                         
  -2  22   1        351.43        383.29        48.18 o                         
  -1  22   1        300.37        277.19        50.22 o                         
   0  22   1       1075.80        986.93       103.90 o                         
   1  22   1        258.36        264.80        44.46 o                         
   2  22   1       1399.16       1493.26        70.90 o                         
   3  22   1        901.34       1162.50        68.52 o                         
   4  22   1       2651.52       2916.46       102.47 o                         
   5  22   1         53.83         43.59        40.46 o                         
  -4  23   1        431.48        363.71        48.57 o                         
  -3  23   1        903.05        977.76        67.47 o                         
  -2  23   1        572.64        712.19        54.56 o                         
  -1  23   1         93.48         39.27        40.37 o                         
   0  23   1       3298.67       3546.12       169.17 o                         
   1  23   1        453.95        503.92        49.92 o                         
   2  23   1          1.35         28.39        35.40 o                         
   3  23   1         28.14         -8.08        34.89 o                         
   4  23   1         20.52         65.13        45.40 o                         
  -3  24   1        717.38        622.59        49.67 o                         
  -2  24   1         39.20         79.99        33.45 o                         
  -1  24   1        609.44        688.91        53.39 o                         
   0  24   1        106.64        122.67        40.15 o                         
   1  24   1        336.44        305.85        53.71 o                         
   2  24   1         23.90        -31.40        31.40 o                         
   3  24   1       3230.82       3653.88       145.88 o                         
  -1  25   1        341.60        284.60        48.24 o                         
   0  25   1        278.52        179.86        48.33 o                         
   1  25   1       1682.05       1605.03       105.35 o                         
 -10   0   2       4962.45       4801.25       213.93 o                         
  -8   0   2        176.99         30.42        53.39 o                         
  -6   0   2       1995.05       1970.68       114.24 o                         
  -4   0   2      20168.99      23528.61       514.41 o                         
  -2   0   2      41193.41      38861.96       539.13 o                         
   0   0   2      91083.00     103891.33       582.42 o                         
   2   0   2      24686.59      28016.98       594.84 o                         
   4   0   2      52556.08      53471.40      1129.12 o                         
   6   0   2       7102.37       6779.65       160.88 o                         
   8   0   2       4173.30       3857.98       169.80 o                         
  10   0   2        196.02        304.49        68.17 o                         
 -10   1   2        180.77        118.22        46.78 o                         
  -9   1   2       1022.85       1006.93        89.98 o                         
  -8   1   2       5257.17       5145.86       141.02 o                         
  -7   1   2       1138.54        971.26        58.62 o                         
  -6   1   2       6337.10       6242.60       135.30 o                         
  -5   1   2        420.38        480.84        59.92 o                         
  -4   1   2      21092.57      22649.96       390.06 o                         
  -3   1   2      11019.66      10910.99       196.00 o                         
  -2   1   2       1222.28       1198.84        58.55 o                         
  -1   1   2       3254.17       3626.39        96.47 o                         
   0   1   2     106918.03     116007.00      1571.90 o                         
   1   1   2       1482.60       1932.61        65.54 o                         
   2   1   2      17333.39      16552.09       324.67 o                         
   3   1   2         40.04         95.16        21.28 o                         
   4   1   2      30025.12      30072.87       601.10 o                         
   5   1   2       4248.92       3649.10       164.74 o                         
   6   1   2        295.95        328.35        30.39 o                         
   7   1   2          1.91        114.16        28.43 o                         
   8   1   2        717.02        632.45        59.49 o                         
   9   1   2       1223.39       1147.00        75.44 o                         
  10   1   2       3235.48       3471.87       137.92 o                         
 -11   2   2       3308.71       3547.87       251.05 o                         
 -10   2   2       3360.60       3264.66       123.05 o                         
  -9   2   2       2937.43       2631.47       104.49 o                         
  -8   2   2        301.90        397.33        58.55 o                         
  -7   2   2        103.66        158.99        34.99 o                         
  -6   2   2        570.00        468.63        36.83 o                         
  -5   2   2       5685.96       6163.48       220.55 o                         
  -4   2   2       2102.49       1756.49        86.00 o                         
  -3   2   2       3525.34       2884.74        88.13 o                         
  -2   2   2      12379.11      11574.40       372.97 o                         
  -1   2   2       2104.62       2138.13        96.19 o                         
   0   2   2       7299.76       8636.01       115.67 o                         
   1   2   2       1143.61       1118.66        54.22 o                         
   2   2   2       1882.20       2471.51       131.21 o                         
   3   2   2      15323.89      15412.42       378.18 o                         
   4   2   2       5117.88       5306.21       258.71 o                         
   5   2   2       5306.28       4870.76       187.58 o                         
   6   2   2       4785.15       4462.33       103.41 o                         
   7   2   2       5624.69       5099.17       119.39 o                         
   8   2   2        641.36        615.93        59.37 o                         
   9   2   2       1960.10       2204.01        89.43 o                         
  10   2   2        122.69        317.34        67.38 o                         
 -11   3   2       1333.05       1266.28       123.39 o                         
 -10   3   2        821.55        917.19        79.14 o                         
  -9   3   2       2409.75       2576.38       104.55 o                         
  -8   3   2        266.30        345.90        55.79 o                         
  -7   3   2       4112.91       4025.05       119.80 o                         
  -6   3   2       1122.18       1177.89        55.10 o                         
  -5   3   2       1196.80        977.14        96.02 o                         
  -4   3   2       3451.51       3906.29       159.28 o                         
  -3   3   2       6182.35       6197.12       173.49 o                         
  -2   3   2      13035.97      11246.11       197.56 o                         
  -1   3   2      11440.73      12797.08       334.83 o                         
   0   3   2       1158.26        975.05        40.59 o                         
   1   3   2       3164.69       3879.97       107.10 o                         
   2   3   2        611.73        429.73        63.57 o                         
   3   3   2      14085.44      14026.61       365.16 o                         
   4   3   2       1988.21       1990.92       167.74 o                         
   5   3   2      17026.68      17610.93       446.91 o                         
   6   3   2        320.61        308.40        32.94 o                         
   7   3   2          3.45         53.96        36.64 o                         
   8   3   2        412.07        540.23        55.06 o                         
   9   3   2       4926.95       4564.23       123.90 o                         
  10   3   2        365.70        505.53        70.52 o                         
 -10   4   2        208.50        270.88        48.47 o                         
  -9   4   2       3054.56       2812.33       100.55 o                         
  -8   4   2       1255.68       1096.66        69.88 o                         
  -7   4   2        108.62         27.75        31.83 o                         
  -6   4   2       3905.29       3603.10       104.21 o                         
  -5   4   2      30081.44      33340.74       530.77 o                         
  -4   4   2       1934.29       1670.03       111.56 o                         
  -3   4   2        730.29        884.33        74.24 o                         
  -2   4   2      43920.96      43325.64       550.69 o                         
  -1   4   2       1842.12       2672.98       195.92 o                         
   0   4   2       1268.21        996.20        64.32 o                         
   1   4   2      24194.08      23695.55       381.24 o                         
   2   4   2       1345.96       1463.38       104.88 o                         
   3   4   2       6953.68       7062.87       267.85 o                         
   4   4   2       4829.99       5085.18       260.03 o                         
   5   4   2       1504.48       1416.72       108.05 o                         
   6   4   2         47.87         86.57        31.59 o                         
   7   4   2       5099.59       4420.99       129.11 o                         
   8   4   2        650.53        613.73        56.83 o                         
   9   4   2        469.58        594.98        53.63 o                         
  10   4   2         65.30        217.59        58.77 o                         
 -10   5   2       1467.76       1574.43        82.56 o                         
  -9   5   2       1215.89       1299.61        85.36 o                         
  -8   5   2       1489.11       1430.10        85.57 o                         
  -7   5   2        179.53        255.98        38.38 o                         
  -6   5   2       2365.07       2109.90        67.82 o                         
  -5   5   2         39.66        -45.26        89.66 o                         
  -4   5   2        853.21       1077.52        95.40 o                         
  -3   5   2        222.32        181.45        44.77 o                         
  -2   5   2      17236.78      17083.79       205.86 o                         
  -1   5   2       3948.07       4955.03       138.08 o                         
   0   5   2        248.57        116.40        35.20 o                         
   1   5   2       4429.05       4494.56       109.11 o                         
   2   5   2       3613.73       3332.88       157.37 o                         
   3   5   2       5328.61       5619.73       245.85 o                         
   4   5   2       9652.62      10368.75       379.58 o                         
   5   5   2       8018.76       8436.86       158.76 o                         
   6   5   2       9431.63       9329.38       144.52 o                         
   7   5   2        360.44        287.19        51.90 o                         
   8   5   2       2543.59       2545.30        97.05 o                         
   9   5   2        753.08        837.89        68.46 o                         
  10   5   2        185.81        171.74        53.71 o                         
 -10   6   2       2576.02       2747.39        96.10 o                         
  -9   6   2       1266.10       1321.50        78.21 o                         
  -8   6   2        693.10        574.62        57.97 o                         
  -7   6   2        475.75        446.91        46.78 o                         
  -6   6   2      16410.17      16409.18       184.96 o                         
  -5   6   2         99.02         95.05        54.02 o                         
  -4   6   2       5996.90       6640.16       226.76 o                         
  -3   6   2         44.65         57.13        34.40 o                         
  -2   6   2      17889.28      20364.38       220.82 o                         
  -1   6   2       1229.96       1619.58        92.66 o                         
   0   6   2       7087.67       6629.01       154.03 o                         
   1   6   2      11040.05      11593.31       267.66 o                         
   2   6   2      35126.35      39643.23       812.99 o                         
   3   6   2       8366.01       8269.69       319.52 o                         
   4   6   2        199.46        313.43        89.60 o                         
   5   6   2          5.18        211.35        42.50 o                         
   6   6   2       5332.93       5447.53       126.52 o                         
   7   6   2       1438.67       1280.39        74.99 o                         
   8   6   2       4762.37       4721.94       129.26 o                         
   9   6   2         76.19        176.01        80.91 o                         
  10   6   2         38.73         71.71        60.46 o                         
 -10   7   2        978.10       1038.37        60.02 o                         
  -9   7   2         32.59         77.38        42.75 o                         
  -8   7   2       7962.80       7726.33       171.12 o                         
  -7   7   2       4172.19       3908.08       115.07 o                         
  -6   7   2        316.45        238.81        33.53 o                         
  -5   7   2       4494.80       4504.05       310.97 o                         
  -4   7   2       1877.29       1791.07       125.25 o                         
  -3   7   2       1250.71       1304.77        98.34 o                         
  -2   7   2      39337.79      44020.34       419.31 o                         
  -1   7   2       3027.29       3061.21       130.84 o                         
   0   7   2      13088.34      12482.77       219.75 o                         
   1   7   2       1315.76       1108.59       100.41 o                         
   2   7   2        329.74        488.19        84.86 o                         
   3   7   2       6413.08       5975.53       228.14 o                         
   4   7   2      11063.56      12603.68       519.94 o                         
   5   7   2       3339.93       3378.69        88.12 o                         
   6   7   2       7065.51       6644.64       124.28 o                         
   7   7   2        301.94        333.21        43.02 o                         
   8   7   2       3549.15       3267.42       121.25 o                         
   9   7   2       1050.72       1128.06        91.96 o                         
  10   7   2        782.58        844.02        79.13 o                         
 -10   8   2        331.52        489.21        68.20 o                         
  -9   8   2        860.17        837.67        65.05 o                         
  -8   8   2        918.91        909.62        69.11 o                         
  -7   8   2        149.05        118.54        51.99 o                         
  -6   8   2       5712.60       5564.72       107.20 o                         
  -5   8   2       8651.82       8767.97       137.14 o                         
  -4   8   2       5677.18       6116.98       300.63 o                         
  -3   8   2        817.78        913.25       181.65 o                         
  -2   8   2       2142.42       2734.25       136.12 o                         
  -1   8   2        290.06        322.03        59.81 o                         
   0   8   2        238.74        165.25        41.94 o                         
   1   8   2       7045.32       7296.51       499.28 o                         
   2   8   2      13362.64      14196.17       405.35 o                         
   3   8   2      14950.92      14969.12       381.79 o                         
   4   8   2        648.69        560.98       120.21 o                         
   5   8   2        584.92        704.19        43.05 o                         
   6   8   2        349.49        182.00        30.74 o                         
   7   8   2       4434.05       4407.33       127.03 o                         
   8   8   2        607.74        464.98        63.45 o                         
   9   8   2        206.09        132.67        79.17 o                         
  10   8   2        180.88        122.50        67.40 o                         
 -10   9   2         18.32         74.33        41.27 o                         
  -9   9   2        669.43        682.54        65.05 o                         
  -8   9   2        351.97        364.65        56.66 o                         
  -7   9   2      10667.18      11388.67       248.62 o                         
  -6   9   2       1084.71        973.33        55.82 o                         
  -5   9   2         57.17         54.26        27.30 o                         
  -4   9   2         87.91        169.68        74.67 o                         
  -3   9   2        115.89         -9.04        64.40 o                         
  -2   9   2      15628.13      18054.37      1108.71 o                         
  -1   9   2       9476.42      11366.06       605.30 o                         
   0   9   2         48.61         42.33        49.35 o                         
   1   9   2      17285.17      16503.39       515.24 o                         
   2   9   2        103.35        190.74        81.27 o                         
   3   9   2      20149.68      21607.11       637.76 o                         
   4   9   2        241.97        172.55        29.98 o                         
   5   9   2      11662.49      11390.45       230.38 o                         
   6   9   2        474.18        394.16        48.78 o                         
   7   9   2        665.20        619.73        64.88 o                         
   8   9   2       1448.34       1343.91        82.32 o                         
   9   9   2       1751.82       1739.76       105.40 o                         
 -10  10   2       2211.72       2292.69       114.68 o                         
  -9  10   2       2845.27       2830.23       110.77 o                         
  -8  10   2         58.19        151.56        45.37 o                         
  -7  10   2       1875.70       1856.14        82.73 o                         
  -6  10   2       1178.19       1190.58        61.57 o                         
  -5  10   2       2704.95       2795.16        78.95 o                         
  -4  10   2       3618.75       3267.26        82.28 o                         
  -3  10   2       6206.09       6664.38       333.67 o                         
  -2  10   2        131.34        134.82        85.17 o                         
  -1  10   2       2701.34       2719.79       149.93 o                         
   0  10   2       9886.90      10833.55       296.50 o                         
   1  10   2      19804.61      20408.48      1630.41 o                         
   2  10   2       3352.38       3668.44       361.55 o                         
   3  10   2       6403.96       6892.64       287.86 o                         
   4  10   2       3960.03       3505.86        82.34 o                         
   5  10   2        101.06         74.22        29.49 o                         
   6  10   2       3437.01       3261.11       132.29 o                         
   7  10   2      12209.15      12692.29       231.72 o                         
   8  10   2        385.38        429.03        63.96 o                         
   9  10   2        127.43         93.98        51.86 o                         
 -10  11   2         15.35        130.79        59.88 o                         
  -9  11   2        472.43        389.30        63.92 o                         
  -8  11   2       3051.82       3228.20       108.14 o                         
  -7  11   2       1554.37       1642.46        75.51 o                         
  -6  11   2        548.18        483.04        43.74 o                         
  -5  11   2         95.05         62.54        30.90 o                         
  -4  11   2       1512.97       1454.70        61.06 o                         
  -3  11   2       1484.83       1296.45       168.50 o                         
  -2  11   2        875.79        762.81       127.99 o                         
  -1  11   2       1580.23       1905.07       131.04 o                         
   0  11   2      28480.64      31634.03       616.20 o                         
   1  11   2      10339.47      10706.67       399.01 o                         
   2  11   2        400.82        258.33        84.65 o                         
   3  11   2       9958.24      10204.12       159.98 o                         
   4  11   2      10146.18       9804.42       177.78 o                         
   5  11   2       4078.96       4010.80       121.17 o                         
   6  11   2          0.99        -26.48        43.98 o                         
   7  11   2         18.49         34.37        47.15 o                         
   8  11   2        384.76        389.37        57.49 o                         
   9  11   2        259.57        318.38        55.42 o                         
  -9  12   2        715.15        694.74        68.08 o                         
  -8  12   2        164.29         62.13        38.90 o                         
  -7  12   2        351.74        364.45        47.89 o                         
  -6  12   2       3284.31       3116.94        88.93 o                         
  -5  12   2        671.84        632.36        44.15 o                         
  -4  12   2      13973.67      13745.01       176.86 o                         
  -3  12   2       2743.76       3113.26        85.14 o                         
  -2  12   2       1483.22       1225.46       164.15 o                         
  -1  12   2       1915.02       1853.76       179.38 o                         
   0  12   2       7687.31       8547.38       335.63 o                         
   1  12   2        285.59        279.60        83.52 o                         
   2  12   2       9833.27      10095.16       265.14 o                         
   3  12   2         65.51         99.85        27.47 o                         
   4  12   2       5510.61       5099.19       113.62 o                         
   5  12   2        496.14        434.39        44.65 o                         
   6  12   2       8232.57       8429.42       189.73 o                         
   7  12   2        309.19        256.20        56.69 o                         
   8  12   2       1974.33       2000.09        98.69 o                         
   9  12   2         25.71        143.97       107.33 o                         
  -9  13   2       1992.29       2309.12       107.10 o                         
  -8  13   2       5547.79       5766.85       136.29 o                         
  -7  13   2        229.04        238.85        42.64 o                         
  -6  13   2       3533.80       3673.09        95.97 o                         
  -5  13   2         31.77         42.77        36.40 o                         
  -4  13   2       1467.34       1363.34        57.99 o                         
  -3  13   2         21.25         60.06        28.36 o                         
  -2  13   2          7.41         -0.36        29.38 o                         
  -1  13   2       3283.71       2797.52       176.56 o                         
   0  13   2      16741.32      18259.42       329.20 o                         
   1  13   2         68.47         55.30        38.23 o                         
   2  13   2       2002.07       2273.08        72.82 o                         
   3  13   2         32.68         52.72        27.24 o                         
   4  13   2       8866.28       8679.35       136.73 o                         
   5  13   2       2731.11       2707.04        89.84 o                         
   6  13   2       4420.67       4351.37       136.60 o                         
   7  13   2         32.76         18.36        53.84 o                         
   8  13   2        595.04        717.73        62.01 o                         
   9  13   2        175.62        188.18        58.71 o                         
  -9  14   2        816.49        999.74        79.72 o                         
  -8  14   2          9.59         30.40        38.85 o                         
  -7  14   2          5.79        110.91        40.23 o                         
  -6  14   2        120.30         76.74        33.47 o                         
  -5  14   2       6540.66       6901.93       134.31 o                         
  -4  14   2      10078.20       9997.16       140.24 o                         
  -3  14   2        824.51        711.68        48.55 o                         
  -2  14   2        177.92        259.53        35.73 o                         
  -1  14   2       1792.81       1847.35        80.53 o                         
   0  14   2        836.71        972.41        55.64 o                         
   1  14   2       4291.91       4217.01        95.15 o                         
   2  14   2       1355.93       1175.67        56.31 o                         
   3  14   2       1155.65       1013.83        51.93 o                         
   4  14   2       1367.32       1236.02        58.03 o                         
   5  14   2        961.89       1051.11        65.38 o                         
   6  14   2       3674.65       3915.75       126.78 o                         
   7  14   2       1913.66       2149.50       102.03 o                         
   8  14   2        335.37        179.52        45.83 o                         
  -9  15   2       2094.37       2027.29       332.18 o                         
  -8  15   2        482.35        525.12        69.06 o                         
  -7  15   2        618.18        574.97        48.94 o                         
  -6  15   2         25.21         58.19        35.01 o                         
  -5  15   2       3400.20       3442.15        99.45 o                         
  -4  15   2        530.05        505.68        44.41 o                         
  -3  15   2       1070.28       1014.83        56.60 o                         
  -2  15   2        292.95        215.43        37.06 o                         
  -1  15   2       2261.92       2108.56        90.34 o                         
   0  15   2       4750.36       4614.92       122.31 o                         
   1  15   2        536.80        503.91        41.92 o                         
   2  15   2         75.87         77.88        29.49 o                         
   3  15   2       1803.66       2023.24        72.27 o                         
   4  15   2        191.95        131.01        34.74 o                         
   5  15   2      10384.68      10316.66       203.52 o                         
   6  15   2         72.41         69.36        43.01 o                         
   7  15   2          9.43         29.61        43.23 o                         
   8  15   2        108.29        117.81        41.21 o                         
  -8  16   2        113.23        134.13        62.97 o                         
  -7  16   2        854.04        922.13        56.07 o                         
  -6  16   2       1209.16       1170.84        59.26 o                         
  -5  16   2       1894.30       1865.25        74.99 o                         
  -4  16   2        574.21        498.08        49.26 o                         
  -3  16   2       1272.14       1272.83        64.69 o                         
  -2  16   2         11.24        -33.08        33.08 o                         
  -1  16   2       2370.00       2011.24        89.96 o                         
   0  16   2        513.06        390.06        46.50 o                         
   1  16   2       9982.13       9718.35       168.07 o                         
   2  16   2        930.18        903.82        60.40 o                         
   3  16   2       1668.62       1386.36        68.24 o                         
   4  16   2        225.12        218.11        39.88 o                         
   5  16   2        349.53        352.60        55.07 o                         
   6  16   2         38.61         35.41        43.25 o                         
   7  16   2       1480.68       1499.11        89.84 o                         
   8  16   2         55.36        125.37        89.61 o                         
  -8  17   2       1335.39       1520.92       223.17 o                         
  -7  17   2        556.28        487.33        45.87 o                         
  -6  17   2         33.65        -13.99        37.81 o                         
  -5  17   2        910.32       1015.37        60.91 o                         
  -4  17   2        120.62        140.43        37.88 o                         
  -3  17   2        645.71        587.78        49.47 o                         
  -2  17   2       1757.55       1522.54        78.73 o                         
  -1  17   2       1205.71       1183.18        80.08 o                         
   0  17   2       1731.80       1719.09       113.45 o                         
   1  17   2         15.63         39.95        33.86 o                         
   2  17   2        494.02        546.54        49.59 o                         
   3  17   2       1238.01       1177.80        68.65 o                         
   4  17   2       2817.83       2961.53       101.14 o                         
   5  17   2       2473.68       2467.56       107.95 o                         
   6  17   2       1065.66       1166.08        74.73 o                         
   7  17   2          0.98        -19.81        35.39 o                         
  -7  18   2         52.61         15.65        39.62 o                         
  -6  18   2       1005.87        967.80        61.36 o                         
  -5  18   2         36.56         18.49        33.38 o                         
  -4  18   2       2540.10       2664.73        88.47 o                         
  -3  18   2        138.19         94.67        34.54 o                         
  -2  18   2        119.86         99.76        36.72 o                         
  -1  18   2         89.05         42.70        42.99 o                         
   0  18   2        387.76        382.76        53.92 o                         
   1  18   2        238.96        279.32        39.59 o                         
   2  18   2       5058.33       5083.07       123.99 o                         
   3  18   2          7.97         -6.64        38.77 o                         
   4  18   2        253.29        238.82        44.43 o                         
   5  18   2        307.96        475.91        55.68 o                         
   6  18   2       1798.59       2135.73        89.93 o                         
   7  18   2         13.07         90.40        54.46 o                         
  -7  19   2        309.13        401.72       110.84 o                         
  -6  19   2        587.75        690.26        71.40 o                         
  -5  19   2         86.49         82.01        32.71 o                         
  -4  19   2         23.45        -24.25        31.59 o                         
  -3  19   2        685.71        791.98        62.17 o                         
  -2  19   2       2232.82       2139.13        98.97 o                         
  -1  19   2          2.07        -36.71        50.05 o                         
   0  19   2       3569.03       3290.58       119.38 o                         
   1  19   2       2680.00       2982.15       126.32 o                         
   2  19   2        783.06        719.95        58.39 o                         
   3  19   2        245.81        284.22        46.10 o                         
   4  19   2       2459.63       2454.14        94.59 o                         
   5  19   2         81.76        177.17        46.18 o                         
   6  19   2       1808.27       1753.81        84.09 o                         
  -6  20   2        658.02        470.85        68.01 o                         
  -5  20   2        230.95        295.20        46.39 o                         
  -4  20   2       1235.42       1077.63        55.99 o                         
  -3  20   2       1006.26       1046.35        60.93 o                         
  -2  20   2        420.96        316.16        51.99 o                         
  -1  20   2        235.59        151.08        50.13 o                         
   0  20   2         28.88         41.21        37.91 o                         
   1  20   2       1600.98       1857.72        92.59 o                         
   2  20   2       4350.00       4356.47       112.69 o                         
   3  20   2       1304.12       1325.40        72.71 o                         
   4  20   2         82.32         40.70        33.97 o                         
   5  20   2         63.92         46.80        36.52 o                         
   6  20   2        287.32        295.97        38.89 o                         
  -6  21   2         46.05        172.11        47.88 o                         
  -5  21   2         72.40        -45.98        45.98 o                         
  -4  21   2         46.64         -0.45        35.66 o                         
  -3  21   2        235.78        239.19        47.17 o                         
  -2  21   2       1003.72        982.75        63.60 o                         
  -1  21   2       1091.40       1147.54        73.17 o                         
   0  21   2         88.13        118.66        36.39 o                         
   1  21   2       4233.14       4081.36       127.03 o                         
   2  21   2         77.32        110.91        34.94 o                         
   3  21   2       2633.36       2814.70        94.23 o                         
   4  21   2        473.17        433.48        43.65 o                         
   5  21   2       1194.30       1267.00        71.50 o                         
  -5  22   2        504.65        436.32        65.69 o                         
  -4  22   2         17.27         63.73        52.02 o                         
  -3  22   2       2600.16       2731.68       117.51 o                         
  -2  22   2          0.38          4.96        33.89 o                         
  -1  22   2        619.02        543.85        61.62 o                         
   0  22   2         42.96          3.79        42.30 o                         
   1  22   2       2700.05       2791.35        93.82 o                         
   2  22   2         86.97         68.09        35.33 o                         
   3  22   2        829.61        876.36        61.23 o                         
   4  22   2        214.24        300.23        43.61 o                         
   5  22   2         17.21         94.88        41.79 o                         
  -4  23   2          9.04         27.92        34.97 o                         
  -3  23   2        142.49        110.03        37.45 o                         
  -2  23   2         80.71         65.51        42.60 o                         
  -1  23   2        800.95        822.72        73.05 o                         
   0  23   2        471.85        513.26        63.27 o                         
   1  23   2        608.98        487.67        76.88 o                         
   2  23   2        181.18        213.96        36.06 o                         
   3  23   2       1666.02       1706.23        98.55 o                         
   4  23   2        780.09        917.67        79.75 o                         
  -3  24   2       1278.16       1241.96        86.24 o                         
  -2  24   2        365.79        412.62        54.16 o                         
  -1  24   2       1129.57       1259.63        68.25 o                         
   0  24   2         76.46         61.93        46.25 o                         
   1  24   2          4.39          2.32        51.30 o                         
   2  24   2        822.45        776.81        63.64 o                         
  -1  25   2          4.33         30.46        67.08 o                         
   0  25   2       1729.69       1815.35        99.69 o                         
 -11   0   3       3258.55       3344.19       183.70 o                         
  -9   0   3         51.49         50.71        73.81 o                         
  -7   0   3      20367.73      18852.20       352.29 o                         
  -5   0   3       4157.19       4531.16       323.00 o                         
  -3   0   3      12753.97      11328.20       260.23 o                         
  -1   0   3      30005.19      29923.40       347.45 o                         
   1   0   3       3421.60       4034.97       156.99 o                         
   3   0   3       5619.32       5075.88       327.55 o                         
   5   0   3       2165.93       2003.06       237.94 o                         
   7   0   3       7838.24       7153.45       196.52 o                         
   9   0   3       1261.57        956.63       115.34 o                         
 -11   1   3       1340.09       1351.63       152.97 o                         
 -10   1   3        762.78        762.80        70.14 o                         
  -9   1   3       3846.96       3723.68       154.16 o                         
  -8   1   3       3297.63       2997.57       109.85 o                         
  -7   1   3       2975.69       2576.09        87.55 o                         
  -6   1   3         27.12         85.95        29.14 o                         
  -5   1   3       4379.40       4471.62       188.43 o                         
  -4   1   3       3273.69       3631.87       164.50 o                         
  -3   1   3      24840.99      24119.10       552.63 o                         
  -2   1   3       7257.55       7071.69       114.79 o                         
  -1   1   3       7494.20       8614.43       130.51 o                         
   0   1   3         78.16         26.23        22.63 o                         
   1   1   3       1245.53       1518.39        69.16 o                         
   2   1   3       2271.21       2090.02       109.39 o                         
   3   1   3      40999.58      40934.25       646.10 o                         
   4   1   3       5303.67       6302.81       292.13 o                         
   5   1   3        185.02        105.75        57.66 o                         
   6   1   3        220.34        185.46        31.37 o                         
   7   1   3       4613.15       4315.81       105.90 o                         
   8   1   3       5808.49       5400.89       150.06 o                         
   9   1   3       1737.38       1682.02        98.28 o                         
  10   1   3          2.74         49.86        36.34 o                         
 -11   2   3        811.22        867.93       149.67 o                         
 -10   2   3        342.42        367.51        62.62 o                         
  -9   2   3         20.69        118.85        52.54 o                         
  -8   2   3       1321.85       1366.92        79.31 o                         
  -7   2   3       8871.60       8448.55       167.32 o                         
  -6   2   3      13125.31      13222.54       172.73 o                         
  -5   2   3        655.41        512.16       100.09 o                         
  -4   2   3       3553.87       3350.49       186.31 o                         
  -3   2   3         73.80         64.77        16.07 o                         
  -2   2   3      20003.79      22083.33       623.34 o                         
  -1   2   3        190.43        175.83        52.97 o                         
   0   2   3      36013.10      37676.21       407.15 o                         
   1   2   3       4041.01       4796.13       198.46 o                         
   2   2   3      33854.35      38273.58       776.77 o                         
   3   2   3       1131.67        966.48       110.35 o                         
   4   2   3      18445.17      17124.38       686.44 o                         
   5   2   3        669.39        653.79        78.26 o                         
   6   2   3       5366.92       5301.57       116.25 o                         
   7   2   3       1842.32       1802.34        71.38 o                         
   8   2   3          2.88         18.06        38.36 o                         
   9   2   3        522.77        476.25        63.45 o                         
  10   2   3       1997.54       2030.15        91.93 o                         
 -11   3   3        248.37        266.12        73.18 o                         
 -10   3   3       1839.93       2014.56        98.54 o                         
  -9   3   3        210.09        167.28        51.82 o                         
  -8   3   3      10502.31      10315.23       201.69 o                         
  -7   3   3        608.04        685.13        52.31 o                         
  -6   3   3      10658.45      11198.08       150.70 o                         
  -5   3   3        803.97        572.72       101.32 o                         
  -4   3   3      11225.46      12402.28       361.12 o                         
  -3   3   3        134.38        240.18        62.35 o                         
  -2   3   3        291.50        393.91        68.31 o                         
  -1   3   3       2650.24       2893.70       133.48 o                         
   0   3   3       1026.87       1159.61        55.16 o                         
   1   3   3       6494.24       6667.69       147.58 o                         
   2   3   3      13504.45      12092.60       308.28 o                         
   3   3   3        125.99        136.64        60.17 o                         
   4   3   3      11196.12      11912.61       406.20 o                         
   5   3   3        248.08        367.70        49.30 o                         
   6   3   3         29.93         21.21        28.47 o                         
   7   3   3        163.44        192.67        38.73 o                         
   8   3   3      11488.72      11796.02       260.87 o                         
   9   3   3        402.64        360.09        60.20 o                         
  10   3   3         14.53        179.51        54.37 o                         
 -11   4   3        725.22        493.36        88.08 o                         
 -10   4   3        413.87        291.59        53.18 o                         
  -9   4   3         99.95        120.33        57.24 o                         
  -8   4   3       1503.29       1574.66        81.01 o                         
  -7   4   3       1547.12       1618.79        74.54 o                         
  -6   4   3       8806.53       9230.58       149.35 o                         
  -5   4   3        522.18        455.21        93.03 o                         
  -4   4   3       3053.49       3085.36       151.04 o                         
  -3   4   3       1397.74       1363.37       118.06 o                         
  -2   4   3       1571.41       2057.85       134.32 o                         
  -1   4   3        944.04        740.64        51.10 o                         
   0   4   3        603.56        393.80        45.33 o                         
   1   4   3       4715.14       4273.66       109.98 o                         
   2   4   3       2873.20       3557.53       128.69 o                         
   3   4   3        139.74        230.79        72.18 o                         
   4   4   3      25423.92      25235.77       598.83 o                         
   5   4   3       7720.22       7819.13       149.54 o                         
   6   4   3      12745.25      12370.76       172.23 o                         
   7   4   3        893.69        884.07        90.24 o                         
   8   4   3        110.71         68.77        42.35 o                         
   9   4   3        811.48       1072.75        77.13 o                         
  10   4   3       1072.42       1041.98       220.82 o                         
 -11   5   3         81.05         75.82       112.28 o                         
 -10   5   3        345.44        279.92        53.18 o                         
  -9   5   3       5515.28       5660.42       153.70 o                         
  -8   5   3       3586.28       3769.83       119.14 o                         
  -7   5   3         42.86         46.73        33.49 o                         
  -6   5   3        773.71       1112.13        51.29 o                         
  -5   5   3       2659.86       2972.30       210.85 o                         
  -4   5   3      11781.77      14073.17       450.90 o                         
  -3   5   3      26740.18      28210.21       412.08 o                         
  -2   5   3        100.66         21.00        50.54 o                         
  -1   5   3        887.58        721.16        60.10 o                         
   0   5   3         20.18         68.06        46.81 o                         
   1   5   3        300.88        338.31        40.25 o                         
   2   5   3       2305.83       2368.94       140.01 o                         
   3   5   3      12791.14      13034.82       388.50 o                         
   4   5   3        716.78        795.15       118.70 o                         
   5   5   3          5.38         47.96        30.17 o                         
   6   5   3        822.43        951.83        60.17 o                         
   7   5   3       2085.06       1923.47        80.87 o                         
   8   5   3       1543.74       1527.71        74.92 o                         
   9   5   3       5540.70       5722.74       155.83 o                         
  10   5   3         32.38          5.49        58.18 o                         
 -10   6   3          8.18         48.68        40.05 o                         
  -9   6   3        959.12        955.79        72.93 o                         
  -8   6   3        532.76        479.42        57.52 o                         
  -7   6   3      10468.19      10635.73       172.26 o                         
  -6   6   3         13.68        150.27        25.82 o                         
  -5   6   3      21817.09      22595.65       578.41 o                         
  -4   6   3         58.86         55.17        41.14 o                         
  -3   6   3        307.40        183.47        46.51 o                         
  -2   6   3        233.53        253.21        70.62 o                         
  -1   6   3      20287.29      20927.60       657.91 o                         
   0   6   3        208.63         24.63        35.08 o                         
   1   6   3         22.50         11.34        33.35 o                         
   2   6   3        160.35        131.45        51.50 o                         
   3   6   3       1704.87       1425.97       142.31 o                         
   4   6   3        891.37        937.52       106.90 o                         
   5   6   3      21970.72      21952.75       237.57 o                         
   6   6   3        112.40        151.11        29.28 o                         
   7   6   3       2849.54       2879.64       103.15 o                         
   8   6   3         49.24        246.39        50.77 o                         
   9   6   3       1178.26       1345.37        97.99 o                         
  10   6   3         77.02         51.04       102.53 o                         
 -10   7   3        567.82        588.57        78.68 o                         
  -9   7   3      10774.13      11007.99       214.00 o                         
  -8   7   3       2839.14       2818.29       104.81 o                         
  -7   7   3         23.53        104.20        38.88 o                         
  -6   7   3        987.32        895.91        49.55 o                         
  -5   7   3      12149.90      12849.31       206.53 o                         
  -4   7   3       2059.77       1893.77       167.46 o                         
  -3   7   3       6911.74       6885.34       288.20 o                         
  -2   7   3       3623.22       2860.70       229.16 o                         
  -1   7   3       2722.27       3161.18       135.45 o                         
   0   7   3        222.48        186.81        38.23 o                         
   1   7   3       5577.54       6591.79       163.58 o                         
   2   7   3       5720.49       5663.05       249.28 o                         
   3   7   3       9957.12      10729.57       343.63 o                         
   4   7   3       4489.70       3889.09       272.27 o                         
   5   7   3        200.50        146.14        30.33 o                         
   6   7   3        433.54        374.69        37.91 o                         
   7   7   3       4942.02       4566.45       128.41 o                         
   8   7   3       1873.78       1733.59        89.83 o                         
   9   7   3       5597.88       5905.15       162.86 o                         
  10   7   3          6.62        -10.76        76.62 o                         
 -10   8   3       1033.87       1089.20        73.55 o                         
  -9   8   3        360.67        263.11        54.68 o                         
  -8   8   3        833.57        860.86        61.00 o                         
  -7   8   3         55.85        122.33        39.07 o                         
  -6   8   3       6528.03       6650.67       117.31 o                         
  -5   8   3      15305.89      14989.18       166.00 o                         
  -4   8   3       7301.02       7239.34       329.44 o                         
  -3   8   3       3524.49       2743.32       198.83 o                         
  -2   8   3       2349.02       2902.78       197.07 o                         
  -1   8   3       4069.92       5127.66       284.50 o                         
   0   8   3       8522.61       8009.02       289.76 o                         
   1   8   3       1447.21       1889.14       129.09 o                         
   2   8   3       7140.06       7366.97       304.97 o                         
   3   8   3         65.42        154.38        94.46 o                         
   4   8   3       6912.70       6947.03       150.70 o                         
   5   8   3      17064.15      16096.62       192.96 o                         
   6   8   3       1716.31       1663.23        72.17 o                         
   7   8   3        121.41        145.21        43.18 o                         
   8   8   3         19.00         82.30        46.40 o                         
   9   8   3        275.01        222.62        58.37 o                         
 -10   9   3       1931.18       2050.59        89.40 o                         
  -9   9   3       1538.93       1786.63       102.78 o                         
  -8   9   3       4878.52       4862.92       127.09 o                         
  -7   9   3        422.98        444.41        48.60 o                         
  -6   9   3        993.34        953.69        51.45 o                         
  -5   9   3        999.86       1167.72        49.51 o                         
  -4   9   3       7160.14       7535.99       352.40 o                         
  -3   9   3       1860.29       1845.20       175.48 o                         
  -2   9   3         86.22         75.33        68.30 o                         
  -1   9   3      20865.16      22716.37      1082.69 o                         
   0   9   3       3755.21       3341.33       172.69 o                         
   1   9   3      10349.75      10957.79       379.25 o                         
   2   9   3       5812.67       6037.80       325.03 o                         
   3   9   3        401.78        331.18        78.96 o                         
   4   9   3       5403.72       5094.92        96.88 o                         
   5   9   3        801.35        746.44        50.83 o                         
   6   9   3        675.57        626.33        53.44 o                         
   7   9   3        760.91        573.98        61.24 o                         
   8   9   3       5381.26       5893.28       171.92 o                         
   9   9   3        571.42        486.68        73.89 o                         
 -10  10   3       1061.74       1139.59        69.90 o                         
  -9  10   3         15.22        100.92        43.70 o                         
  -8  10   3       4382.06       4730.09       135.14 o                         
  -7  10   3        670.64        719.16        56.03 o                         
  -6  10   3        786.40        820.32        50.53 o                         
  -5  10   3       2453.39       2362.59        69.58 o                         
  -4  10   3       1653.59       1723.85        65.27 o                         
  -3  10   3       1905.74       1612.07       171.82 o                         
  -2  10   3       1727.31       1807.77       178.11 o                         
  -1  10   3      10307.91       8754.63       594.94 o                         
   0  10   3      14617.54      16837.76       519.68 o                         
   1  10   3       2019.61       2008.20       182.45 o                         
   2  10   3        504.14        511.57       136.10 o                         
   3  10   3       1017.65       1123.14        56.66 o                         
   4  10   3        425.64        493.14        41.07 o                         
   5  10   3        447.60        364.80        38.31 o                         
   6  10   3       1219.24       1063.26        69.01 o                         
   7  10   3       1286.63       1399.84        83.25 o                         
   8  10   3         12.54         62.81        41.55 o                         
   9  10   3       1193.40       1499.01       129.70 o                         
 -10  11   3        754.70        153.30       106.78 o                         
  -9  11   3       3447.17       3790.03       142.70 o                         
  -8  11   3        478.42        503.69        53.17 o                         
  -7  11   3        376.81        390.14        49.69 o                         
  -6  11   3        354.87        310.02        41.87 o                         
  -5  11   3       1448.19       1227.57        55.23 o                         
  -4  11   3       8205.70       8696.76       136.94 o                         
  -3  11   3       4842.96       4075.93       277.93 o                         
  -2  11   3        566.40        287.67        95.10 o                         
  -1  11   3       4150.81       4012.84       378.56 o                         
   0  11   3        311.39        245.44        63.32 o                         
   1  11   3       1678.31       1521.48       262.76 o                         
   2  11   3       2139.91       2182.93       219.71 o                         
   3  11   3       8195.39       8144.97       183.99 o                         
   4  11   3       4187.46       3938.17        93.59 o                         
   5  11   3        160.39        161.25        35.83 o                         
   6  11   3        236.29        263.61        55.41 o                         
   7  11   3       3559.19       3765.68       128.51 o                         
   8  11   3        226.13        193.24        46.11 o                         
   9  11   3        626.48        604.24        88.32 o                         
  -9  12   3        134.08        215.86        47.33 o                         
  -8  12   3         95.28         44.20        46.71 o                         
  -7  12   3       8140.51       8422.29       170.44 o                         
  -6  12   3        291.63        206.01        40.77 o                         
  -5  12   3       1949.24       1795.83        69.66 o                         
  -4  12   3         24.38         93.09        29.34 o                         
  -3  12   3       1614.65       1536.11        59.67 o                         
  -2  12   3        255.54        149.00        82.03 o                         
  -1  12   3       6820.93       6485.04       336.63 o                         
   0  12   3       5609.27       6055.23       289.92 o                         
   1  12   3       9430.20       9734.00       404.56 o                         
   2  12   3       2079.89       1932.35        73.30 o                         
   3  12   3       1068.08        939.66        48.60 o                         
   4  12   3        109.41         76.75        33.76 o                         
   5  12   3       6077.09       5773.00       152.01 o                         
   6  12   3        211.26        130.41        53.44 o                         
   7  12   3       1386.03       1116.34        76.77 o                         
   8  12   3         51.05         79.53        81.74 o                         
   9  12   3        981.89       1214.30       102.74 o                         
  -9  13   3       2438.54       2681.75       135.95 o                         
  -8  13   3       1301.75       1467.67        95.62 o                         
  -7  13   3         33.96         32.22        40.66 o                         
  -6  13   3       1527.83       1554.88        72.15 o                         
  -5  13   3       5677.48       5320.26       119.30 o                         
  -4  13   3        482.89        400.17        37.90 o                         
  -3  13   3      10352.38      10624.24       146.69 o                         
  -2  13   3        422.13        320.88        39.93 o                         
  -1  13   3         25.31         82.27        34.06 o                         
   0  13   3        193.53        168.12        40.67 o                         
   1  13   3       1153.60       1196.71        57.75 o                         
   2  13   3        777.34        779.01        48.98 o                         
   3  13   3       4664.51       4530.17       108.38 o                         
   4  13   3         40.33         49.81        31.56 o                         
   5  13   3       1437.67       1262.44        73.32 o                         
   6  13   3        100.30        116.97        45.06 o                         
   7  13   3       4514.30       4398.37       132.78 o                         
   8  13   3       1645.35       1890.47        84.91 o                         
  -9  14   3         21.37         27.96        46.82 o                         
  -8  14   3        933.05        905.36        60.25 o                         
  -7  14   3       3358.46       3421.32       100.43 o                         
  -6  14   3       2885.27       2748.57        93.31 o                         
  -5  14   3       1581.05       1607.14        70.24 o                         
  -4  14   3        260.20        313.55        34.84 o                         
  -3  14   3         17.92         64.55        32.89 o                         
  -2  14   3       3678.85       3416.85        99.17 o                         
  -1  14   3        830.56        787.51        72.56 o                         
   0  14   3        149.50         69.27        30.91 o                         
   1  14   3       6179.57       5873.22       123.94 o                         
   2  14   3        913.03        706.29        49.25 o                         
   3  14   3       1446.83       1313.97        67.60 o                         
   4  14   3        914.69        870.05        58.27 o                         
   5  14   3       2954.68       2745.20       108.46 o                         
   6  14   3       4341.42       4694.39       149.04 o                         
   7  14   3        737.43        551.59        72.62 o                         
   8  14   3         19.89         53.45        37.33 o                         
  -9  15   3        101.77         19.46        42.60 o                         
  -8  15   3       2236.39       2624.11        95.16 o                         
  -7  15   3        477.48        580.27        47.53 o                         
  -6  15   3        646.17        587.80        49.62 o                         
  -5  15   3         57.01         77.98        38.84 o                         
  -4  15   3       4850.53       4529.32       115.13 o                         
  -3  15   3        469.86        592.72        48.61 o                         
  -2  15   3       1436.68       1404.17        71.09 o                         
  -1  15   3        196.69        214.45        43.53 o                         
   0  15   3        154.95        175.72        36.71 o                         
   1  15   3        444.43        466.37        44.10 o                         
   2  15   3       5182.90       5030.66       125.58 o                         
   3  15   3         54.06         84.43        38.18 o                         
   4  15   3       1778.20       1723.94        76.23 o                         
   5  15   3         98.31         97.08        43.58 o                         
   6  15   3        366.40        559.09        56.21 o                         
   7  15   3        758.59        637.94        59.50 o                         
   8  15   3       2932.54       3343.66       105.48 o                         
  -8  16   3        803.22        632.74        87.54 o                         
  -7  16   3         28.21        -35.44        35.44 o                         
  -6  16   3       2713.10       2591.44        93.97 o                         
  -5  16   3        796.08        734.19        60.71 o                         
  -4  16   3        296.38        368.49        47.55 o                         
  -3  16   3        488.41        471.14        50.70 o                         
  -2  16   3       1334.28       1314.06        69.65 o                         
  -1  16   3         11.57         13.19        43.11 o                         
   0  16   3       2552.62       2350.47        92.30 o                         
   1  16   3         33.59         69.85        32.55 o                         
   2  16   3        177.94        102.94        36.83 o                         
   3  16   3         27.58         14.81        36.62 o                         
   4  16   3       1973.85       2137.37        82.77 o                         
   5  16   3       1919.41       2040.05       101.59 o                         
   6  16   3       4653.14       4834.69       128.64 o                         
   7  16   3          5.46         36.66        48.96 o                         
  -8  17   3       1672.71       2069.23       278.95 o                         
  -7  17   3        129.51         53.83        52.36 o                         
  -6  17   3         60.39         38.65        34.19 o                         
  -5  17   3       2456.81       2392.57        92.66 o                         
  -4  17   3       3234.68       3282.93        98.09 o                         
  -3  17   3        216.04        147.95        40.50 o                         
  -2  17   3       1356.55       1327.08        84.05 o                         
  -1  17   3       1546.53       1504.78        95.75 o                         
   0  17   3        240.82        170.63        47.75 o                         
   1  17   3       1394.43       1512.70        76.75 o                         
   2  17   3       2766.92       2615.54        98.42 o                         
   3  17   3       1262.66       1167.54        69.95 o                         
   4  17   3       2434.32       2332.78        91.23 o                         
   5  17   3        766.93        795.75        67.65 o                         
   6  17   3        277.68        401.24        50.44 o                         
   7  17   3       1183.96       1555.43        79.13 o                         
  -7  18   3       1107.65       1045.73        61.51 o                         
  -6  18   3        343.53        291.37        42.83 o                         
  -5  18   3       1801.71       1949.33        81.13 o                         
  -4  18   3        309.15        378.64        47.54 o                         
  -3  18   3        709.10        638.55        59.96 o                         
  -2  18   3        984.13        899.28        92.03 o                         
  -1  18   3       3677.15       3721.82       153.10 o                         
   0  18   3       3333.89       3460.85       122.08 o                         
   1  18   3       5488.71       5374.54       147.77 o                         
   2  18   3         53.26         47.75        35.35 o                         
   3  18   3        150.52        109.97        37.79 o                         
   4  18   3          7.47        -12.09        37.98 o                         
   5  18   3       4499.13       5480.98       145.81 o                         
   6  18   3        525.95        406.19        47.61 o                         
   7  18   3          5.11        -24.38        45.64 o                         
  -7  19   3        149.69        111.00        50.50 o                         
  -6  19   3         45.50         33.02        42.26 o                         
  -5  19   3       1495.91       1280.14        65.22 o                         
  -4  19   3        421.91        482.32        48.40 o                         
  -3  19   3       2791.24       2959.06       104.58 o                         
  -2  19   3         88.67        112.23        44.98 o                         
  -1  19   3         69.28         41.06        40.75 o                         
   0  19   3         70.95         99.38        43.01 o                         
   1  19   3       2126.90       2220.26       112.47 o                         
   2  19   3         88.92        131.52        36.81 o                         
   3  19   3       1364.99       1342.57        74.53 o                         
   4  19   3        434.41        522.54        51.80 o                         
   5  19   3        607.06        454.92        57.51 o                         
   6  19   3         72.74         11.92        39.67 o                         
  -6  20   3        700.05        799.88        59.40 o                         
  -5  20   3        639.55        702.66        52.22 o                         
  -4  20   3         92.18        113.87        34.75 o                         
  -3  20   3        550.81        468.48        54.66 o                         
  -2  20   3        166.20        181.79        51.33 o                         
  -1  20   3        212.90        239.78        52.06 o                         
   0  20   3       5200.02       5595.95       154.05 o                         
   1  20   3        794.92        643.65        62.01 o                         
   2  20   3         25.45         99.13        40.13 o                         
   3  20   3         16.42         -1.39        36.56 o                         
   4  20   3         32.61         93.66        35.90 o                         
   5  20   3       2091.06       2335.72        87.69 o                         
   6  20   3       1031.96       1315.61        95.95 o                         
  -6  21   3         36.98         52.58        39.09 o                         
  -5  21   3        114.91         20.01        48.33 o                         
  -4  21   3       3471.63       3524.38        92.83 o                         
  -3  21   3         39.41         53.36        33.94 o                         
  -2  21   3         62.60        123.92        43.23 o                         
  -1  21   3       1228.45       1083.13        93.27 o                         
   0  21   3          7.85         62.04        59.31 o                         
   1  21   3        272.81        241.81        41.98 o                         
   2  21   3       1087.19       1269.25        63.91 o                         
   3  21   3        246.79        183.82        41.10 o                         
   4  21   3       2446.14       2693.13       104.91 o                         
   5  21   3         14.20        -29.29        37.05 o                         
  -5  22   3          6.07         11.79        43.83 o                         
  -4  22   3        105.04         87.05        39.72 o                         
  -3  22   3          4.06          5.99        40.96 o                         
  -2  22   3         79.68         67.44        32.01 o                         
  -1  22   3         58.21        120.06        38.89 o                         
   0  22   3       5040.46       5124.72       150.52 o                         
   1  22   3         20.23         35.39        33.82 o                         
   2  22   3         17.74          2.55        31.23 o                         
   3  22   3        106.06         48.15        37.68 o                         
   4  22   3        942.03       1178.57        69.77 o                         
  -4  23   3       1591.01       1608.74       172.38 o                         
  -3  23   3       1030.76       1220.62        69.99 o                         
  -2  23   3        281.74        442.02        49.61 o                         
  -1  23   3          4.11         -1.56        34.97 o                         
   0  23   3        497.07        603.04        59.03 o                         
   1  23   3          3.46        -29.19        29.19 o                         
   2  23   3        392.16        377.68        41.33 o                         
   3  23   3        609.40        627.08        86.87 o                         
  -3  24   3         56.20         91.38        38.79 o                         
  -2  24   3         82.58         -1.30        35.12 o                         
  -1  24   3        207.94        262.10        49.46 o                         
   0  24   3        611.00        460.90        45.28 o                         
   1  24   3        283.36        263.84        35.92 o                         
   2  24   3          8.90        -48.44        59.91 o                         
 -10   0   4       1760.88       1622.91       134.56 o                         
  -8   0   4       9508.12       9082.07       225.47 o                         
  -6   0   4       2395.02       2164.38       103.23 o                         
  -4   0   4      56897.52      56145.43      1062.26 o                         
  -2   0   4      31330.24      30619.43       535.66 o                         
   0   0   4      26033.42      28762.22       355.15 o                         
   2   0   4      13390.48      11628.73       890.34 o                         
   4   0   4       9371.70       9691.13       536.79 o                         
   6   0   4        184.62        172.66        46.45 o                         
   8   0   4       6029.00       5368.15       244.91 o                         
  10   0   4       1712.05       1918.25       123.65 o                         
 -11   1   4        608.15        542.49        66.06 o                         
 -10   1   4       2972.77       2826.13       127.64 o                         
  -9   1   4       1009.20        739.50       115.40 o                         
  -8   1   4        119.79        145.41        37.85 o                         
  -7   1   4       2650.19       2749.42        87.72 o                         
  -6   1   4       6240.30       6551.30       133.91 o                         
  -5   1   4        481.96        450.60        93.88 o                         
  -4   1   4      14276.29      13781.50       377.02 o                         
  -3   1   4          9.20         38.85        19.87 o                         
  -2   1   4      19843.00      20331.93       234.05 o                         
  -1   1   4      48040.93      51022.32       444.52 o                         
   0   1   4      47799.65      48002.93       374.42 o                         
   1   1   4       5021.74       4890.84       115.74 o                         
   2   1   4       3296.65       4036.55       179.72 o                         
   3   1   4        329.34        368.45        83.99 o                         
   4   1   4        643.08        497.16       104.29 o                         
   5   1   4        136.90        116.96        29.92 o                         
   6   1   4       7105.23       6102.56       121.96 o                         
   7   1   4       1467.78       1389.84        70.59 o                         
   8   1   4       1969.36       2189.64       103.91 o                         
   9   1   4         21.07         89.73        47.04 o                         
  10   1   4       1206.30       1202.91        70.97 o                         
 -11   2   4        155.09        130.77        79.34 o                         
 -10   2   4        478.58        450.80        60.60 o                         
  -9   2   4       4253.08       4077.97       143.56 o                         
  -8   2   4       1886.74       2013.70        87.23 o                         
  -7   2   4       7141.86       6623.77       143.14 o                         
  -6   2   4       3348.23       2956.42        75.57 o                         
  -5   2   4       5600.12       6165.68       282.44 o                         
  -4   2   4       9732.56       9529.22       305.80 o                         
  -3   2   4      10672.14      12284.02       514.33 o                         
  -2   2   4       3990.87       4232.49       165.06 o                         
  -1   2   4        798.82       1393.55        94.36 o                         
   0   2   4       3856.96       4303.58       157.82 o                         
   1   2   4        365.11        213.13        24.45 o                         
   2   2   4       1478.87       1581.42       136.67 o                         
   3   2   4      13786.33      13762.16       403.34 o                         
   4   2   4      10128.42      10058.05       275.46 o                         
   5   2   4       1745.76       1511.68        63.18 o                         
   6   2   4         81.67        111.72        27.82 o                         
   7   2   4       1079.36        893.99        61.28 o                         
   8   2   4        608.32        501.36        76.04 o                         
   9   2   4       3787.40       3651.70       136.12 o                         
  10   2   4        789.03        694.12       135.17 o                         
 -11   3   4       2539.49       2902.07       128.31 o                         
 -10   3   4       1785.38       1657.42        90.35 o                         
  -9   3   4       4342.76       4221.99       123.50 o                         
  -8   3   4        696.14        925.93        70.21 o                         
  -7   3   4       3779.11       3756.18       101.82 o                         
  -6   3   4        143.70         50.37        26.55 o                         
  -5   3   4      20711.08      21732.07      1283.55 o                         
  -4   3   4        151.99         65.74        49.17 o                         
  -3   3   4         97.43         84.88        50.33 o                         
  -2   3   4       2582.35       2175.73       130.38 o                         
  -1   3   4      11766.04      12262.39       282.07 o                         
   0   3   4       4174.90       4430.67       119.98 o                         
   1   3   4       6202.17       6188.35       111.35 o                         
   2   3   4        185.49        196.00        67.08 o                         
   3   3   4        245.96         98.64        80.81 o                         
   4   3   4       2695.84       2420.90       139.77 o                         
   5   3   4       3781.67       3488.97        85.80 o                         
   6   3   4          3.73          1.54        30.90 o                         
   7   3   4       8377.98       7944.90       147.33 o                         
   8   3   4        599.74        735.09        70.69 o                         
   9   3   4        392.24        301.82        54.06 o                         
  10   3   4        335.10        362.12       112.07 o                         
 -11   4   4        373.03        431.21        76.60 o                         
 -10   4   4        145.59        135.74        45.02 o                         
  -9   4   4       1869.33       1881.33        93.84 o                         
  -8   4   4       4135.66       3637.17       124.42 o                         
  -7   4   4       7981.28       7537.66       136.46 o                         
  -6   4   4        136.16        171.52        31.77 o                         
  -5   4   4      11923.74      11962.53       416.83 o                         
  -4   4   4        462.95        705.89       103.96 o                         
  -3   4   4       7969.34       9345.88       304.47 o                         
  -2   4   4       4844.67       4319.26       191.53 o                         
  -1   4   4       3610.80       3370.35       162.88 o                         
   0   4   4       2520.83       2258.75        84.79 o                         
   1   4   4         50.89         36.63        29.20 o                         
   2   4   4       1466.11       1293.61        89.93 o                         
   3   4   4       2104.65       1920.70       160.13 o                         
   4   4   4         40.21         72.02        51.04 o                         
   5   4   4       6683.29       6938.88       114.57 o                         
   6   4   4        731.45        678.82        46.39 o                         
   7   4   4        588.91        448.02        46.05 o                         
   8   4   4       4081.04       4064.59       141.33 o                         
   9   4   4       4481.98       4524.84       149.74 o                         
  10   4   4         28.15        -34.06        73.75 o                         
 -11   5   4        535.58        328.09       156.53 o                         
 -10   5   4        282.39        217.45        51.10 o                         
  -9   5   4         21.29         44.45        52.48 o                         
  -8   5   4        210.70        277.59        45.63 o                         
  -7   5   4        440.69        589.22        51.06 o                         
  -6   5   4      19936.13      19087.89       227.93 o                         
  -5   5   4       1603.41       2006.80       179.00 o                         
  -4   5   4       6122.52       6957.54       330.48 o                         
  -3   5   4       1155.95        867.49       111.10 o                         
  -2   5   4       7406.93       7197.52       263.35 o                         
  -1   5   4       3347.24       4095.30       129.83 o                         
   0   5   4        448.19        446.71        35.32 o                         
   1   5   4       5737.39       5753.85       181.49 o                         
   2   5   4       4441.33       4473.58       154.45 o                         
   3   5   4        238.37        189.54        65.51 o                         
   4   5   4       5623.34       5965.34       213.98 o                         
   5   5   4       5255.81       4823.54       102.98 o                         
   6   5   4       4104.77       4051.98       100.53 o                         
   7   5   4         69.79        105.56        40.24 o                         
   8   5   4        513.28        520.34        59.43 o                         
   9   5   4          9.74         79.58        45.54 o                         
 -10   6   4       1429.25       1589.65        89.34 o                         
  -9   6   4        266.84        202.63        56.55 o                         
  -8   6   4       5429.41       5472.05       135.00 o                         
  -7   6   4        434.26        396.84        42.85 o                         
  -6   6   4        220.88        283.01        31.49 o                         
  -5   6   4        403.49        364.62        93.61 o                         
  -4   6   4       7015.48       7864.58       324.26 o                         
  -3   6   4        344.92        180.33        73.71 o                         
  -2   6   4      25232.05      25289.14       688.79 o                         
  -1   6   4        697.13        886.81        72.78 o                         
   0   6   4         44.98         58.97        33.43 o                         
   1   6   4       1172.25       1189.27        68.15 o                         
   2   6   4       9367.26      10014.67       262.93 o                         
   3   6   4       2133.79       1969.53       168.70 o                         
   4   6   4       4200.04       4675.92       170.26 o                         
   5   6   4        450.25        529.57        40.30 o                         
   6   6   4       3472.76       3180.76        99.15 o                         
   7   6   4        891.51        939.90        89.13 o                         
   8   6   4       5374.30       5233.51       167.86 o                         
   9   6   4        441.78        352.72        51.00 o                         
 -10   7   4        737.10        703.43        64.80 o                         
  -9   7   4        568.18        748.68        67.32 o                         
  -8   7   4         53.95        129.49        45.64 o                         
  -7   7   4       2767.36       2588.26        89.87 o                         
  -6   7   4      13655.85      13275.71       201.60 o                         
  -5   7   4       2801.66       2824.18        87.72 o                         
  -4   7   4      21237.35      22915.30      1266.38 o                         
  -3   7   4        489.22        458.88        94.93 o                         
  -2   7   4       8127.82       8680.10       322.04 o                         
  -1   7   4       9494.81       8819.19       240.56 o                         
   0   7   4       2764.44       3308.39       132.04 o                         
   1   7   4       2869.58       2548.97       106.35 o                         
   2   7   4       6046.72       5855.63       394.92 o                         
   3   7   4        107.86         17.70        43.08 o                         
   4   7   4        764.75        841.15        61.30 o                         
   5   7   4          5.97         76.53        29.58 o                         
   6   7   4       3970.24       3675.89       111.44 o                         
   7   7   4       2823.90       2693.06       126.04 o                         
   8   7   4       1422.86       1428.55        90.28 o                         
   9   7   4        468.59        533.48        65.80 o                         
 -10   8   4       1222.13       1288.41        72.59 o                         
  -9   8   4       1425.06       1325.97        71.84 o                         
  -8   8   4       7304.43       7618.21       163.54 o                         
  -7   8   4       9821.66       9822.05       160.99 o                         
  -6   8   4        723.61        806.01        47.02 o                         
  -5   8   4       3464.92       3640.06        85.61 o                         
  -4   8   4       2853.63       3219.67       228.50 o                         
  -3   8   4      12645.26      12256.76       411.49 o                         
  -2   8   4       2001.01       2243.68       204.84 o                         
  -1   8   4          1.33         45.75        37.48 o                         
   0   8   4       3255.90       2614.70       157.19 o                         
   1   8   4        777.74        847.72        82.83 o                         
   2   8   4       1621.06       2014.34       170.26 o                         
   3   8   4       4375.29       3670.63       288.43 o                         
   4   8   4       1318.82       1284.57        63.74 o                         
   5   8   4       7071.52       6748.75       134.49 o                         
   6   8   4        116.15         74.50        37.98 o                         
   7   8   4       1322.61       1189.80        85.21 o                         
   8   8   4        951.73        801.56        65.82 o                         
   9   8   4        868.71        794.32        90.92 o                         
 -10   9   4         43.19         -6.38        39.70 o                         
  -9   9   4       1483.17       1684.73        88.62 o                         
  -8   9   4         50.39        142.52        39.89 o                         
  -7   9   4        688.19        708.21        54.55 o                         
  -6   9   4        989.47        896.07        50.85 o                         
  -5   9   4       3839.69       3632.67        81.06 o                         
  -4   9   4          5.42         40.58        53.91 o                         
  -3   9   4         81.57        183.84        86.73 o                         
  -2   9   4        786.29       1052.71       143.04 o                         
  -1   9   4       3491.41       4776.11       273.43 o                         
   0   9   4         61.98         64.23        40.56 o                         
   1   9   4      24933.13      25821.68       414.07 o                         
   2   9   4       1105.06       1145.29       143.75 o                         
   3   9   4          5.74        -13.92        50.71 o                         
   4   9   4         34.60         35.10        29.63 o                         
   5   9   4        118.08        137.93        39.09 o                         
   6   9   4         45.08         17.90        42.39 o                         
   7   9   4       7631.81       8178.38       180.13 o                         
   8   9   4         25.15        152.22        48.92 o                         
   9   9   4          2.99        -25.96        54.59 o                         
 -10  10   4        214.37        143.57        45.38 o                         
  -9  10   4       1181.64       1234.16        78.51 o                         
  -8  10   4       1348.06       1384.18        74.97 o                         
  -7  10   4       6845.35       6504.71       140.44 o                         
  -6  10   4        467.61        398.05        42.49 o                         
  -5  10   4       2344.24       2282.86        68.85 o                         
  -4  10   4        428.59        292.99        40.38 o                         
  -3  10   4       5170.89       4933.09       294.68 o                         
  -2  10   4         27.44          1.22        67.56 o                         
  -1  10   4        633.27        632.26       182.31 o                         
   0  10   4        422.79        403.30        77.88 o                         
   1  10   4       5588.72       5730.50       304.02 o                         
   2  10   4         34.29         24.57        52.64 o                         
   3  10   4       2623.04       2457.81        71.95 o                         
   4  10   4       2073.47       1799.75        68.99 o                         
   5  10   4       7772.15       7403.51       143.73 o                         
   6  10   4         50.41          9.80        39.33 o                         
   7  10   4       1743.16       1683.51       102.33 o                         
   8  10   4        233.88        370.06        58.73 o                         
   9  10   4       3093.35       3392.71       172.60 o                         
 -10  11   4       1704.17       1713.62       120.04 o                         
  -9  11   4         89.83         82.03        50.90 o                         
  -8  11   4        267.95        316.57        47.68 o                         
  -7  11   4         47.83         88.94        38.14 o                         
  -6  11   4       3312.44       3144.83       114.86 o                         
  -5  11   4       1957.82       1827.43        68.66 o                         
  -4  11   4       2471.57       2270.08        78.72 o                         
  -3  11   4        480.06        573.24        56.59 o                         
  -2  11   4       2945.80       3089.33       243.23 o                         
  -1  11   4       8911.58       9704.94       780.75 o                         
   0  11   4      11556.66      12599.18       457.82 o                         
   1  11   4       3167.40       2631.51       217.51 o                         
   2  11   4        163.81         70.70        36.36 o                         
   3  11   4        268.45        340.23        34.87 o                         
   4  11   4         30.53         38.22        29.83 o                         
   5  11   4       1311.03       1167.63        66.16 o                         
   6  11   4       1958.01       2042.16        90.85 o                         
   7  11   4        586.56        589.65        85.34 o                         
   8  11   4        910.53        881.76        79.93 o                         
   9  11   4          1.31        -53.64        53.64 o                         
  -9  12   4        184.21        104.02        59.14 o                         
  -8  12   4       3290.35       3280.57       107.17 o                         
  -7  12   4         35.68         33.65        36.21 o                         
  -6  12   4       3805.62       3760.73       103.82 o                         
  -5  12   4        407.27        407.14        39.75 o                         
  -4  12   4      16738.18      16285.20       218.64 o                         
  -3  12   4       1388.75       1451.33        61.54 o                         
  -2  12   4       3082.12       3382.66       107.89 o                         
  -1  12   4         31.75        116.08        47.79 o                         
   0  12   4        478.42        341.98        60.52 o                         
   1  12   4       1922.97       1863.71        77.32 o                         
   2  12   4         46.32         41.34        37.28 o                         
   3  12   4        489.99        433.53        42.11 o                         
   4  12   4      12521.28      12225.75       184.20 o                         
   5  12   4         15.54         59.47        38.23 o                         
   6  12   4        147.56         81.44        44.85 o                         
   7  12   4        127.23        175.43        85.69 o                         
   8  12   4        858.58        968.35        94.49 o                         
  -9  13   4         36.25        178.26        72.99 o                         
  -8  13   4        231.42        247.99        69.51 o                         
  -7  13   4        523.36        385.47        44.75 o                         
  -6  13   4      11164.57      10815.68       168.55 o                         
  -5  13   4       2159.68       1978.02        78.35 o                         
  -4  13   4       4301.06       4298.81       110.20 o                         
  -3  13   4        200.61        204.30        33.77 o                         
  -2  13   4        235.43        208.41        34.85 o                         
  -1  13   4         11.08         39.99        41.70 o                         
   0  13   4      13113.26      13299.20       205.80 o                         
   1  13   4        484.19        369.82        39.98 o                         
   2  13   4         21.91        -29.23        29.23 o                         
   3  13   4         18.95         19.89        26.15 o                         
   4  13   4        151.21        113.09        37.74 o                         
   5  13   4        166.27        234.24        48.03 o                         
   6  13   4       4883.77       4670.37       231.73 o                         
   7  13   4        237.74        260.07        55.65 o                         
   8  13   4       1550.47       1522.01       108.18 o                         
  -9  14   4       1995.65       2202.24       145.39 o                         
  -8  14   4       1987.49       2012.95        85.32 o                         
  -7  14   4       1122.76       1040.23        70.88 o                         
  -6  14   4       1431.73       1496.20        76.95 o                         
  -5  14   4       1484.61       1294.27        68.38 o                         
  -4  14   4       5971.08       5638.43       117.18 o                         
  -3  14   4       1564.43       1479.04        64.51 o                         
  -2  14   4        422.39        448.42        47.92 o                         
  -1  14   4       2779.05       2734.55       106.92 o                         
   0  14   4        308.46        184.48        42.92 o                         
   1  14   4       3732.00       3902.70       109.22 o                         
   2  14   4        672.58        689.80        47.83 o                         
   3  14   4        247.93        219.87        41.70 o                         
   4  14   4       7579.85       7113.46       145.93 o                         
   5  14   4       3049.35       3095.82       115.06 o                         
   6  14   4        123.65        200.78        49.17 o                         
   7  14   4        356.84        525.56        64.62 o                         
   8  14   4        137.69         61.53        41.20 o                         
  -9  15   4        120.38        155.01        49.15 o                         
  -8  15   4        382.78        420.23        45.46 o                         
  -7  15   4       1066.22        950.23        65.94 o                         
  -6  15   4        564.22        522.85        58.09 o                         
  -5  15   4      11551.69      11606.80       198.33 o                         
  -4  15   4        546.23        518.15        49.86 o                         
  -3  15   4        195.92        159.84        34.73 o                         
  -2  15   4         21.51         86.67        36.43 o                         
  -1  15   4        164.09        146.65        43.72 o                         
   0  15   4       3341.56       2989.63       105.20 o                         
   1  15   4       2486.27       2448.44        89.83 o                         
   2  15   4        330.69        323.79        40.05 o                         
   3  15   4         63.84         53.23        39.13 o                         
   4  15   4         22.20         59.59        35.29 o                         
   5  15   4       3253.59       3433.24       118.18 o                         
   6  15   4        186.24         59.28        42.37 o                         
   7  15   4       1042.47       1011.33        66.33 o                         
  -8  16   4        268.25        201.86        44.09 o                         
  -7  16   4        957.44        934.98        66.85 o                         
  -6  16   4         22.41         52.14        44.51 o                         
  -5  16   4       1002.24        955.02        67.05 o                         
  -4  16   4        119.81        114.82        36.83 o                         
  -3  16   4       4295.61       4322.41       158.94 o                         
  -2  16   4        162.58        155.49        43.10 o                         
  -1  16   4       2295.73       2054.98       103.19 o                         
   0  16   4       1009.87       1051.61        75.99 o                         
   1  16   4       2246.57       2068.28        87.65 o                         
   2  16   4         39.37         45.29        34.42 o                         
   3  16   4        690.36        643.77        60.78 o                         
   4  16   4         44.11          3.22        37.44 o                         
   5  16   4       1891.82       1707.80        85.14 o                         
   6  16   4        430.99        437.30        50.97 o                         
   7  16   4        476.68        578.16        49.64 o                         
  -8  17   4         64.93        105.13        47.04 o                         
  -7  17   4        149.18        130.24        37.88 o                         
  -6  17   4       1854.95       1705.05        97.16 o                         
  -5  17   4       3657.33       4060.11       123.77 o                         
  -4  17   4        821.86        948.28        62.65 o                         
  -3  17   4        375.20        327.44        55.75 o                         
  -2  17   4       1350.32       1455.54       100.92 o                         
  -1  17   4       2028.06       2054.36       125.17 o                         
   0  17   4        968.56       1028.92        79.95 o                         
   1  17   4        701.83        635.26        60.21 o                         
   2  17   4        291.06        270.42        42.29 o                         
   3  17   4        115.18        105.93        38.46 o                         
   4  17   4        100.95        146.84        40.08 o                         
   5  17   4       1953.90       2353.41       101.82 o                         
   6  17   4       1831.06       2235.60        91.00 o                         
   7  17   4        436.53        357.51        50.19 o                         
  -7  18   4          7.11         26.39        41.50 o                         
  -6  18   4        223.05        269.08        41.20 o                         
  -5  18   4          2.96         46.29        41.57 o                         
  -4  18   4       3895.07       3981.48       119.25 o                         
  -3  18   4        123.91        147.39        42.13 o                         
  -2  18   4        850.25        800.93        85.80 o                         
  -1  18   4         66.22         69.31        50.53 o                         
   0  18   4         98.42        118.91        42.17 o                         
   1  18   4        335.45        292.40        53.77 o                         
   2  18   4       1068.56       1175.48        65.93 o                         
   3  18   4        288.84        346.93        47.16 o                         
   4  18   4       1852.04       1920.36        79.93 o                         
   5  18   4         70.34        103.13        45.99 o                         
   6  18   4        206.39        110.56        38.55 o                         
  -7  19   4        295.34        268.22        47.27 o                         
  -6  19   4       1901.00       1848.43        73.32 o                         
  -5  19   4         93.98         77.39        37.61 o                         
  -4  19   4       1966.93       2091.50        88.51 o                         
  -3  19   4        221.03        326.92        50.56 o                         
  -2  19   4        507.05        520.49        61.45 o                         
  -1  19   4        972.02       1066.55        99.91 o                         
   0  19   4       4855.53       4852.69       142.79 o                         
   1  19   4         49.89        115.17        44.87 o                         
   2  19   4        936.35        888.83        58.38 o                         
   3  19   4         22.14         38.61        32.76 o                         
   4  19   4        195.97        308.01        48.30 o                         
   5  19   4         44.97          5.55        50.60 o                         
   6  19   4       1168.80       1203.27        97.00 o                         
  -6  20   4        129.93        153.62        31.49 o                         
  -5  20   4        552.82        448.24        50.21 o                         
  -4  20   4        636.20        581.43        52.17 o                         
  -3  20   4       1156.44       1217.41        70.28 o                         
  -2  20   4       2955.17       2908.15       140.24 o                         
  -1  20   4       1181.88       1272.19        89.38 o                         
   0  20   4         11.45        -14.80        39.30 o                         
   1  20   4         82.09         90.45        39.68 o                         
   2  20   4        387.86        421.78        48.38 o                         
   3  20   4       1117.85       1256.31        75.46 o                         
   4  20   4       1108.50       1051.21        87.70 o                         
   5  20   4        446.09        562.08        64.67 o                         
  -6  21   4        397.94        388.13        93.88 o                         
  -5  21   4       2929.42       3289.28        98.16 o                         
  -4  21   4         77.25         59.79        33.41 o                         
  -3  21   4         47.34         34.68        38.14 o                         
  -2  21   4        535.89        648.33        53.50 o                         
  -1  21   4       4847.67       4969.51       181.16 o                         
   0  21   4        157.28        187.94        52.57 o                         
   1  21   4       1620.67       1627.81        70.96 o                         
   2  21   4        309.77        217.23        41.12 o                         
   3  21   4         73.50         78.58        43.02 o                         
   4  21   4        324.91        360.26        54.96 o                         
   5  21   4        257.00        248.63        69.04 o                         
  -5  22   4        447.60        314.82        58.80 o                         
  -4  22   4       1252.15       1406.74        75.64 o                         
  -3  22   4       2081.45       2148.49        78.08 o                         
  -2  22   4         53.86         96.56        33.74 o                         
  -1  22   4         77.03         83.21        37.03 o                         
   0  22   4          7.61        -24.54        37.43 o                         
   1  22   4         34.77         66.20        31.64 o                         
   2  22   4         87.81         97.47        32.53 o                         
   3  22   4       1881.29       2073.74        92.77 o                         
   4  22   4         63.16        130.06        55.06 o                         
  -4  23   4         19.07         72.13        60.64 o                         
  -3  23   4        742.72        783.39        51.62 o                         
  -2  23   4         34.31         20.46        30.65 o                         
  -1  23   4       1473.26       1458.73        63.55 o                         
   0  23   4        484.38        602.83        44.06 o                         
   1  23   4       1195.55       1017.26        59.39 o                         
   2  23   4         29.32        -29.68        29.68 o                         
   3  23   4         24.85          0.04        79.65 o                         
  -2  24   4        212.44        276.90        42.31 o                         
  -1  24   4         14.96         73.22        38.19 o                         
   0  24   4          4.81        -35.40        35.40 o                         
   1  24   4        304.79        276.23        99.79 o                         
 -11   0   5       2780.75       3291.67       180.66 o                         
  -9   0   5       5214.37       4746.51       241.87 o                         
  -7   0   5        604.73        594.59        69.09 o                         
  -5   0   5       5537.25       6154.74       411.85 o                         
  -3   0   5      16751.55      16291.97       298.97 o                         
  -1   0   5     143796.59     145801.50      1078.63 o                         
   1   0   5       9595.66      11258.03      1030.51 o                         
   3   0   5        506.23        459.33       112.57 o                         
   5   0   5         14.83         87.20        35.51 o                         
   7   0   5       8624.31       8203.80       250.45 o                         
   9   0   5        623.90        523.25        89.09 o                         
 -11   1   5        162.03        189.20        48.79 o                         
 -10   1   5          4.71        120.44        53.17 o                         
  -9   1   5        232.67        248.81        52.04 o                         
  -8   1   5       2932.40       2868.73        98.70 o                         
  -7   1   5      14639.46      13669.42       195.34 o                         
  -6   1   5        738.05        656.69        45.77 o                         
  -5   1   5         53.74         59.43        48.26 o                         
  -4   1   5         86.36        256.87        75.59 o                         
  -3   1   5      20755.60      23063.86       337.59 o                         
  -2   1   5       5819.87       5365.06       120.34 o                         
  -1   1   5       4254.22       4294.10       134.61 o                         
   0   1   5      11149.06      13053.27       221.99 o                         
   1   1   5       3190.99       3905.36       117.49 o                         
   2   1   5        231.48        220.28        56.82 o                         
   3   1   5      26623.83      25675.16       586.57 o                         
   4   1   5        230.04        223.91        89.27 o                         
   5   1   5        484.53        377.56        31.27 o                         
   6   1   5        910.38        862.54        51.67 o                         
   7   1   5        420.26        477.13        55.46 o                         
   8   1   5        336.60        312.02        54.57 o                         
   9   1   5        884.58        763.61        71.74 o                         
 -11   2   5        798.76        981.76        81.01 o                         
 -10   2   5        995.61       1031.41        87.12 o                         
  -9   2   5        641.90        557.41        60.53 o                         
  -8   2   5       1709.84       1537.43        82.65 o                         
  -7   2   5         73.48        137.95        36.97 o                         
  -6   2   5       3818.31       4036.82        94.84 o                         
  -5   2   5       1213.45       1361.42       145.22 o                         
  -4   2   5      18919.95      22554.87       850.68 o                         
  -3   2   5      13277.86      12867.66       318.68 o                         
  -2   2   5         38.14         16.00        36.67 o                         
  -1   2   5      16540.15      15944.18       328.06 o                         
   0   2   5       4596.84       4855.86       140.78 o                         
   1   2   5        119.17        159.88        25.08 o                         
   2   2   5       9343.67      10525.18       463.97 o                         
   3   2   5        205.86        171.90       117.95 o                         
   4   2   5         87.28         46.88        52.79 o                         
   5   2   5        787.45        791.80        45.16 o                         
   6   2   5        824.52        661.48        50.92 o                         
   7   2   5       2899.51       2783.84       107.66 o                         
   8   2   5        996.13       1034.07        77.67 o                         
   9   2   5         18.16         38.17        42.57 o                         
 -11   3   5         31.76        108.03        46.00 o                         
 -10   3   5        322.94        209.02        76.10 o                         
  -9   3   5        355.80        362.30        49.95 o                         
  -8   3   5       7342.39       7177.06       182.28 o                         
  -7   3   5        730.83        608.81        50.41 o                         
  -6   3   5       1532.92       1643.74        63.22 o                         
  -5   3   5        516.51        354.81       116.23 o                         
  -4   3   5        627.47       1156.36       154.26 o                         
  -3   3   5       1801.68       1547.33       125.16 o                         
  -2   3   5      42575.35      43628.72       586.73 o                         
  -1   3   5       1351.36       1277.97       149.00 o                         
   0   3   5        137.16         69.31        43.31 o                         
   1   3   5        441.04        453.32        36.86 o                         
   2   3   5       5317.99       5140.38       241.30 o                         
   3   3   5       4098.22       3293.63       216.41 o                         
   4   3   5       1549.54       1574.93       126.22 o                         
   5   3   5         39.89         36.22        27.75 o                         
   6   3   5       4690.50       4324.68       119.63 o                         
   7   3   5        156.03        219.08        45.36 o                         
   8   3   5       2382.78       2191.25       104.14 o                         
   9   3   5        265.97        414.40        57.89 o                         
 -11   4   5         43.92        130.17        49.10 o                         
 -10   4   5        402.76        357.70        58.13 o                         
  -9   4   5        532.30        411.08        52.96 o                         
  -8   4   5       1667.10       1543.88        93.73 o                         
  -7   4   5        379.56        334.71        42.40 o                         
  -6   4   5       7620.40       7979.10       119.03 o                         
  -5   4   5       3150.15       3112.44       215.85 o                         
  -4   4   5      19530.37      21388.64       503.18 o                         
  -3   4   5        150.70        111.51        59.31 o                         
  -2   4   5         45.60         84.19        54.32 o                         
  -1   4   5        485.32        372.51        73.22 o                         
   0   4   5      13704.58      13951.26       463.07 o                         
   1   4   5       2400.04       2443.66       129.35 o                         
   2   4   5       6103.95       6809.94       205.28 o                         
   3   4   5       3152.19       2999.22       256.47 o                         
   4   4   5        792.43        595.27        49.65 o                         
   5   4   5        186.32        253.01        32.38 o                         
   6   4   5       2340.86       1984.45        80.84 o                         
   7   4   5        287.47        292.26        50.50 o                         
   8   4   5       1128.35       1230.72        92.96 o                         
   9   4   5       1449.30       1352.16        85.94 o                         
 -11   5   5        278.53        179.10        66.16 o                         
 -10   5   5         17.72          8.64        35.74 o                         
  -9   5   5       1266.04       1181.40        78.65 o                         
  -8   5   5       2500.94       2638.46       105.66 o                         
  -7   5   5       5558.66       5527.50       127.76 o                         
  -6   5   5       6621.30       6320.53       106.65 o                         
  -5   5   5       6850.72       6100.43       308.38 o                         
  -4   5   5       1366.40       1532.69       149.97 o                         
  -3   5   5      28518.33      28358.89       563.90 o                         
  -2   5   5       8504.88       9848.80       318.96 o                         
  -1   5   5       2417.45       2345.78       155.69 o                         
   0   5   5       4788.96       5047.83       193.76 o                         
   1   5   5       1486.34       1629.12        94.66 o                         
   2   5   5       1647.83       1400.41        97.06 o                         
   3   5   5       8779.82       9209.50       570.09 o                         
   4   5   5       3944.96       3921.74       105.19 o                         
   5   5   5       3872.15       3578.02       104.77 o                         
   6   5   5       1690.19       1503.21        74.98 o                         
   7   5   5        161.94        154.83        45.66 o                         
   8   5   5        485.60        485.30        62.00 o                         
   9   5   5       2438.16       2802.32       130.01 o                         
 -10   6   5          0.07        -47.01        57.21 o                         
  -9   6   5       4587.19       4266.55       146.48 o                         
  -8   6   5        764.07        842.01        70.05 o                         
  -7   6   5        822.19        889.70        52.51 o                         
  -6   6   5         95.56         97.92        27.57 o                         
  -5   6   5      29101.81      29065.46       309.12 o                         
  -4   6   5         42.04         47.38        57.38 o                         
  -3   6   5      26318.51      27282.38       586.90 o                         
  -2   6   5       3339.17       3332.43       204.08 o                         
  -1   6   5       3926.19       4603.27       167.14 o                         
   0   6   5       2678.52       2946.59       160.52 o                         
   1   6   5      12910.62      12047.02       415.67 o                         
   2   6   5        618.78        641.40        70.51 o                         
   3   6   5        958.88        999.86       231.50 o                         
   4   6   5        175.20        125.91        29.22 o                         
   5   6   5       3332.40       2966.25       100.37 o                         
   6   6   5         56.19        141.33        45.09 o                         
   7   6   5       1904.89       2006.68        97.60 o                         
   8   6   5        272.79        268.48        51.71 o                         
   9   6   5       3997.68       4187.42       139.14 o                         
 -10   7   5         86.77        177.58        41.55 o                         
  -9   7   5       4809.08       5221.53       184.39 o                         
  -8   7   5       1203.30       1140.68        72.90 o                         
  -7   7   5       2125.42       2230.41        75.12 o                         
  -6   7   5         63.67        109.81        34.29 o                         
  -5   7   5       3443.82       3451.36        78.13 o                         
  -4   7   5         78.02        116.04        70.09 o                         
  -3   7   5       3425.53       3349.73       324.94 o                         
  -2   7   5       1061.79        630.68       110.88 o                         
  -1   7   5      33218.98      34702.65       661.71 o                         
   0   7   5        478.28        354.16        51.51 o                         
   1   7   5        464.81        254.79        64.92 o                         
   2   7   5         22.15        146.59        70.96 o                         
   3   7   5       5557.29       6542.36       590.90 o                         
   4   7   5        248.80        273.95        30.42 o                         
   5   7   5       7984.99       7624.23       154.56 o                         
   6   7   5       3220.80       3130.01       117.41 o                         
   7   7   5         54.17         55.49        40.50 o                         
   8   7   5        117.39        162.35        45.96 o                         
   9   7   5       2826.51       2938.01       176.13 o                         
 -10   8   5        496.57        534.15        65.31 o                         
  -9   8   5       2052.80       2133.22       109.19 o                         
  -8   8   5       1969.01       2013.01        91.45 o                         
  -7   8   5       6143.70       5766.78       125.70 o                         
  -6   8   5       1838.22       1567.21        61.83 o                         
  -5   8   5      20046.04      20200.70       290.24 o                         
  -4   8   5      11075.97      12035.09       441.31 o                         
  -3   8   5         68.97         72.66        73.18 o                         
  -2   8   5       1900.12       2468.51       199.06 o                         
  -1   8   5       1333.25       1469.45       258.08 o                         
   0   8   5      16879.07      17200.09       587.79 o                         
   1   8   5       6782.51       7050.57       221.45 o                         
   2   8   5       5136.32       5782.71       739.15 o                         
   3   8   5       2038.74       1926.52        73.46 o                         
   4   8   5        137.71        125.17        32.39 o                         
   5   8   5       3278.42       2971.15       101.32 o                         
   6   8   5       1030.34        935.63        74.35 o                         
   7   8   5       1204.12       1026.21        69.78 o                         
   8   8   5       1295.16       1269.97        82.35 o                         
   9   8   5       2472.22       2420.27       132.28 o                         
 -10   9   5        416.74        538.74        58.11 o                         
  -9   9   5        767.20        892.51        76.76 o                         
  -8   9   5       5734.04       5769.73       138.23 o                         
  -7   9   5        259.04        291.58        43.79 o                         
  -6   9   5       3029.65       2880.28        85.68 o                         
  -5   9   5       1146.95       1011.45        48.94 o                         
  -4   9   5       7200.37       7229.97       130.52 o                         
  -3   9   5       3220.41       3206.12       236.50 o                         
  -2   9   5      21410.77      22327.47       596.46 o                         
  -1   9   5       3455.36       3549.84       208.88 o                         
   0   9   5        925.26        879.50        87.08 o                         
   1   9   5       1203.92        804.91        83.14 o                         
   2   9   5        489.80        362.84        71.46 o                         
   3   9   5       1306.82       1178.95        51.89 o                         
   4   9   5       6096.40       5930.73       135.07 o                         
   5   9   5       3599.03       3543.63       109.83 o                         
   6   9   5         17.75         28.65        38.33 o                         
   7   9   5         14.22        103.14        41.86 o                         
   8   9   5        929.24        962.76        82.60 o                         
   9   9   5         69.38         58.85        54.12 o                         
 -10  10   5       1811.49       1969.52       102.46 o                         
  -9  10   5        252.49        227.06        52.25 o                         
  -8  10   5        875.56        879.48        63.97 o                         
  -7  10   5         28.83         70.98        39.37 o                         
  -6  10   5       2669.74       2448.64        81.12 o                         
  -5  10   5         78.79         83.95        32.25 o                         
  -4  10   5      10266.98      11533.95       199.12 o                         
  -3  10   5       1593.66       1248.63        89.29 o                         
  -2  10   5        600.03        799.72       184.60 o                         
  -1  10   5       9821.65       9003.98       471.65 o                         
   0  10   5      26811.39      27243.32       951.26 o                         
   1  10   5         15.17        202.50        69.78 o                         
   2  10   5        289.80        342.37        39.10 o                         
   3  10   5        310.07        373.14        34.66 o                         
   4  10   5        403.42        243.34        40.38 o                         
   5  10   5        496.12        401.56        50.77 o                         
   6  10   5       1109.99       1182.77        68.31 o                         
   7  10   5       1268.99       1502.05        81.40 o                         
   8  10   5       1613.73       1630.59       123.75 o                         
 -10  11   5         36.65        -18.13        60.68 o                         
  -9  11   5        145.08        160.57        42.01 o                         
  -8  11   5        474.50        409.76        54.61 o                         
  -7  11   5       5437.27       5417.74       173.51 o                         
  -6  11   5       1309.07       1431.11        68.37 o                         
  -5  11   5        297.78        258.28        42.57 o                         
  -4  11   5       3695.87       3565.02        90.80 o                         
  -3  11   5       5259.00       5497.54       114.49 o                         
  -2  11   5       4147.52       4841.74       184.30 o                         
  -1  11   5       2276.12       1690.29       196.12 o                         
   0  11   5       2207.07       2091.84       210.45 o                         
   1  11   5       2484.47       2166.67        73.79 o                         
   2  11   5        380.30        307.11        34.11 o                         
   3  11   5       7434.80       7526.89       169.31 o                         
   4  11   5       3810.56       3572.58       104.30 o                         
   5  11   5        245.39        292.79        40.55 o                         
   6  11   5         10.54         -7.70        35.70 o                         
   7  11   5         45.19         61.27        51.91 o                         
   8  11   5         15.57         27.95        49.55 o                         
  -9  12   5       1190.05       1174.08       108.24 o                         
  -8  12   5        491.02        569.57        53.54 o                         
  -7  12   5        213.86        189.80        40.64 o                         
  -6  12   5        114.21        172.44        41.58 o                         
  -5  12   5       7512.66       7254.37       150.89 o                         
  -4  12   5         25.46         18.44        34.83 o                         
  -3  12   5       9384.94       8993.73       188.51 o                         
  -2  12   5        135.50         85.77        36.86 o                         
  -1  12   5      10711.34       9857.52       236.84 o                         
   0  12   5       2860.59       2850.71        96.98 o                         
   1  12   5       6078.44       5613.76       124.67 o                         
   2  12   5         44.54        -10.15        57.37 o                         
   3  12   5        887.43        811.44        58.95 o                         
   4  12   5        526.12        450.28        59.43 o                         
   5  12   5         81.01         89.08        43.94 o                         
   6  12   5         52.15         -1.80        46.34 o                         
   7  12   5       3795.93       3860.11       188.57 o                         
   8  12   5         50.82         58.09        39.29 o                         
  -9  13   5        256.73        252.07        42.92 o                         
  -8  13   5       1529.30       1439.02       140.23 o                         
  -7  13   5       7485.72       7196.56       156.16 o                         
  -6  13   5         65.22         77.52        46.73 o                         
  -5  13   5         13.21          3.78        39.79 o                         
  -4  13   5        409.10        412.68        41.78 o                         
  -3  13   5       5186.01       5137.48       124.13 o                         
  -2  13   5       7930.73       7424.30       177.57 o                         
  -1  13   5       5507.51       4864.03       126.99 o                         
   0  13   5        460.75        254.48        38.97 o                         
   1  13   5         38.13          4.71        31.42 o                         
   2  13   5        161.22        171.25        30.79 o                         
   3  13   5       4553.42       4288.41       114.13 o                         
   4  13   5        102.10         96.92        41.57 o                         
   5  13   5       2879.47       2454.67       115.92 o                         
   6  13   5        614.55        507.98        62.45 o                         
   7  13   5          8.48         26.61        40.89 o                         
   8  13   5        486.46        618.23        53.99 o                         
  -9  14   5        306.05        338.92        50.57 o                         
  -8  14   5        702.03        745.64        65.93 o                         
  -7  14   5         31.28          1.67        45.81 o                         
  -6  14   5       5855.90       5443.76       146.08 o                         
  -5  14   5       4016.89       4116.89       121.43 o                         
  -4  14   5       5264.65       4971.99       130.72 o                         
  -3  14   5       1473.09       1536.07        78.36 o                         
  -2  14   5        324.03        225.31        59.75 o                         
  -1  14   5        515.28        592.62        46.32 o                         
   0  14   5       3258.76       2961.09       108.16 o                         
   1  14   5        800.77        630.02        51.27 o                         
   2  14   5       2403.96       2257.51        80.55 o                         
   3  14   5         10.42         29.77        43.50 o                         
   4  14   5        742.74        719.54        70.16 o                         
   5  14   5        167.59        208.18        47.04 o                         
   6  14   5        113.90        131.29        43.93 o                         
   7  14   5        925.11        774.39        59.11 o                         
  -8  15   5       1897.55       1917.39        96.47 o                         
  -7  15   5        680.62        815.27        73.16 o                         
  -6  15   5       1306.76       1292.37        79.35 o                         
  -5  15   5         96.95        120.62        46.74 o                         
  -4  15   5        192.28        152.24        46.39 o                         
  -3  15   5          4.06         48.77        39.37 o                         
  -2  15   5      13713.61      12870.88       197.25 o                         
  -1  15   5         97.96         70.89        36.48 o                         
   0  15   5         81.05         79.72        54.58 o                         
   1  15   5         47.31        -12.53        46.16 o                         
   2  15   5        832.95        838.20        56.65 o                         
   3  15   5        536.06        535.02        60.66 o                         
   4  15   5       4096.98       4355.18       146.10 o                         
   5  15   5         66.98         60.36        40.96 o                         
   6  15   5        537.38        499.55        65.20 o                         
   7  15   5          8.06         -4.09        36.39 o                         
  -8  16   5        720.39        727.48        60.82 o                         
  -7  16   5        396.91        336.17        44.62 o                         
  -6  16   5       3142.07       2985.52       118.67 o                         
  -5  16   5       2131.99       2020.95        87.62 o                         
  -4  16   5       4855.02       4853.04       126.22 o                         
  -3  16   5         30.15         24.02        43.64 o                         
  -2  16   5        105.34         83.88        43.00 o                         
  -1  16   5         99.23         46.04        45.79 o                         
   0  16   5       8165.05       8202.26       210.75 o                         
   1  16   5        464.96        489.06        49.55 o                         
   2  16   5        923.37        849.88        56.28 o                         
   3  16   5        252.54        292.20        52.62 o                         
   4  16   5        131.93        197.01        48.94 o                         
   5  16   5        478.07        597.31        62.45 o                         
   6  16   5        863.91        928.00        74.35 o                         
   7  16   5         21.77        104.91        47.65 o                         
  -8  17   5        167.34        156.52        36.13 o                         
  -7  17   5        954.06        997.01        63.66 o                         
  -6  17   5       1028.03       1084.16        73.86 o                         
  -5  17   5        429.40        476.35        58.34 o                         
  -4  17   5        416.59        417.05        48.32 o                         
  -3  17   5       1361.65       1366.40        87.56 o                         
  -2  17   5       4797.90       4685.96       142.23 o                         
  -1  17   5       2062.18       1988.78       130.93 o                         
   0  17   5       2157.15       2132.43       111.10 o                         
   1  17   5        786.91        733.57        65.74 o                         
   2  17   5          8.98          1.73        35.41 o                         
   3  17   5          0.48         51.85        39.80 o                         
   4  17   5        125.51         74.85        42.89 o                         
   5  17   5       1519.04       1742.10        97.88 o                         
   6  17   5        294.19        196.66        51.56 o                         
  -7  18   5        195.96        198.78        36.41 o                         
  -6  18   5        100.23         94.75        35.65 o                         
  -5  18   5       7473.04       8159.63       292.28 o                         
  -4  18   5        625.03        608.66        58.18 o                         
  -3  18   5        769.37        626.36        64.56 o                         
  -2  18   5        180.82        134.75        46.70 o                         
  -1  18   5       1546.31       1443.24       112.42 o                         
   0  18   5          8.13         11.81        40.37 o                         
   1  18   5       3734.17       3848.80       130.61 o                         
   2  18   5       1739.78       1622.91        75.34 o                         
   3  18   5        923.13        808.32        63.75 o                         
   4  18   5        118.75        211.11        47.10 o                         
   5  18   5       1189.94       1558.61        89.47 o                         
   6  18   5         78.41          5.50        47.25 o                         
  -7  19   5       1510.56       1349.00       100.24 o                         
  -6  19   5        498.78        551.74        46.39 o                         
  -5  19   5         24.12         19.53        45.89 o                         
  -4  19   5        738.38        755.12        59.96 o                         
  -3  19   5       2817.27       2669.42        99.22 o                         
  -2  19   5        165.65        136.20        44.07 o                         
  -1  19   5       2999.15       2800.96       147.01 o                         
   0  19   5        102.74         57.30        43.33 o                         
   1  19   5        317.52        363.58        52.51 o                         
   2  19   5        121.98        140.04        37.43 o                         
   3  19   5        682.97        857.85        66.47 o                         
   4  19   5        730.05        803.04        82.75 o                         
   5  19   5       1840.72       1826.81       102.52 o                         
  -6  20   5        225.58        255.92        46.22 o                         
  -5  20   5       1388.08       1367.72        72.18 o                         
  -4  20   5        909.88        911.74        59.92 o                         
  -3  20   5         12.53         25.00        52.89 o                         
  -2  20   5        193.18        189.48        46.22 o                         
  -1  20   5        366.86        307.80        65.23 o                         
   0  20   5       3591.07       3838.39       141.42 o                         
   1  20   5       1642.60       1692.92        69.57 o                         
   2  20   5         65.27         54.28        37.81 o                         
   3  20   5        170.98         38.73        49.12 o                         
   4  20   5        885.97        841.85       104.05 o                         
   5  20   5        503.82        610.23        61.82 o                         
  -6  21   5       1626.59       2012.96       161.31 o                         
  -5  21   5        567.75        629.68        48.95 o                         
  -4  21   5       1113.24       1112.41        54.87 o                         
  -3  21   5        335.51        268.84        46.55 o                         
  -2  21   5        853.16        767.10        55.92 o                         
  -1  21   5        273.41        260.55        46.40 o                         
   0  21   5        814.24        807.16        64.88 o                         
   1  21   5         92.53        112.89        38.59 o                         
   2  21   5        684.08        838.80        55.04 o                         
   3  21   5         75.23         76.05        53.43 o                         
   4  21   5       1432.07       1634.21        90.83 o                         
  -5  22   5         69.42         -5.99        38.02 o                         
  -4  22   5       3619.09       3802.73       109.21 o                         
  -3  22   5        210.59        174.54        33.92 o                         
  -2  22   5        130.95        153.64        89.98 o                         
  -1  22   5        379.49        243.69        44.13 o                         
   0  22   5       4460.83       4329.06       101.43 o                         
   1  22   5          1.88        -33.61        34.80 o                         
   2  22   5          7.48          0.18        35.25 o                         
   3  22   5         35.37         28.21        42.00 o                         
  -4  23   5       1082.40       1062.19       116.63 o                         
  -3  23   5        933.47       1077.71        65.38 o                         
  -2  23   5        364.61        253.81        44.24 o                         
  -1  23   5         87.05        141.86        58.86 o                         
   0  23   5       1018.40        859.69        50.78 o                         
   1  23   5         43.92         73.74        42.00 o                         
   2  23   5        289.17        398.18        66.50 o                         
  -2  24   5          7.85         29.50        57.20 o                         
  -1  24   5        626.99        705.36       100.00 o                         
   0  24   5        310.68        314.33       157.68 o                         
 -10   0   6        274.79        411.49       165.17 o                         
  -8   0   6       2105.83       2191.28       134.69 o                         
  -6   0   6      12175.04      11763.61       211.58 o                         
  -4   0   6        241.42        373.20       122.53 o                         
  -2   0   6         13.36         25.66        36.72 o                         
   0   0   6     172254.72     191133.70      1536.70 o                         
   2   0   6       1898.88       1833.39       196.16 o                         
   4   0   6       1854.37       1759.40        95.93 o                         
   6   0   6       3295.27       3431.26       142.79 o                         
   8   0   6         74.50        142.63        96.51 o                         
 -11   1   6         12.58        -38.69        42.18 o                         
 -10   1   6       2692.80       2597.63       134.11 o                         
  -9   1   6       1733.37       1729.09        89.63 o                         
  -8   1   6        902.69        811.16        60.36 o                         
  -7   1   6         49.69         86.38        43.32 o                         
  -6   1   6       4848.00       4274.38        92.42 o                         
  -5   1   6        459.47        454.24        97.63 o                         
  -4   1   6      50618.52      49441.72       785.73 o                         
  -3   1   6       7080.13       6963.95       250.85 o                         
  -2   1   6        818.06        938.40        64.42 o                         
  -1   1   6       2404.44       2404.18       112.35 o                         
   0   1   6      12899.78      14647.47       319.18 o                         
   1   1   6       1418.82       1683.44       130.16 o                         
   2   1   6       5873.33       5720.92       242.55 o                         
   3   1   6        491.43        706.84        99.31 o                         
   4   1   6       6819.82       6333.46       122.35 o                         
   5   1   6         75.56         98.78        26.05 o                         
   6   1   6       1425.98       1081.40        60.56 o                         
   7   1   6       2112.95       2063.86        95.78 o                         
   8   1   6       1296.76       1437.56        86.82 o                         
   9   1   6         48.93         22.46        41.17 o                         
 -11   2   6        561.53        603.28        69.63 o                         
 -10   2   6       1215.86       1314.95        94.82 o                         
  -9   2   6         63.56         86.72        46.09 o                         
  -8   2   6       1320.62       1459.46        75.36 o                         
  -7   2   6       1294.03       1336.79        67.50 o                         
  -6   2   6       4071.23       4123.64        96.43 o                         
  -5   2   6       2031.69       1755.34       169.02 o                         
  -4   2   6        377.01        240.98        76.27 o                         
  -3   2   6       5925.07       5892.55       192.91 o                         
  -2   2   6         19.88         34.16        37.61 o                         
  -1   2   6      12291.87      13803.26       267.55 o                         
   0   2   6      43980.80      44703.19      1075.03 o                         
   1   2   6       4989.47       5530.96       205.95 o                         
   2   2   6       4605.34       4694.60       232.70 o                         
   3   2   6       6796.28       6777.28       272.01 o                         
   4   2   6       8563.76       8077.44       129.21 o                         
   5   2   6       2257.37       1870.39        67.45 o                         
   6   2   6         71.95        160.08        36.62 o                         
   7   2   6         22.38         31.78        44.14 o                         
   8   2   6       1256.30       1274.04        83.21 o                         
   9   2   6         66.57         41.69        41.25 o                         
 -11   3   6         39.52         72.55        43.61 o                         
 -10   3   6        378.45        379.37        61.56 o                         
  -9   3   6       3982.10       4253.08       133.37 o                         
  -8   3   6        180.38        254.54        47.32 o                         
  -7   3   6        504.21        450.62        45.26 o                         
  -6   3   6        493.35        349.83        36.50 o                         
  -5   3   6       3204.80       3446.30       235.13 o                         
  -4   3   6        423.38        386.13        82.26 o                         
  -3   3   6      23782.67      25852.80       500.13 o                         
  -2   3   6        295.60        341.00        69.82 o                         
  -1   3   6         85.48         80.52        41.58 o                         
   0   3   6       4316.05       4573.97       154.01 o                         
   1   3   6      26389.85      26658.17       414.57 o                         
   2   3   6        950.51        738.43       101.66 o                         
   3   3   6        101.59         96.77        61.54 o                         
   4   3   6       3952.40       3705.35        96.50 o                         
   5   3   6         21.23        -26.88        33.85 o                         
   6   3   6        651.90        599.38        52.59 o                         
   7   3   6       3971.01       3619.02       122.93 o                         
   8   3   6        412.95        442.44        64.93 o                         
   9   3   6       1151.83       1196.10        79.76 o                         
 -11   4   6        237.55        179.06        62.84 o                         
 -10   4   6        471.43        519.75        57.04 o                         
  -9   4   6         60.57        135.14        45.61 o                         
  -8   4   6        147.29        184.86        49.08 o                         
  -7   4   6       1572.18       1626.55        71.48 o                         
  -6   4   6       2341.16       1956.45        67.21 o                         
  -5   4   6      11338.84      11955.74       282.41 o                         
  -4   4   6       5262.52       4843.24       321.27 o                         
  -3   4   6       5471.39       5891.15       254.29 o                         
  -2   4   6       9966.51      10016.62       611.57 o                         
  -1   4   6      11153.41      11464.64       336.32 o                         
   0   4   6       1870.67       1832.07        83.87 o                         
   1   4   6         35.45          4.16        37.32 o                         
   2   4   6       2925.24       3144.97       179.42 o                         
   3   4   6       1622.31       1526.32       157.28 o                         
   4   4   6        185.60        250.92        30.03 o                         
   5   4   6       5650.26       5298.22       114.00 o                         
   6   4   6       5150.71       5213.80       140.33 o                         
   7   4   6         60.38        110.09        43.88 o                         
   8   4   6       2042.39       2025.75        99.23 o                         
   9   4   6       1083.19       1202.45        77.50 o                         
 -10   5   6        265.43        156.59        52.13 o                         
  -9   5   6        124.95        188.38        53.52 o                         
  -8   5   6       1251.24       1143.70        75.45 o                         
  -7   5   6         13.59         13.99        33.04 o                         
  -6   5   6        779.31        718.62        41.09 o                         
  -5   5   6       5141.52       5531.79       121.68 o                         
  -4   5   6      20279.48      21420.43      1407.05 o                         
  -3   5   6       8110.51       9523.08       340.46 o                         
  -2   5   6       4209.17       4303.54       223.24 o                         
  -1   5   6        145.81        177.59        71.43 o                         
   0   5   6        709.17        838.90        99.10 o                         
   1   5   6       8043.87       8235.19       463.47 o                         
   2   5   6      22326.56      22159.49       420.33 o                         
   3   5   6        141.68        134.84        65.14 o                         
   4   5   6       2062.37       1897.24        69.17 o                         
   5   5   6        645.06        584.43        46.82 o                         
   6   5   6         55.44         63.34        36.84 o                         
   7   5   6       1539.94       1461.21        84.42 o                         
   8   5   6       1701.30       1881.90        99.06 o                         
   9   5   6        896.94        786.38        65.70 o                         
 -10   6   6        488.74        533.75        49.95 o                         
  -9   6   6         11.65        190.41        47.56 o                         
  -8   6   6        928.30        955.97        71.94 o                         
  -7   6   6         26.54         27.04        34.64 o                         
  -6   6   6       5911.07       5693.17       106.38 o                         
  -5   6   6          9.29         24.91        24.85 o                         
  -4   6   6       3217.18       3291.51       229.43 o                         
  -3   6   6       1111.87       1205.68       138.88 o                         
  -2   6   6      26931.14      27599.26       666.10 o                         
  -1   6   6       3771.26       3863.22       223.38 o                         
   0   6   6       5553.90       6329.04       244.36 o                         
   1   6   6       1644.35       1468.28       126.51 o                         
   2   6   6       1652.83       1730.80       149.74 o                         
   3   6   6         26.32         87.74        41.75 o                         
   4   6   6       4726.79       4541.16       115.88 o                         
   5   6   6        112.26        122.58        33.56 o                         
   6   6   6       5334.51       5232.87       144.27 o                         
   7   6   6         13.18         61.15        44.29 o                         
   8   6   6        437.83        479.59        62.56 o                         
   9   6   6        458.44        579.75        61.74 o                         
 -10   7   6       1234.19       1357.97       101.06 o                         
  -9   7   6        540.73        444.08        57.24 o                         
  -8   7   6       7754.32       7614.61       162.88 o                         
  -7   7   6         21.00         -5.77        33.15 o                         
  -6   7   6       5349.08       4604.65        99.56 o                         
  -5   7   6       1981.51       1796.09        64.05 o                         
  -4   7   6      10195.38      10936.42       424.73 o                         
  -3   7   6       5684.18       5194.63       285.77 o                         
  -2   7   6       4166.62       4358.19       252.31 o                         
  -1   7   6        533.33        559.06       105.00 o                         
   0   7   6       3554.04       3680.18       177.53 o                         
   1   7   6       5642.59       6165.31       240.25 o                         
   2   7   6      15628.38      16545.89       353.10 o                         
   3   7   6         40.53         24.61        27.20 o                         
   4   7   6       2676.92       2394.88        85.55 o                         
   5   7   6        784.15        802.49        58.74 o                         
   6   7   6          0.63         33.99        41.14 o                         
   7   7   6        533.66        541.96        60.98 o                         
   8   7   6       1399.37       1305.94        75.60 o                         
   9   7   6        110.63         86.60        52.12 o                         
 -10   8   6       1339.95       1616.55        93.62 o                         
  -9   8   6         31.59         90.19        49.56 o                         
  -8   8   6        436.10        414.44        52.85 o                         
  -7   8   6       5600.95       5338.62       110.91 o                         
  -6   8   6       1712.21       1673.63        69.29 o                         
  -5   8   6       2982.28       2786.78        76.23 o                         
  -4   8   6       3139.39       3313.22       100.74 o                         
  -3   8   6        475.34        364.33       106.63 o                         
  -2   8   6      20728.53      20428.42      1482.32 o                         
  -1   8   6       9531.43       9829.63       321.69 o                         
   0   8   6         81.35        177.51        44.12 o                         
   1   8   6       3679.75       3598.51       138.59 o                         
   2   8   6       1086.81       1136.82        69.74 o                         
   3   8   6       6353.46       6015.05       112.67 o                         
   4   8   6       2785.79       2560.39        91.52 o                         
   5   8   6       3219.36       3067.51       111.06 o                         
   6   8   6         86.65        100.07        41.13 o                         
   7   8   6         14.69         34.50        42.64 o                         
   8   8   6        250.39        262.14        50.44 o                         
 -10   9   6         71.90         -5.73        40.43 o                         
  -9   9   6        864.51        896.22        76.34 o                         
  -8   9   6        675.16        679.80        64.02 o                         
  -7   9   6       2934.80       2883.13        89.41 o                         
  -6   9   6       3681.15       3397.37        92.28 o                         
  -5   9   6       3133.25       3056.15        93.06 o                         
  -4   9   6        219.76        120.41        36.27 o                         
  -3   9   6      11424.99      11381.91       257.36 o                         
  -2   9   6       2163.98       1868.94       192.48 o                         
  -1   9   6       2624.08       2617.22       177.14 o                         
   0   9   6       1530.56       1364.29       135.84 o                         
   1   9   6      18729.54      19635.56       418.58 o                         
   2   9   6         95.30         60.42        26.37 o                         
   3   9   6       2340.35       2192.54        89.94 o                         
   4   9   6       1096.47        882.02        67.18 o                         
   5   9   6        107.60        123.00        40.94 o                         
   6   9   6        115.80        106.33        41.32 o                         
   7   9   6       3702.44       3669.04       125.96 o                         
   8   9   6        254.82        135.63        48.02 o                         
 -10  10   6        161.88        197.21        71.11 o                         
  -9  10   6        102.45         63.23        45.94 o                         
  -8  10   6        507.25        446.41        54.66 o                         
  -7  10   6       2453.11       2569.77       132.87 o                         
  -6  10   6        300.54        218.03        40.73 o                         
  -5  10   6        832.53        852.16        71.01 o                         
  -4  10   6        309.60        287.92        53.24 o                         
  -3  10   6        400.17        437.57        50.44 o                         
  -2  10   6        793.42        643.34       103.65 o                         
  -1  10   6      30603.10      28943.16       766.63 o                         
   0  10   6       7907.20       6575.41       371.90 o                         
   1  10   6       2788.96       2626.48        83.56 o                         
   2  10   6       5366.63       5320.53       107.96 o                         
   3  10   6       7015.73       6751.37       144.97 o                         
   4  10   6        212.24        262.44        44.70 o                         
   5  10   6       2254.58       1913.53        95.13 o                         
   6  10   6         23.07         76.32        39.28 o                         
   7  10   6        226.91        152.66        52.39 o                         
   8  10   6        159.47         68.75        59.05 o                         
 -10  11   6        743.73        656.40       138.86 o                         
  -9  11   6        578.35        537.70        50.43 o                         
  -8  11   6       1010.73        944.55        70.30 o                         
  -7  11   6        374.79        461.98        54.68 o                         
  -6  11   6        712.71        646.86        65.77 o                         
  -5  11   6       1810.83       1924.07        80.95 o                         
  -4  11   6      15045.55      14912.17       203.85 o                         
  -3  11   6       4427.30       4639.00       116.00 o                         
  -2  11   6        136.47         11.84        33.41 o                         
  -1  11   6       1267.09       1234.51        74.60 o                         
   0  11   6       7385.44       7388.92       153.71 o                         
   1  11   6       2392.64       2464.79        76.75 o                         
   2  11   6       2398.68       2030.18        72.20 o                         
   3  11   6       4918.05       4449.31       132.83 o                         
   4  11   6        722.55        657.98        63.35 o                         
   5  11   6        670.10        565.13        61.71 o                         
   6  11   6       2363.80       2664.93        99.46 o                         
   7  11   6        189.98        114.80        48.68 o                         
   8  11   6        513.47        625.69        80.50 o                         
  -9  12   6         92.45         89.30        42.48 o                         
  -8  12   6       1651.94       1633.43        85.35 o                         
  -7  12   6        823.68        898.18        73.86 o                         
  -6  12   6       6513.36       6487.92       182.66 o                         
  -5  12   6        211.17        182.83        68.78 o                         
  -4  12   6         44.55         98.17        39.03 o                         
  -3  12   6       1815.25       1552.61        79.79 o                         
  -2  12   6       1668.60       1458.41        77.85 o                         
  -1  12   6       1009.61       1074.44        65.01 o                         
   0  12   6      10669.53       9612.93       231.59 o                         
   1  12   6         56.34         96.54        31.72 o                         
   2  12   6       2088.18       1882.05        75.96 o                         
   3  12   6       1075.58       1008.64        65.38 o                         
   4  12   6       4158.19       4075.82       148.09 o                         
   5  12   6         85.47        -30.16        47.99 o                         
   6  12   6         13.94         26.08        40.15 o                         
   7  12   6        540.49        487.25        54.51 o                         
   8  12   6        465.88        400.31       138.79 o                         
  -9  13   6        543.94        765.67        81.03 o                         
  -8  13   6        659.75        662.69        61.93 o                         
  -7  13   6         17.13         95.17        65.57 o                         
  -6  13   6        356.21        325.48        55.52 o                         
  -5  13   6       1536.68       1264.85        81.53 o                         
  -4  13   6      11881.29      11569.93       178.38 o                         
  -3  13   6        219.73         89.94        40.00 o                         
  -2  13   6       4628.66       4471.33       131.54 o                         
  -1  13   6       1277.47       1086.04        69.98 o                         
   0  13   6       7636.49       6695.33       228.50 o                         
   1  13   6       4909.87       4532.79       116.21 o                         
   2  13   6       2736.70       2461.48        97.22 o                         
   3  13   6        548.21        380.17        52.99 o                         
   4  13   6       2556.34       1928.46       106.73 o                         
   5  13   6         21.89         22.85        39.57 o                         
   6  13   6        530.96        506.53        52.90 o                         
   7  13   6          6.14        -34.29        62.99 o                         
  -9  14   6        654.47        686.55       176.91 o                         
  -8  14   6        740.09        694.87        71.33 o                         
  -7  14   6       1259.96       1049.82        68.79 o                         
  -6  14   6       3464.95       3644.78       121.56 o                         
  -5  14   6       4282.79       4110.13       127.47 o                         
  -4  14   6         41.75         22.48        39.02 o                         
  -3  14   6        958.57        837.39        62.60 o                         
  -2  14   6        119.60         81.35        39.59 o                         
  -1  14   6       8608.44       8365.06       226.07 o                         
   0  14   6       4024.09       3691.25       135.19 o                         
   1  14   6        236.66        183.83        39.90 o                         
   2  14   6         69.15         57.24        37.43 o                         
   3  14   6        153.23        133.18        46.06 o                         
   4  14   6       5157.50       4931.75       176.55 o                         
   5  14   6       7270.60       7488.86       169.96 o                         
   6  14   6        208.66        120.55        44.65 o                         
   7  14   6         29.47        -13.79        45.72 o                         
  -8  15   6         52.70        119.74        72.16 o                         
  -7  15   6         51.35        106.51        41.16 o                         
  -6  15   6        334.31        363.84        54.15 o                         
  -5  15   6       6076.67       5982.64       207.30 o                         
  -4  15   6       1001.51       1085.68        68.32 o                         
  -3  15   6       6043.56       5934.57       152.72 o                         
  -2  15   6       1244.89       1270.15        70.68 o                         
  -1  15   6        410.14        385.14        49.69 o                         
   0  15   6        780.89        658.69        71.78 o                         
   1  15   6       6874.23       6966.93       162.03 o                         
   2  15   6         81.24         67.82        39.37 o                         
   3  15   6        549.85        546.23        58.83 o                         
   4  15   6       1120.68        909.57        76.22 o                         
   5  15   6        625.18        649.19        64.26 o                         
   6  15   6         83.96          5.90        51.54 o                         
   7  15   6        158.16        265.68        61.19 o                         
  -8  16   6        276.36        287.41        58.09 o                         
  -7  16   6        533.27        437.46        46.03 o                         
  -6  16   6        242.92        205.09        44.80 o                         
  -5  16   6       3893.08       3974.94       125.48 o                         
  -4  16   6        145.03        125.44        48.33 o                         
  -3  16   6         92.68         40.71        55.39 o                         
  -2  16   6       2461.87       2561.27        94.67 o                         
  -1  16   6      11170.74      11001.56       283.36 o                         
   0  16   6        860.75        960.38        81.63 o                         
   1  16   6         44.83         62.14        43.54 o                         
   2  16   6        566.80        519.40        52.02 o                         
   3  16   6        263.09        255.75        56.76 o                         
   4  16   6         17.40         46.20        42.44 o                         
   5  16   6       1852.15       1785.23        96.67 o                         
   6  16   6        121.79        138.00        73.39 o                         
  -8  17   6       1160.05       1154.89        88.28 o                         
  -7  17   6        172.87        188.66        47.75 o                         
  -6  17   6        577.99        547.14        58.31 o                         
  -5  17   6       2017.03       2252.30       114.99 o                         
  -4  17   6        392.60        348.56        47.54 o                         
  -3  17   6        840.39        755.95        71.11 o                         
  -2  17   6        787.22        631.66        66.16 o                         
  -1  17   6         62.33         38.54        54.46 o                         
   0  17   6       2480.09       2584.77       102.41 o                         
   1  17   6       1459.81       1516.08        89.48 o                         
   2  17   6       3106.24       3396.01       114.38 o                         
   3  17   6        676.09        586.86       123.76 o                         
   4  17   6        974.78       1041.99        86.80 o                         
   5  17   6        491.75        520.73        62.67 o                         
   6  17   6         20.36         96.10        75.54 o                         
  -7  18   6         56.73         97.67        39.84 o                         
  -6  18   6       1526.39       1722.53        82.25 o                         
  -5  18   6        457.81        544.29        67.31 o                         
  -4  18   6        118.19         93.24        36.92 o                         
  -3  18   6        178.18        201.34        49.16 o                         
  -2  18   6       3061.25       3153.06       135.53 o                         
  -1  18   6        600.77        454.67        76.87 o                         
   0  18   6       2177.69       1993.64       100.47 o                         
   1  18   6        286.58        279.63        48.78 o                         
   2  18   6          3.31        -36.46        38.41 o                         
   3  18   6        326.67        311.08        58.38 o                         
   4  18   6       3552.54       4142.55       143.51 o                         
   5  18   6        549.08        485.99        63.98 o                         
   6  18   6        484.73        479.97        89.27 o                         
  -7  19   6        201.81        287.51        72.59 o                         
  -6  19   6        115.26         63.30        34.39 o                         
  -5  19   6          5.81         -8.10        56.05 o                         
  -4  19   6       1852.47       1601.57        77.13 o                         
  -3  19   6       1433.64       1531.77        78.43 o                         
  -2  19   6        858.06        743.87        67.75 o                         
  -1  19   6        797.81        600.08        70.33 o                         
   0  19   6       1136.71       1115.49        77.71 o                         
   1  19   6          7.30         41.31        43.43 o                         
   2  19   6       3504.30       3782.86       113.33 o                         
   3  19   6        794.42       1228.30        84.93 o                         
   4  19   6         36.08        -25.03        45.67 o                         
   5  19   6        120.87        107.50        40.36 o                         
  -6  20   6        954.17        969.56        60.83 o                         
  -5  20   6         16.10          0.50        48.69 o                         
  -4  20   6        469.44        577.36        54.26 o                         
  -3  20   6          0.97        -10.78        38.32 o                         
  -2  20   6       1734.08       1714.48        93.15 o                         
  -1  20   6       6228.20       6816.10       162.72 o                         
   0  20   6       1117.06       1011.92        72.36 o                         
   1  20   6        538.88        581.31        48.87 o                         
   2  20   6         36.86         59.19        36.91 o                         
   3  20   6        875.62       1029.07        85.78 o                         
   4  20   6       1819.36       1903.11        99.75 o                         
  -5  21   6       1071.69       1075.04        57.64 o                         
  -4  21   6         24.71        -24.01        35.37 o                         
  -3  21   6       4909.96       5070.12       144.47 o                         
  -2  21   6         58.19         87.56        43.66 o                         
  -1  21   6        881.97        795.21        69.16 o                         
   0  21   6         48.59         59.47        39.32 o                         
   1  21   6        934.56       1060.31        77.23 o                         
   2  21   6       1297.63       1345.72        94.77 o                         
   3  21   6       1277.26       1442.22        92.16 o                         
   4  21   6         17.47        -24.34        61.21 o                         
  -4  22   6        378.78        454.72        47.82 o                         
  -3  22   6          0.06         -1.31        30.06 o                         
  -2  22   6         47.35         55.20        37.52 o                         
  -1  22   6       2292.82       2082.68        85.67 o                         
   0  22   6        452.75        549.06        56.63 o                         
   1  22   6        835.15        712.92        70.06 o                         
   2  22   6         13.76         40.47        41.74 o                         
   3  22   6       1784.23       2130.32       121.82 o                         
  -3  23   6       3470.21       3886.44       147.42 o                         
  -2  23   6        634.36        750.24        62.97 o                         
  -1  23   6        187.50        213.59        58.04 o                         
   0  23   6       1074.97       1212.40        85.19 o                         
   1  23   6        393.05        318.19        49.13 o                         
 -11   0   7       3169.48       4156.14       189.80 o                         
  -9   0   7       2998.68       2943.32       135.88 o                         
  -7   0   7       5729.86       5248.54       211.97 o                         
  -5   0   7        517.08        519.56        69.51 o                         
  -3   0   7      32802.68      33572.16       887.75 o                         
  -1   0   7       2410.64       3065.24       237.17 o                         
   1   0   7      22916.46      25952.98      1259.21 o                         
   3   0   7      20452.15      19242.15      1216.34 o                         
   5   0   7       3832.33       3531.94       119.24 o                         
   7   0   7       1431.66       1309.66       112.91 o                         
   9   0   7        780.48        855.72        92.24 o                         
 -11   1   7       2377.39       2803.39       123.48 o                         
 -10   1   7          6.51         92.46        50.09 o                         
  -9   1   7         71.59         90.92        39.79 o                         
  -8   1   7        720.71        664.61        59.19 o                         
  -7   1   7       4136.44       4180.26       123.13 o                         
  -6   1   7        204.59        292.15        33.39 o                         
  -5   1   7        519.35        657.96        54.54 o                         
  -4   1   7       4161.64       4296.64       251.83 o                         
  -3   1   7       5014.39       4461.31       234.28 o                         
  -2   1   7       3859.17       4052.33       160.04 o                         
  -1   1   7      35143.16      36521.88       461.01 o                         
   0   1   7      10295.49      10792.94       287.01 o                         
   1   1   7      31703.45      37401.91      1029.06 o                         
   2   1   7          6.20         50.08        57.18 o                         
   3   1   7      15781.50      15221.95       273.55 o                         
   4   1   7        245.35        257.33        32.28 o                         
   5   1   7        669.60        656.91        47.12 o                         
   6   1   7        977.53        983.68        58.00 o                         
   7   1   7       2130.47       2231.43        97.53 o                         
   8   1   7        158.54        128.59        45.04 o                         
   9   1   7        212.87        176.70        42.08 o                         
 -11   2   7       1100.40       1375.52        90.79 o                         
 -10   2   7       1211.27       1099.31        78.30 o                         
  -9   2   7         22.73         40.85        42.58 o                         
  -8   2   7       3642.68       3620.23       110.94 o                         
  -7   2   7       2178.47       2067.66        77.45 o                         
  -6   2   7         39.70         97.79        27.50 o                         
  -5   2   7        311.52        290.08        37.53 o                         
  -4   2   7       7029.04       7278.02       352.47 o                         
  -3   2   7       6715.68       7173.26       225.24 o                         
  -2   2   7       9873.74      11044.24       268.10 o                         
  -1   2   7       6155.29       6178.85       195.79 o                         
   0   2   7       5250.12       6805.66       290.17 o                         
   1   2   7        917.77        990.91       119.30 o                         
   2   2   7      12198.10      12882.79       409.56 o                         
   3   2   7       8690.43       8434.00       168.19 o                         
   4   2   7       4470.55       4262.03       107.43 o                         
   5   2   7        127.74        229.06        33.35 o                         
   6   2   7       7676.88       7088.88       142.78 o                         
   7   2   7        732.24        729.97        63.79 o                         
   8   2   7        617.10        703.22        65.60 o                         
   9   2   7         71.63        164.74        40.71 o                         
 -10   3   7         24.31         56.23        45.07 o                         
  -9   3   7         51.66        252.61        51.27 o                         
  -8   3   7        988.54       1041.02        66.87 o                         
  -7   3   7       2318.91       2051.97        82.40 o                         
  -6   3   7       3287.37       3303.41        90.49 o                         
  -5   3   7       7024.12       6181.32       112.65 o                         
  -4   3   7      12432.19      12548.15       427.03 o                         
  -3   3   7       4550.68       4267.21       181.99 o                         
  -2   3   7       1393.47       1099.38        94.34 o                         
  -1   3   7         52.78         36.86        39.20 o                         
   0   3   7      18963.12      20482.92       494.87 o                         
   1   3   7          9.65         95.20        53.94 o                         
   2   3   7       1359.22       1268.90       135.35 o                         
   3   3   7       4807.31       4351.56       114.89 o                         
   4   3   7       7402.40       6862.72       135.80 o                         
   5   3   7       2275.38       2044.58        78.36 o                         
   6   3   7       4300.58       4328.98       118.03 o                         
   7   3   7        941.07        839.86        68.39 o                         
   8   3   7        411.14        440.74        56.51 o                         
   9   3   7         25.55         31.72        37.01 o                         
 -10   4   7       1375.72       1501.76        88.85 o                         
  -9   4   7       2352.11       2406.74       103.74 o                         
  -8   4   7       1617.27       1514.51        90.52 o                         
  -7   4   7        256.89        233.24        38.10 o                         
  -6   4   7        697.82        682.94        47.95 o                         
  -5   4   7         33.76        129.11        28.51 o                         
  -4   4   7       3944.51       4482.42       261.09 o                         
  -3   4   7       1387.90       1240.56       129.76 o                         
  -2   4   7      22691.85      23531.00       514.57 o                         
  -1   4   7      19521.97      19005.85       361.66 o                         
   0   4   7       2367.72       2154.52       146.11 o                         
   1   4   7      11320.25      11071.38       364.23 o                         
   2   4   7      12734.86      12973.00       481.51 o                         
   3   4   7        131.95        126.81        30.08 o                         
   4   4   7       2658.69       2625.22        81.01 o                         
   5   4   7         46.43        124.57        35.94 o                         
   6   4   7        295.64        210.14        45.57 o                         
   7   4   7         49.40         79.73        46.60 o                         
   8   4   7       1337.29       1330.25        81.66 o                         
   9   4   7       2008.84       2364.28       113.34 o                         
 -10   5   7         51.04         58.76        38.99 o                         
  -9   5   7         11.46         67.94        46.79 o                         
  -8   5   7         56.81         48.57        46.45 o                         
  -7   5   7        353.78        381.53        41.62 o                         
  -6   5   7       4426.71       4194.71        98.46 o                         
  -5   5   7      22808.78      22436.42       236.39 o                         
  -4   5   7       4068.86       4316.74       252.57 o                         
  -3   5   7        199.29         80.29        55.61 o                         
  -2   5   7        604.87        694.13       107.83 o                         
  -1   5   7       1900.80       1731.21       154.76 o                         
   0   5   7       1263.98       1213.01       117.52 o                         
   1   5   7      10423.02      10159.38       409.74 o                         
   2   5   7       2715.28       3121.07       269.46 o                         
   3   5   7        305.41        367.26        38.04 o                         
   4   5   7       3700.87       3550.04        97.88 o                         
   5   5   7      15983.50      15042.89       216.41 o                         
   6   5   7        285.87        265.65        49.20 o                         
   7   5   7         11.85         45.61        35.54 o                         
   8   5   7         41.28        120.72        42.34 o                         
 -10   6   7         63.16        114.63        39.57 o                         
  -9   6   7       7327.51       7600.16       216.31 o                         
  -8   6   7        366.56        320.85        52.10 o                         
  -7   6   7        773.47        638.56        46.98 o                         
  -6   6   7        474.34        468.92        40.01 o                         
  -5   6   7        609.58        664.89        49.00 o                         
  -4   6   7        176.91         35.05        50.36 o                         
  -3   6   7      13852.77      13725.58       448.20 o                         
  -2   6   7       2580.27       2755.36       204.61 o                         
  -1   6   7      21297.10      23039.23       559.90 o                         
   0   6   7        116.01         39.58        52.82 o                         
   1   6   7      24395.71      25155.42       440.66 o                         
   2   6   7        876.78        841.29        60.30 o                         
   3   6   7       4689.62       4901.76       102.03 o                         
   4   6   7        512.64        461.68        44.29 o                         
   5   6   7        597.50        581.70        56.17 o                         
   6   6   7        157.98        262.63        52.60 o                         
   7   6   7        376.48        379.93        50.01 o                         
   8   6   7        456.14        381.05        56.37 o                         
 -10   7   7        408.29        587.19        58.36 o                         
  -9   7   7         87.01        164.38        48.16 o                         
  -8   7   7       1147.04       1289.26        74.83 o                         
  -7   7   7         15.56        -11.36        33.69 o                         
  -6   7   7         28.08         45.10        29.74 o                         
  -5   7   7      12548.53      12908.83       234.75 o                         
  -4   7   7       1332.67       1121.14        62.57 o                         
  -3   7   7        386.66        320.40        99.70 o                         
  -2   7   7         99.48         30.27        63.88 o                         
  -1   7   7       5563.93       6066.12       216.23 o                         
   0   7   7       9598.61      10008.86       231.96 o                         
   1   7   7      12764.20      13580.50       275.70 o                         
   2   7   7        606.09        501.55        43.31 o                         
   3   7   7        137.62         79.78        30.26 o                         
   4   7   7        114.15        160.09        34.32 o                         
   5   7   7      13794.38      13224.74       242.57 o                         
   6   7   7       1136.92       1274.36        99.97 o                         
   7   7   7          4.26         17.21        38.26 o                         
   8   7   7          5.70         48.23        50.67 o                         
 -10   8   7        361.69        159.49        42.84 o                         
  -9   8   7       2155.85       2042.16       111.42 o                         
  -8   8   7        338.05        340.90        51.09 o                         
  -7   8   7        272.03        220.70        41.35 o                         
  -6   8   7        723.18        742.46        50.97 o                         
  -5   8   7         59.47         52.68        37.01 o                         
  -4   8   7       8480.69       8320.56       161.07 o                         
  -3   8   7         12.64         32.51        44.30 o                         
  -2   8   7       2849.25       2375.49       207.99 o                         
  -1   8   7       5930.86       6280.43       273.38 o                         
   0   8   7         42.82        121.29        54.38 o                         
   1   8   7       5273.32       4999.83       135.03 o                         
   2   8   7       3404.64       3280.41        94.10 o                         
   3   8   7       1356.79       1271.86        61.80 o                         
   4   8   7       3928.89       3834.19       112.20 o                         
   5   8   7         64.96         31.33        36.62 o                         
   6   8   7       1182.27       1125.41        77.59 o                         
   7   8   7         12.90         -1.36        41.41 o                         
   8   8   7        307.48        331.69        52.82 o                         
 -10   9   7       1069.56       1051.15        68.51 o                         
  -9   9   7        114.00        170.53        52.20 o                         
  -8   9   7       2276.99       2535.89       101.60 o                         
  -7   9   7        881.72        817.94        58.07 o                         
  -6   9   7        466.15        492.80        52.41 o                         
  -5   9   7       1271.74       1299.87        67.85 o                         
  -4   9   7       4083.14       4022.66       108.86 o                         
  -3   9   7        250.78        247.48        38.20 o                         
  -2   9   7       2202.50       2334.15       149.28 o                         
  -1   9   7        204.34        196.83        78.78 o                         
   0   9   7      30642.51      31663.33       749.86 o                         
   1   9   7          5.00         80.02        36.27 o                         
   2   9   7         54.72         55.47        30.02 o                         
   3   9   7       1351.63       1152.57        70.87 o                         
   4   9   7       4872.87       4788.35       150.11 o                         
   5   9   7       1500.91       1230.20        84.82 o                         
   6   9   7        335.63        277.96        53.75 o                         
   7   9   7         25.57         46.46        40.30 o                         
   8   9   7         32.85        106.19        52.93 o                         
 -10  10   7       1820.05       1711.58       161.55 o                         
  -9  10   7         29.50        -47.01        48.35 o                         
  -8  10   7       2352.65       2438.10       111.52 o                         
  -7  10   7         73.30         -5.55        39.63 o                         
  -6  10   7        103.68        105.49        42.99 o                         
  -5  10   7          9.37         25.28        41.13 o                         
  -4  10   7       2632.52       2759.66        96.29 o                         
  -3  10   7       1659.13       1343.85        70.27 o                         
  -2  10   7       7590.83       7661.69       146.21 o                         
  -1  10   7       1220.25       1398.65        76.30 o                         
   0  10   7        732.59        641.97        50.75 o                         
   1  10   7        274.98        271.80        38.53 o                         
   2  10   7       1771.40       1686.89        71.86 o                         
   3  10   7       1192.69       1303.40        75.95 o                         
   4  10   7       3186.08       2853.91       132.64 o                         
   5  10   7        209.10        175.20        44.85 o                         
   6  10   7       1230.11       1217.05        80.79 o                         
   7  10   7        619.39        764.21        76.43 o                         
   8  10   7       1193.18        990.15       113.91 o                         
  -9  11   7          6.03         -0.69        38.40 o                         
  -8  11   7        555.39        639.14        62.15 o                         
  -7  11   7        411.86        373.04        56.20 o                         
  -6  11   7       1534.35       1494.48        81.79 o                         
  -5  11   7        360.46        259.58        50.49 o                         
  -4  11   7       1389.69       1324.92        72.92 o                         
  -3  11   7       2872.14       2377.44       101.73 o                         
  -2  11   7        878.31        781.87        59.89 o                         
  -1  11   7       9479.33       8641.92       203.87 o                         
   0  11   7       9006.47       8470.97       172.65 o                         
   1  11   7       7497.61       7002.36       165.91 o                         
   2  11   7        487.36        332.49        39.84 o                         
   3  11   7       3370.72       3194.65       133.59 o                         
   4  11   7       3273.39       2731.91       124.00 o                         
   5  11   7         10.53          2.18        45.38 o                         
   6  11   7         22.13         42.64        42.47 o                         
   7  11   7        896.16        862.88        66.86 o                         
  -9  12   7         65.94        118.01        40.95 o                         
  -8  12   7        107.41         40.70        47.39 o                         
  -7  12   7       3100.88       3050.57       118.23 o                         
  -6  12   7         61.60         55.62        48.06 o                         
  -5  12   7       1808.29       1614.94        78.12 o                         
  -4  12   7        810.26        790.76        61.37 o                         
  -3  12   7      13469.11      12653.38       330.96 o                         
  -2  12   7          1.48         -0.62        36.99 o                         
  -1  12   7         37.76         81.43        36.98 o                         
   0  12   7        257.88        160.38        46.10 o                         
   1  12   7        713.96        656.27        64.06 o                         
   2  12   7          9.87         14.87        35.16 o                         
   3  12   7      13396.34      12688.46       333.02 o                         
   4  12   7        578.18        495.77        66.14 o                         
   5  12   7          4.66         12.00        48.95 o                         
   6  12   7         40.24         32.55        40.50 o                         
   7  12   7       1575.28       1868.94       118.97 o                         
  -9  13   7          9.81         37.11        36.73 o                         
  -8  13   7         76.26         58.03        39.26 o                         
  -7  13   7       3415.40       3182.02       123.15 o                         
  -6  13   7        748.99        536.59        68.36 o                         
  -5  13   7          6.85         17.17        40.44 o                         
  -4  13   7        792.71        711.00        65.74 o                         
  -3  13   7       4487.85       3780.49       140.56 o                         
  -2  13   7       1841.60       1494.35        82.58 o                         
  -1  13   7       9226.69       7713.63       269.49 o                         
   0  13   7         30.31        -24.09        43.16 o                         
   1  13   7       4491.49       4150.56       145.77 o                         
   2  13   7       3925.35       3538.47       133.52 o                         
   3  13   7       2437.61       2246.19       113.66 o                         
   4  13   7       1664.23       1798.63       121.04 o                         
   5  13   7        522.15        489.43        63.91 o                         
   6  13   7        336.01        400.11        61.11 o                         
   7  13   7       1794.80       2161.98       121.56 o                         
  -9  14   7         71.04        -78.89        78.89 o                         
  -8  14   7       1396.45       1291.71        74.60 o                         
  -7  14   7       2190.31       2398.90       101.86 o                         
  -6  14   7        850.55        792.90        67.77 o                         
  -5  14   7        410.09        366.03        53.30 o                         
  -4  14   7        407.73        360.23        54.67 o                         
  -3  14   7       4108.86       4078.21       194.29 o                         
  -2  14   7      10315.38       9002.70       226.66 o                         
  -1  14   7        136.31        109.69        41.89 o                         
   0  14   7        171.38        115.34        51.65 o                         
   1  14   7         26.80         -2.44        52.72 o                         
   2  14   7       1615.46       1579.55        95.70 o                         
   3  14   7       5526.55       4807.66       173.89 o                         
   4  14   7         10.51        -29.27        54.76 o                         
   5  14   7        195.21        345.85        62.27 o                         
   6  14   7         92.17        -28.43        64.34 o                         
   7  14   7        315.04        480.57       106.05 o                         
  -8  15   7         24.98        123.68        80.37 o                         
  -7  15   7        485.52        425.39        51.02 o                         
  -6  15   7       3017.77       2835.36       108.52 o                         
  -5  15   7        360.64        225.05        45.70 o                         
  -4  15   7       5296.84       5065.53       143.97 o                         
  -3  15   7        635.30        568.36        70.95 o                         
  -2  15   7       2465.42       2340.31        99.11 o                         
  -1  15   7        568.03        557.18       102.69 o                         
   0  15   7       1862.22       1764.85       110.58 o                         
   1  15   7       1306.92       1055.77        80.54 o                         
   2  15   7       3362.32       3051.31       126.14 o                         
   3  15   7        237.31        289.48        71.61 o                         
   4  15   7       8140.83       9162.50       230.55 o                         
   5  15   7        141.04        111.86        45.73 o                         
   6  15   7       1082.36       1137.31       110.69 o                         
  -8  16   7       1359.52       1560.10        86.85 o                         
  -7  16   7        144.78        111.48        35.25 o                         
  -6  16   7        523.46        473.28        54.38 o                         
  -5  16   7        257.71        250.61        50.24 o                         
  -4  16   7        479.46        426.57        55.98 o                         
  -3  16   7         30.23         68.61        44.51 o                         
  -2  16   7      10665.65      10778.10       199.63 o                         
  -1  16   7       1439.44       1467.49       100.50 o                         
   0  16   7          4.77         35.86        44.16 o                         
   1  16   7       2160.87       2022.16       103.88 o                         
   2  16   7       4876.46       5380.21       158.26 o                         
   3  16   7          0.83         30.48        57.42 o                         
   4  16   7        660.99        608.53        68.91 o                         
   5  16   7          7.52         19.09        43.08 o                         
   6  16   7         66.70        168.88        59.92 o                         
  -7  17   7          9.35         56.48        38.87 o                         
  -6  17   7       1967.75       2156.25        84.92 o                         
  -5  17   7       1620.38       1601.55        95.55 o                         
  -4  17   7       1874.17       1763.83        80.21 o                         
  -3  17   7         36.56         52.46        50.04 o                         
  -2  17   7       2120.53       2008.83       112.62 o                         
  -1  17   7       1152.21       1205.18        96.18 o                         
   0  17   7       1610.46       1680.35        95.56 o                         
   1  17   7       1119.51       1188.14        79.09 o                         
   2  17   7       1048.09        983.81        72.59 o                         
   3  17   7        264.01        283.32        65.06 o                         
   4  17   7        448.73        495.27        78.05 o                         
   5  17   7       2031.51       2454.91       130.57 o                         
   6  17   7        817.11        846.85       115.95 o                         
  -7  18   7        574.72        572.65        92.70 o                         
  -6  18   7         40.44         73.44        40.15 o                         
  -5  18   7        706.59        733.13        62.56 o                         
  -4  18   7         21.89         15.46        37.49 o                         
  -3  18   7       1627.39       1562.01       106.08 o                         
  -2  18   7        935.68        770.22        88.74 o                         
  -1  18   7       2488.07       2512.55       124.43 o                         
   0  18   7       1186.63       1061.36        79.01 o                         
   1  18   7       2281.35       2532.35       109.20 o                         
   2  18   7        388.29        362.72        50.28 o                         
   3  18   7       2895.46       3446.49       134.16 o                         
   4  18   7        855.39       1187.67       104.37 o                         
   5  18   7         45.97        230.21        75.48 o                         
  -6  19   7         50.52         47.29        35.07 o                         
  -5  19   7       1606.88       1640.91        89.42 o                         
  -4  19   7        187.18        155.47        45.47 o                         
  -3  19   7         48.05         50.64        51.07 o                         
  -2  19   7         41.74         39.82        61.43 o                         
  -1  19   7       7349.59       7636.29       282.16 o                         
   0  19   7       1474.07       1523.44        97.61 o                         
   1  19   7       2469.55       2366.26       100.77 o                         
   2  19   7         20.50         50.86        36.54 o                         
   3  19   7         37.56         92.80        38.69 o                         
   4  19   7         69.24        128.80        45.71 o                         
  -6  20   7        289.28        265.21        79.21 o                         
  -5  20   7        147.21         77.60        78.90 o                         
  -4  20   7       1213.70       1047.20        55.08 o                         
  -3  20   7        341.20        227.55        44.76 o                         
  -2  20   7        782.85        869.13        87.10 o                         
  -1  20   7        470.49        451.11        74.89 o                         
   0  20   7        370.45        392.10        57.51 o                         
   1  20   7       1465.60       1808.83       106.40 o                         
   2  20   7        450.21        559.10        51.45 o                         
   3  20   7       1929.55       1823.12       103.05 o                         
   4  20   7       1129.39       1401.44        82.50 o                         
  -5  21   7        837.71        756.54        63.63 o                         
  -4  21   7        646.18        632.43        56.89 o                         
  -3  21   7         38.86         33.20        43.79 o                         
  -2  21   7          0.18        -28.04        40.44 o                         
  -1  21   7          3.67         59.62        42.09 o                         
   0  21   7       5594.32       5808.21       157.07 o                         
   1  21   7        176.61         77.20        61.35 o                         
   2  21   7         14.12         14.17        43.85 o                         
   3  21   7         63.43         11.89        37.74 o                         
  -4  22   7       2751.59       2725.57       130.03 o                         
  -3  22   7        110.49        120.23        37.32 o                         
  -2  22   7       1228.12       1082.92        69.71 o                         
  -1  22   7        161.83        171.95        37.53 o                         
   0  22   7        147.15        158.55        39.96 o                         
   1  22   7        183.64        108.77        41.95 o                         
   2  22   7       1116.86       1283.09        99.81 o                         
  -2  23   7        180.77        161.95        53.61 o                         
  -1  23   7        643.27        663.45        75.64 o                         
   0  23   7       3367.18       3425.30       149.03 o                         
 -10   0   8       5979.25       6498.44       255.06 o                         
  -8   0   8       1833.61       1895.90       127.42 o                         
  -6   0   8        136.99        137.18        45.89 o                         
  -4   0   8       7733.14       7708.12       489.60 o                         
  -2   0   8      12573.64      13779.26       565.43 o                         
   2   0   8        341.70        372.99        72.65 o                         
   4   0   8       1064.83       1042.90        87.85 o                         
   6   0   8       4822.48       4985.51       174.49 o                         
   8   0   8        188.09        205.60        72.14 o                         
 -10   1   8        757.13        626.90        74.46 o                         
  -9   1   8       1949.70       2033.94        80.92 o                         
  -8   1   8       1871.23       1978.89        91.54 o                         
  -7   1   8        248.05        268.03        45.29 o                         
  -6   1   8       9055.15       8558.96       142.18 o                         
  -5   1   8        473.19        467.55        44.93 o                         
  -4   1   8      17519.22      17300.97       515.68 o                         
  -3   1   8       1195.67       1117.82       124.79 o                         
  -2   1   8         49.78         69.39        42.76 o                         
  -1   1   8       9924.01      11406.28       287.26 o                         
   0   1   8      19487.71      22483.94       895.82 o                         
   1   1   8        182.16        232.52       143.88 o                         
   2   1   8       3518.06       3352.89       125.63 o                         
   3   1   8       2625.90       2604.34        74.30 o                         
   4   1   8      13399.85      11826.74       162.58 o                         
   5   1   8        109.28        113.36        31.89 o                         
   6   1   8        127.64        155.20        39.81 o                         
   7   1   8       2240.92       2284.59        96.69 o                         
   8   1   8        244.17        278.83        52.51 o                         
 -10   2   8       2698.90       2921.99       112.73 o                         
  -9   2   8         42.93         -7.15        34.59 o                         
  -8   2   8       1718.22       1702.45        85.85 o                         
  -7   2   8        804.68        871.16        58.97 o                         
  -6   2   8         31.91         13.47        28.90 o                         
  -5   2   8       8018.45       8093.44       153.47 o                         
  -4   2   8       1901.18       1767.40       174.68 o                         
  -3   2   8        794.54        587.47        96.95 o                         
  -2   2   8        726.16        831.46        85.69 o                         
  -1   2   8       5143.53       5561.13       224.43 o                         
   0   2   8      23861.66      27102.87      1811.73 o                         
   1   2   8      12275.78      12629.71       716.63 o                         
   2   2   8         60.87        151.99        43.28 o                         
   3   2   8        449.38        522.10        45.05 o                         
   4   2   8       2286.37       2154.14        81.88 o                         
   5   2   8       9889.32       9270.39       161.89 o                         
   6   2   8       3323.43       3071.46        92.65 o                         
   7   2   8        284.00        306.21        49.39 o                         
   8   2   8        514.95        602.74        77.72 o                         
 -10   3   8       1179.32       1349.05        82.84 o                         
  -9   3   8       7703.95       8344.82       191.29 o                         
  -8   3   8        308.62        286.18        45.13 o                         
  -7   3   8         64.95        131.33        38.55 o                         
  -6   3   8       1277.86       1252.48        59.84 o                         
  -5   3   8        305.67        364.29        37.77 o                         
  -4   3   8       1734.43       1860.73       181.43 o                         
  -3   3   8       4025.98       4062.05       275.21 o                         
  -2   3   8        957.42        875.85        93.74 o                         
  -1   3   8       4014.64       4362.48       183.12 o                         
   0   3   8        906.16        933.57       124.64 o                         
   1   3   8       3141.18       2917.69       280.24 o                         
   2   3   8        120.52        132.60        36.80 o                         
   3   3   8       7580.16       7655.49       120.33 o                         
   4   3   8       5440.99       4936.00       126.10 o                         
   5   3   8       4357.95       4177.84       111.38 o                         
   6   3   8       1255.40       1315.59        68.08 o                         
   7   3   8       3502.85       3640.42       171.40 o                         
   8   3   8        445.98        521.24        58.78 o                         
 -10   4   8         61.68         54.81        67.87 o                         
  -9   4   8         84.71        196.02        48.85 o                         
  -8   4   8        217.59        268.35        46.58 o                         
  -7   4   8        706.77        644.90        55.84 o                         
  -6   4   8       4018.46       3418.84       102.86 o                         
  -5   4   8      10070.15      10262.34       150.95 o                         
  -4   4   8         19.38         46.56        39.32 o                         
  -3   4   8       1859.18       1658.22       129.32 o                         
  -2   4   8        874.63        832.30        92.23 o                         
  -1   4   8       1090.29        965.45        93.98 o                         
   0   4   8       2549.24       2803.31       149.41 o                         
   1   4   8      15480.51      15963.19       690.71 o                         
   2   4   8       2872.72       2772.31       101.12 o                         
   3   4   8        343.01        286.12        33.53 o                         
   4   4   8       1550.54       1441.60        68.34 o                         
   5   4   8      10003.19       9516.81       181.54 o                         
   6   4   8       2921.91       3283.00       107.60 o                         
   7   4   8        601.10        573.51        59.92 o                         
   8   4   8        113.25        183.54        44.77 o                         
 -10   5   8       1893.51       1978.57        96.90 o                         
  -9   5   8       1221.18       1362.54        85.76 o                         
  -8   5   8       1301.53       1120.09        80.87 o                         
  -7   5   8         13.24          8.03        37.21 o                         
  -6   5   8         23.86         17.45        29.43 o                         
  -5   5   8         52.53        151.84        34.53 o                         
  -4   5   8        311.67        298.42        68.94 o                         
  -3   5   8        657.57        715.95        96.49 o                         
  -2   5   8       9881.55       9720.98       297.12 o                         
  -1   5   8       9519.00      10302.36       253.97 o                         
   0   5   8       3137.54       3043.11       133.16 o                         
   1   5   8         51.71        128.86        56.12 o                         
   2   5   8       7477.28       7532.40       172.72 o                         
   3   5   8       1357.05       1281.44        53.26 o                         
   4   5   8        788.26        880.31        56.90 o                         
   5   5   8       1244.07       1291.56        72.46 o                         
   6   5   8       1150.57       1157.08        73.53 o                         
   7   5   8        324.11        296.54        50.64 o                         
   8   5   8       2029.08       2165.89        95.55 o                         
 -10   6   8        203.30        242.29        53.38 o                         
  -9   6   8         74.15        125.48        45.26 o                         
  -8   6   8         88.18        165.21        45.08 o                         
  -7   6   8        435.86        404.96        50.76 o                         
  -6   6   8       8500.34       8353.28       166.04 o                         
  -5   6   8        116.63        214.84        43.59 o                         
  -4   6   8       5703.17       5786.19       169.54 o                         
  -3   6   8        461.75        394.28        59.55 o                         
  -2   6   8         90.51        142.18        56.25 o                         
  -1   6   8        305.48        166.47        48.70 o                         
   0   6   8       4705.85       4599.62       164.82 o                         
   1   6   8        630.68        781.15        51.20 o                         
   2   6   8      18555.12      18589.04       361.14 o                         
   3   6   8          6.78         23.26        28.27 o                         
   4   6   8       2818.86       2714.19        93.57 o                         
   5   6   8         13.88        100.12        41.17 o                         
   6   6   8       2498.10       2633.79       115.68 o                         
   7   6   8       1044.96       1059.37        65.72 o                         
   8   6   8          4.56         27.24        38.68 o                         
 -10   7   8       2081.95       2172.78       126.87 o                         
  -9   7   8        699.47        668.05        71.09 o                         
  -8   7   8       5915.71       5768.94       140.31 o                         
  -7   7   8       1293.84       1114.03        72.82 o                         
  -6   7   8        608.73        462.65        48.78 o                         
  -5   7   8         14.34        133.21        39.45 o                         
  -4   7   8        219.50        180.44        41.51 o                         
  -3   7   8       1962.65       1835.95       106.12 o                         
  -2   7   8      24909.41      25508.29       456.75 o                         
  -1   7   8       1479.82       1102.51        98.60 o                         
   0   7   8       1393.40       1350.90        77.32 o                         
   1   7   8        982.61       1122.50        63.79 o                         
   2   7   8       3582.57       3554.68       127.75 o                         
   3   7   8       2355.36       2242.06        87.42 o                         
   4   7   8       2421.28       2427.29        91.38 o                         
   5   7   8       1835.71       1927.66        99.37 o                         
   6   7   8        557.09        567.08        66.44 o                         
   7   7   8        551.24        537.67        50.81 o                         
   8   7   8       3113.41       3243.93       121.38 o                         
 -10   8   8          4.38         43.69        39.53 o                         
  -9   8   8         13.04         -1.15        40.45 o                         
  -8   8   8        973.77       1112.20        69.56 o                         
  -7   8   8        375.94        285.47        43.30 o                         
  -6   8   8       6144.93       6263.88       142.03 o                         
  -5   8   8       1980.47       1757.12        79.73 o                         
  -4   8   8        834.21        972.25        59.46 o                         
  -3   8   8       2828.67       2638.49       101.37 o                         
  -2   8   8       1376.92       1339.07        86.36 o                         
  -1   8   8       2348.80       2309.37       113.45 o                         
   0   8   8          7.71         29.58        45.64 o                         
   1   8   8       9461.09       9331.75       149.02 o                         
   2   8   8      12574.49      11808.92       220.43 o                         
   3   8   8         55.38         20.03        38.67 o                         
   4   8   8       4827.73       4599.93       145.49 o                         
   5   8   8       1944.89       1871.26        91.14 o                         
   6   8   8        392.56        364.19        54.84 o                         
   7   8   8       1665.27       1980.33        82.46 o                         
   8   8   8         46.85        -54.78        95.76 o                         
 -10   9   8         77.64        285.34        59.96 o                         
  -9   9   8       2247.75       2174.80       129.49 o                         
  -8   9   8       1457.85       1363.02        77.12 o                         
  -7   9   8       2812.56       2765.58        93.16 o                         
  -6   9   8       2633.45       2501.93       117.03 o                         
  -5   9   8         27.23         97.78        39.04 o                         
  -4   9   8       2121.27       1891.04        80.59 o                         
  -3   9   8       1617.40       1678.55        82.40 o                         
  -2   9   8      13496.82      13584.87       211.02 o                         
  -1   9   8       2431.14       2532.13       100.38 o                         
   0   9   8        468.01        479.90        58.23 o                         
   1   9   8       2409.07       2331.93        83.93 o                         
   2   9   8          4.43         19.06        35.98 o                         
   3   9   8      18242.73      18515.20       347.41 o                         
   4   9   8        562.60        650.67        67.89 o                         
   5   9   8       2555.95       2511.76       130.71 o                         
   6   9   8        542.60        626.06        62.26 o                         
   7   9   8       1238.80       1306.14        73.74 o                         
  -9  10   8        173.10        163.33        40.56 o                         
  -8  10   8        263.77        389.74        51.74 o                         
  -7  10   8        190.00        121.49        49.66 o                         
  -6  10   8        585.32        580.25        73.99 o                         
  -5  10   8        456.75        515.92        62.48 o                         
  -4  10   8        829.59        721.01        57.19 o                         
  -3  10   8       4519.10       3608.92       122.00 o                         
  -2  10   8        881.97        882.91        62.63 o                         
  -1  10   8       5549.25       5202.91       144.45 o                         
   0  10   8      15314.16      15780.74       255.51 o                         
   1  10   8       9496.41       9248.94       258.13 o                         
   2  10   8       1417.40       1242.33        91.14 o                         
   3  10   8        497.02        405.92        65.28 o                         
   4  10   8        992.41        908.08        87.80 o                         
   5  10   8        641.99        542.71        70.12 o                         
   6  10   8       2512.58       2670.76       180.79 o                         
   7  10   8       3518.24       3708.26       109.25 o                         
  -9  11   8         82.57         68.17        59.80 o                         
  -8  11   8       2575.87       2609.16       115.53 o                         
  -7  11   8       2695.57       3053.60       108.38 o                         
  -6  11   8        605.46        637.97        67.04 o                         
  -5  11   8         16.19         26.55        45.30 o                         
  -4  11   8       4203.55       3987.86       125.90 o                         
  -3  11   8       1104.88       1046.33        79.15 o                         
  -2  11   8         79.52         49.22        39.27 o                         
  -1  11   8          9.81         22.54        44.58 o                         
   0  11   8       7331.64       6894.78       160.71 o                         
   1  11   8       2203.06       1909.75        95.54 o                         
   2  11   8       2318.19       2279.66       150.70 o                         
   3  11   8       7078.90       6797.87       207.76 o                         
   4  11   8       7084.27       7242.28       220.81 o                         
   5  11   8       1130.69        865.27        89.36 o                         
   6  11   8       1016.20        825.95        83.67 o                         
   7  11   8        204.58        105.72        48.80 o                         
  -9  12   8        175.58        149.31        41.06 o                         
  -8  12   8        948.51        781.84        69.85 o                         
  -7  12   8        134.72        105.67        61.44 o                         
  -6  12   8        203.26         88.31        51.11 o                         
  -5  12   8        212.50         93.63        46.85 o                         
  -4  12   8       5885.76       5678.10       171.99 o                         
  -3  12   8       5281.15       5171.73       164.27 o                         
  -2  12   8        546.06        373.17        55.29 o                         
  -1  12   8       3805.43       3523.17       151.94 o                         
   0  12   8      14557.22      13767.29       232.74 o                         
   1  12   8         23.21         30.12        37.78 o                         
   2  12   8        649.05        614.35        68.53 o                         
   3  12   8        188.39        173.32        54.84 o                         
   4  12   8          1.20         -7.86        53.17 o                         
   5  12   8         50.13        100.28        55.19 o                         
   6  12   8       1995.84       1984.94        87.12 o                         
   7  12   8        832.43        754.91        73.56 o                         
  -9  13   8       1168.46       1252.05       137.62 o                         
  -8  13   8       2055.18       2012.32        93.79 o                         
  -7  13   8        210.86        294.92        55.25 o                         
  -6  13   8        904.79        989.07        79.59 o                         
  -5  13   8        396.70        403.17        48.77 o                         
  -4  13   8       2995.93       3065.29       145.50 o                         
  -3  13   8        271.67        178.14        56.42 o                         
  -2  13   8       1657.41       1543.52       105.19 o                         
  -1  13   8       3904.69       3416.21       142.74 o                         
   0  13   8       2629.34       2283.22       123.49 o                         
   1  13   8        328.97        277.72        55.44 o                         
   2  13   8       5012.98       4916.56       177.96 o                         
   3  13   8        266.76        263.99        73.43 o                         
   4  13   8       6124.26       5853.46       225.32 o                         
   5  13   8        530.67        542.84        80.08 o                         
   6  13   8         29.47         26.92        47.72 o                         
  -8  14   8        358.61        359.14        49.74 o                         
  -7  14   8        645.81        564.51        62.25 o                         
  -6  14   8       1208.55       1201.25        86.34 o                         
  -5  14   8       3967.04       3845.16       120.54 o                         
  -4  14   8        717.02        774.33        71.94 o                         
  -3  14   8        591.57        515.15        74.30 o                         
  -2  14   8        783.85        691.95        78.43 o                         
  -1  14   8        265.91        158.26        60.68 o                         
   0  14   8       5636.71       5405.01       215.16 o                         
   1  14   8       7924.25       7809.17       253.85 o                         
   2  14   8       2627.19       2341.70       126.83 o                         
   3  14   8        423.62        334.64        78.75 o                         
   4  14   8        247.53        286.59        75.75 o                         
   5  14   8       4704.84       5116.05       162.32 o                         
   6  14   8       1128.41       1182.20       110.34 o                         
  -8  15   8        200.52        276.35        50.85 o                         
  -7  15   8         86.68        172.60        42.26 o                         
  -6  15   8        526.39        488.91        60.23 o                         
  -5  15   8         67.15         57.14        41.15 o                         
  -4  15   8        827.69        760.78        71.19 o                         
  -3  15   8       2131.84       1930.86       102.22 o                         
  -2  15   8         41.35         18.76        41.18 o                         
  -1  15   8       2995.59       2797.16       137.92 o                         
   0  15   8        198.45        197.14        59.87 o                         
   1  15   8         51.75         12.88        49.71 o                         
   2  15   8        468.07        432.57        58.91 o                         
   3  15   8       3323.58       3463.00       169.22 o                         
   4  15   8        330.91        237.10        53.38 o                         
   5  15   8       1098.20       1169.43        95.86 o                         
   6  15   8         16.30        126.14        56.48 o                         
  -8  16   8         12.56         23.82        73.13 o                         
  -7  16   8        865.56        786.86        56.83 o                         
  -6  16   8        508.81        567.74        69.28 o                         
  -5  16   8       2579.75       2333.22       107.82 o                         
  -4  16   8         16.38         49.08        44.88 o                         
  -3  16   8        965.15        821.97        73.82 o                         
  -2  16   8        311.49        368.89        61.43 o                         
  -1  16   8        373.68        379.82        60.95 o                         
   0  16   8          7.06         22.96        66.20 o                         
   1  16   8       1115.12       1126.89        91.04 o                         
   2  16   8        268.52        398.04        59.15 o                         
   3  16   8         98.77         50.30        54.44 o                         
   4  16   8        886.37        886.62        75.89 o                         
   5  16   8       2174.11       2549.63       130.11 o                         
  -7  17   8        156.07        150.97        45.44 o                         
  -6  17   8        207.75        316.18        51.61 o                         
  -5  17   8          6.73         88.01        41.98 o                         
  -4  17   8         36.06         64.70        42.28 o                         
  -3  17   8        740.91        692.19        66.18 o                         
  -2  17   8       2788.56       2719.75       172.00 o                         
  -1  17   8       3408.82       3292.27       142.70 o                         
   0  17   8          0.03         -5.92        53.47 o                         
   1  17   8        684.34        887.79        72.80 o                         
   2  17   8       1723.10       2403.17       114.60 o                         
   3  17   8       1266.25       1197.62        96.68 o                         
   4  17   8        648.53        759.01        60.03 o                         
   5  17   8        104.22        113.29        54.82 o                         
  -7  18   8        137.76        170.52        49.06 o                         
  -6  18   8       1431.74       1579.03        82.28 o                         
  -5  18   8        451.68        480.73        54.16 o                         
  -4  18   8        392.85        299.75        43.67 o                         
  -3  18   8        204.50        184.81        51.86 o                         
  -2  18   8        559.10        578.10        87.99 o                         
  -1  18   8        299.61        254.70        70.29 o                         
   0  18   8       1481.53       1504.40        99.55 o                         
   1  18   8        198.46        225.69        47.30 o                         
   2  18   8       5652.12       6150.82       169.80 o                         
   3  18   8         18.56         17.07        40.13 o                         
   4  18   8       1770.19       2291.89        86.03 o                         
  -6  19   8          3.62         62.16        31.73 o                         
  -5  19   8         24.13         90.71        38.79 o                         
  -4  19   8         19.51         35.62        32.01 o                         
  -3  19   8         96.56         97.71        53.06 o                         
  -2  19   8       2323.02       2393.02       132.68 o                         
  -1  19   8         10.22         68.28        54.12 o                         
   0  19   8        365.29        220.52        53.08 o                         
   1  19   8       1088.92       1275.36        84.22 o                         
   2  19   8       1113.41       1470.13        76.07 o                         
   3  19   8       1042.83       1329.53        70.09 o                         
   4  19   8       1645.30       1325.24       102.18 o                         
  -5  20   8          8.65          0.97        41.50 o                         
  -4  20   8        506.33        467.50        56.34 o                         
  -3  20   8       2568.18       2701.54        98.53 o                         
  -2  20   8         19.71         33.63        61.31 o                         
  -1  20   8       2706.11       2922.14       141.37 o                         
   0  20   8        462.93        528.33        59.66 o                         
   1  20   8       1757.77       1914.20        94.02 o                         
   2  20   8       2081.94       1688.89        80.96 o                         
   3  20   8         34.06        -38.63        38.63 o                         
  -4  21   8         24.36        -35.31        50.74 o                         
  -3  21   8       1470.40       1290.75        73.07 o                         
  -2  21   8        419.13        274.78        57.51 o                         
  -1  21   8        297.83        289.62        49.02 o                         
   0  21   8         53.71          9.83        43.16 o                         
   1  21   8        460.83        372.50        57.32 o                         
   2  21   8          3.64         60.69        50.85 o                         
  -3  22   8       2017.12       2063.10       114.63 o                         
  -2  22   8          3.15        -77.44        77.44 o                         
  -1  22   8       1348.04       1382.28        81.29 o                         
   0  22   8         58.94        115.21        38.63 o                         
   1  22   8       1533.81       1563.05       106.25 o                         
  -9   0   9       1288.03       1351.26        95.26 o                         
  -7   0   9      15089.40      14899.04       279.51 o                         
  -5   0   9      10131.78       9538.47       266.10 o                         
  -3   0   9         66.92         17.75        82.65 o                         
  -1   0   9      17369.06      21004.35       702.30 o                         
   1   0   9       3562.37       3586.95       146.75 o                         
   3   0   9       6273.00       5277.12       184.86 o                         
   5   0   9       5806.45       5694.52       184.16 o                         
   7   0   9        206.33        148.71        58.11 o                         
 -10   1   9       1033.15        960.56        80.07 o                         
  -9   1   9       1515.01       1386.84        68.72 o                         
  -8   1   9          7.52         76.76        39.76 o                         
  -7   1   9         27.06         51.81        36.46 o                         
  -6   1   9        571.21        617.52        47.16 o                         
  -5   1   9        807.00        907.46        66.33 o                         
  -4   1   9       1372.26       1250.84        92.45 o                         
  -3   1   9       5659.28       5708.35       295.16 o                         
  -2   1   9       1006.98       1163.63       130.54 o                         
  -1   1   9       7105.49       7438.26       297.42 o                         
   0   1   9         79.02         61.56       108.62 o                         
   1   1   9       4020.98       4019.06       128.81 o                         
   2   1   9       1057.84       1036.80        57.88 o                         
   3   1   9       7671.99       7619.10       131.30 o                         
   4   1   9       1268.19       1244.15        67.99 o                         
   5   1   9        171.37        184.51        38.88 o                         
   6   1   9       1810.70       1783.88        77.42 o                         
   7   1   9       2438.01       2549.98        97.26 o                         
   8   1   9        865.87       1055.86        72.32 o                         
 -10   2   9        406.36        441.54        53.66 o                         
  -9   2   9         18.09          4.43        39.83 o                         
  -8   2   9       5067.23       5052.52       151.70 o                         
  -7   2   9       7321.75       7340.15       149.77 o                         
  -6   2   9       1482.15       1427.06        65.46 o                         
  -5   2   9       1332.48       1130.01        72.65 o                         
  -4   2   9         96.22        147.85        61.97 o                         
  -3   2   9         29.44         11.26        57.57 o                         
  -2   2   9        539.94        638.56        80.64 o                         
  -1   2   9         19.47        -69.10        69.10 o                         
   0   2   9       7387.29       8062.58       483.56 o                         
   1   2   9        705.89        710.46        64.25 o                         
   2   2   9        544.96        575.01        46.57 o                         
   3   2   9       6761.74       6358.33       164.83 o                         
   4   2   9      13491.24      12924.34       199.40 o                         
   5   2   9         32.89         40.97        31.70 o                         
   6   2   9         36.40         78.77        37.74 o                         
   7   2   9         33.04         92.32        40.33 o                         
   8   2   9        531.68        527.14        56.52 o                         
 -10   3   9       3095.06       3570.58       119.85 o                         
  -9   3   9        127.35        195.61        42.92 o                         
  -8   3   9        412.44        329.18        55.98 o                         
  -7   3   9         88.25         92.02        35.58 o                         
  -6   3   9       5458.39       5267.31       117.32 o                         
  -5   3   9        437.41        341.55        46.14 o                         
  -4   3   9       7912.00       7729.49       211.06 o                         
  -3   3   9       1288.26       1074.71       137.62 o                         
  -2   3   9       3063.78       3174.10       135.29 o                         
  -1   3   9       4017.32       3699.10       375.51 o                         
   0   3   9       4012.82       4151.47       170.15 o                         
   1   3   9        582.99        435.02        50.49 o                         
   2   3   9       3336.79       3287.27       101.38 o                         
   3   3   9        877.08        818.75        47.79 o                         
   4   3   9        337.39        351.01        47.74 o                         
   5   3   9        552.31        733.86        55.76 o                         
   6   3   9       2927.37       2959.93       102.39 o                         
   7   3   9       1007.43        932.41        71.15 o                         
   8   3   9       2106.54       2320.29        97.82 o                         
 -10   4   9        330.36        335.25        61.34 o                         
  -9   4   9       1198.53       1247.88        80.50 o                         
  -8   4   9       5166.01       5363.62       157.78 o                         
  -7   4   9        222.60        199.53        44.71 o                         
  -6   4   9       1618.09       1782.01        84.36 o                         
  -5   4   9        615.63        507.56        52.05 o                         
  -4   4   9        422.49        410.38        54.28 o                         
  -3   4   9        243.24        176.81        68.40 o                         
  -2   4   9       2940.98       2833.31       131.15 o                         
  -1   4   9       5153.65       4859.98       159.34 o                         
   0   4   9       1933.26       2023.61       106.52 o                         
   1   4   9       1543.20       1324.08        76.85 o                         
   2   4   9        417.87        422.60        40.71 o                         
   3   4   9       4386.70       4114.22       109.62 o                         
   4   4   9      12804.44      12763.93       202.13 o                         
   5   4   9       2378.62       2385.92        88.17 o                         
   6   4   9       2215.99       2279.62        90.75 o                         
   7   4   9         14.78         27.88        39.49 o                         
   8   4   9       1024.98       1173.49        72.80 o                         
 -10   5   9        855.89        861.54        71.04 o                         
  -9   5   9       2305.92       2502.34       107.79 o                         
  -8   5   9        147.61        147.73        49.01 o                         
  -7   5   9        387.17        438.36        49.91 o                         
  -6   5   9       2097.36       2183.07       104.56 o                         
  -5   5   9      10346.82       9798.19       167.08 o                         
  -4   5   9       3135.41       3150.86       145.22 o                         
  -3   5   9        176.88        157.23        53.01 o                         
  -2   5   9         26.23        102.16        31.90 o                         
  -1   5   9       2164.07       2021.03       132.74 o                         
   0   5   9        282.45        331.69        40.69 o                         
   1   5   9       5897.16       5839.51       136.32 o                         
   2   5   9       6897.80       6489.92       149.42 o                         
   3   5   9       4405.91       4104.08       108.84 o                         
   4   5   9       1579.64       1448.85        73.83 o                         
   5   5   9       2836.29       2719.37        87.32 o                         
   6   5   9        293.29        263.65        45.70 o                         
   7   5   9        247.79        249.48        46.02 o                         
   8   5   9        358.55        315.19        69.18 o                         
 -10   6   9         31.78        127.20        37.50 o                         
  -9   6   9       3809.30       4035.72       134.05 o                         
  -8   6   9        233.62        223.02        48.52 o                         
  -7   6   9       1629.96       1652.53        82.95 o                         
  -6   6   9        177.44        164.38        45.78 o                         
  -5   6   9       1804.22       1698.71        85.39 o                         
  -4   6   9       2650.58       2532.99       132.34 o                         
  -3   6   9       1501.54       1351.04        77.33 o                         
  -2   6   9       2495.43       2535.60        97.72 o                         
  -1   6   9      18207.05      19193.09       269.49 o                         
   0   6   9         28.48        -11.71        29.33 o                         
   1   6   9        332.72        312.79        60.06 o                         
   2   6   9         62.39         95.88        32.12 o                         
   3   6   9         10.95        -11.02        34.90 o                         
   4   6   9       1495.60       1469.80        73.12 o                         
   5   6   9      15787.67      16441.36       285.61 o                         
   6   6   9        410.87        348.25        51.30 o                         
   7   6   9        126.97        104.20        39.49 o                         
 -10   7   9       1205.93       1269.34        75.00 o                         
  -9   7   9       4286.78       4656.65       155.46 o                         
  -8   7   9        596.56        699.64        71.30 o                         
  -7   7   9        702.68        618.60        59.54 o                         
  -6   7   9        166.25         38.15        45.31 o                         
  -5   7   9       9636.34       9917.49       188.86 o                         
  -4   7   9         93.71         30.07        50.38 o                         
  -3   7   9        621.38        540.56        52.35 o                         
  -2   7   9        775.09        656.78        57.52 o                         
  -1   7   9       2109.93       2279.36       100.56 o                         
   0   7   9       2108.88       1946.91        98.49 o                         
   1   7   9      12524.88      13130.24       271.80 o                         
   2   7   9        408.38        449.66        60.02 o                         
   3   7   9       5124.47       4601.61       146.10 o                         
   4   7   9        764.78        795.49        59.41 o                         
   5   7   9        777.75        706.62        63.26 o                         
   6   7   9        461.55        505.24        55.66 o                         
   7   7   9       1887.56       1786.57        82.31 o                         
 -10   8   9         57.23         62.50        55.37 o                         
  -9   8   9       1622.85       1593.32        92.08 o                         
  -8   8   9       4104.71       4279.30       130.07 o                         
  -7   8   9         20.97        -16.00        46.82 o                         
  -6   8   9       1131.95       1335.07        82.21 o                         
  -5   8   9       1895.45       1754.98        93.21 o                         
  -4   8   9       3237.48       3291.94       118.51 o                         
  -3   8   9       4894.54       4499.87       144.10 o                         
  -2   8   9        247.99        150.66        41.75 o                         
  -1   8   9       5031.57       5141.49       150.41 o                         
   0   8   9       6778.95       7051.49       245.63 o                         
   1   8   9       1116.66       1147.71        68.14 o                         
   2   8   9         50.06        128.09        39.93 o                         
   3   8   9         90.72        120.14        42.93 o                         
   4   8   9       8945.89       9399.61       209.48 o                         
   5   8   9       3215.99       3019.45       115.70 o                         
   6   8   9         97.58         67.18        51.13 o                         
   7   8   9         16.27         15.68        44.26 o                         
  -9   9   9        587.21        662.15        68.14 o                         
  -8   9   9        983.75       1050.34        76.39 o                         
  -7   9   9         35.76         96.02        56.26 o                         
  -6   9   9       1347.00       1446.79        86.69 o                         
  -5   9   9        419.68        413.85        59.86 o                         
  -4   9   9       4077.80       3660.91       110.52 o                         
  -3   9   9       1817.20       1684.18        92.78 o                         
  -2   9   9         66.06         47.71        35.55 o                         
  -1   9   9       2055.13       1962.56        93.84 o                         
   0   9   9       2578.87       2580.27       107.92 o                         
   1   9   9       2169.80       2167.77       103.77 o                         
   2   9   9       4471.79       4560.44       167.70 o                         
   3   9   9         60.87         58.26        49.28 o                         
   4   9   9        493.60        535.52        64.60 o                         
   5   9   9         65.42         56.88        47.69 o                         
   6   9   9       4618.92       4796.88       211.07 o                         
   7   9   9         92.69         51.88        49.15 o                         
  -9  10   9         73.84         66.99        38.95 o                         
  -8  10   9       6695.51       7068.60       317.75 o                         
  -7  10   9        861.88        856.01        72.74 o                         
  -6  10   9       1292.79       1461.31        87.61 o                         
  -5  10   9       1311.48       1369.89        95.49 o                         
  -4  10   9        881.03        910.57        69.30 o                         
  -3  10   9          2.63        -27.55        43.00 o                         
  -2  10   9       1153.74       1053.15        79.00 o                         
  -1  10   9         82.96         76.47        37.92 o                         
   0  10   9       1628.56       1437.31        86.76 o                         
   1  10   9        996.22        867.57        71.48 o                         
   2  10   9        336.58        277.89        70.22 o                         
   3  10   9        720.00        721.58        81.17 o                         
   4  10   9       6520.89       6524.50       269.00 o                         
   5  10   9         56.37         48.08        58.05 o                         
   6  10   9        284.73        329.04        64.37 o                         
   7  10   9         17.45        -43.26        43.26 o                         
  -9  11   9        840.37        820.19        61.11 o                         
  -8  11   9          0.49        -20.27        49.32 o                         
  -7  11   9        292.90        155.64        50.31 o                         
  -6  11   9        120.16        218.29        53.06 o                         
  -5  11   9        858.08        978.70        92.26 o                         
  -4  11   9       4944.79       4903.08       174.88 o                         
  -3  11   9       2148.26       1716.52        95.09 o                         
  -2  11   9         37.66         16.60        42.22 o                         
  -1  11   9       6119.26       5579.62       155.12 o                         
   0  11   9       1310.63       1362.23        81.60 o                         
   1  11   9        783.00        612.43        63.55 o                         
   2  11   9       2275.94       1974.93       136.54 o                         
   3  11   9       1506.11       1452.57       160.59 o                         
   4  11   9         25.07         10.61        46.07 o                         
   5  11   9         66.95         47.68        67.93 o                         
   6  11   9        612.33        551.11        66.96 o                         
   7  11   9       3135.00       3127.58       238.81 o                         
  -9  12   9        685.01        531.42       107.86 o                         
  -8  12   9        553.69        697.93        65.43 o                         
  -7  12   9       4804.50       5144.64       145.83 o                         
  -6  12   9          9.05         26.86        43.29 o                         
  -5  12   9       1014.95       1048.09        81.74 o                         
  -4  12   9        131.21        111.63        59.38 o                         
  -3  12   9       1008.82        697.94        83.46 o                         
  -2  12   9        600.92        396.94        71.36 o                         
  -1  12   9       7548.04       7018.80       188.41 o                         
   0  12   9        220.12        224.85        47.67 o                         
   1  12   9       5715.63       5310.75       178.57 o                         
   2  12   9         47.76         25.05        50.53 o                         
   3  12   9       8449.57       8757.48       264.42 o                         
   4  12   9        142.92         52.61        48.56 o                         
   5  12   9       1671.72       1734.58        97.40 o                         
   6  12   9         93.16         50.31        47.19 o                         
  -8  13   9         43.45         73.01        68.26 o                         
  -7  13   9       1864.29       1669.25        94.12 o                         
  -6  13   9       2269.16       2057.26        99.14 o                         
  -5  13   9       1164.75       1231.82        75.13 o                         
  -4  13   9         66.03         67.70        52.97 o                         
  -3  13   9       6122.46       5888.56       231.28 o                         
  -2  13   9        530.04        477.96        75.59 o                         
  -1  13   9        662.67        513.68        73.40 o                         
   0  13   9          9.18        -21.40        52.99 o                         
   1  13   9       2692.31       2630.90       150.99 o                         
   2  13   9       2696.32       3096.66       163.51 o                         
   3  13   9       1539.06       1528.46       125.82 o                         
   4  13   9        384.12        337.62        74.81 o                         
   5  13   9         15.54         14.46        46.22 o                         
   6  13   9        153.14        246.52        80.09 o                         
  -8  14   9       1154.42       1013.15        67.90 o                         
  -7  14   9       3150.05       3484.41       127.53 o                         
  -6  14   9        140.82         49.93        53.22 o                         
  -5  14   9         33.87         97.39        42.26 o                         
  -4  14   9         44.33         64.38        45.90 o                         
  -3  14   9        693.07        524.11        75.61 o                         
  -2  14   9       3961.46       3561.77       156.52 o                         
  -1  14   9         59.36         72.51        58.86 o                         
   0  14   9         15.07          1.89        54.75 o                         
   1  14   9       3859.11       3361.30       208.17 o                         
   2  14   9       1117.34       1070.73       103.13 o                         
   3  14   9       3598.48       3522.34       200.88 o                         
   4  14   9       2091.73       2282.77       106.15 o                         
   5  14   9        319.54        264.62        49.13 o                         
   6  14   9        544.35        849.99        85.52 o                         
  -8  15   9        851.66       1176.97        95.51 o                         
  -7  15   9         25.03         30.05        35.83 o                         
  -6  15   9       2911.34       2942.22       113.53 o                         
  -5  15   9          4.78         79.57        43.84 o                         
  -4  15   9       2714.92       2353.05       110.38 o                         
  -3  15   9       1170.76       1041.18        81.45 o                         
  -2  15   9        450.91        416.39        63.56 o                         
  -1  15   9       1762.59       1733.30       115.39 o                         
   0  15   9         23.73         63.39        61.97 o                         
   1  15   9         11.62         18.34        56.92 o                         
   2  15   9       5321.25       5594.87       178.38 o                         
   3  15   9          6.61         29.78        55.33 o                         
   4  15   9        104.23        123.70        41.59 o                         
   5  15   9         51.57        123.01        37.07 o                         
  -7  16   9         15.93          1.55        29.71 o                         
  -6  16   9        114.82        169.35        47.51 o                         
  -5  16   9        265.98        278.93        49.03 o                         
  -4  16   9        162.23        141.09        46.32 o                         
  -3  16   9         58.82         91.05        49.32 o                         
  -2  16   9       5611.79       5702.94       185.93 o                         
  -1  16   9         33.64         24.63        49.65 o                         
   0  16   9        813.11        735.50        80.58 o                         
   1  16   9        351.55        290.65        53.36 o                         
   2  16   9        126.27        169.55        48.99 o                         
   3  16   9        116.38        204.51        58.83 o                         
   4  16   9       1453.63       1569.62        78.42 o                         
   5  16   9        828.38       1026.79        75.38 o                         
  -7  17   9        459.96        420.89        53.22 o                         
  -6  17   9       1061.06       1031.46        72.61 o                         
  -5  17   9        856.25        773.70        63.20 o                         
  -4  17   9       1108.85       1040.32        73.46 o                         
  -3  17   9         14.57         37.69        49.45 o                         
  -2  17   9        151.10        152.31        63.51 o                         
  -1  17   9         86.03        132.54        52.73 o                         
   0  17   9         65.38         41.14        64.42 o                         
   1  17   9       2897.44       3306.02       118.81 o                         
   2  17   9       1607.33       1547.34        93.66 o                         
   3  17   9        197.56        254.81        46.75 o                         
   4  17   9         39.46        156.62        48.88 o                         
  -6  18   9         99.10         63.88        41.49 o                         
  -5  18   9         32.99         31.94        54.94 o                         
  -4  18   9        150.60        148.96        37.52 o                         
  -3  18   9        950.03        842.00       106.65 o                         
  -2  18   9        530.37        619.37        81.49 o                         
  -1  18   9       1200.71       1172.76       103.34 o                         
   0  18   9        210.74        153.88        49.43 o                         
   1  18   9       1241.23       1069.92        78.93 o                         
   2  18   9          8.76         35.79        40.56 o                         
   3  18   9        744.24        914.85        54.31 o                         
   4  18   9         27.77         23.26        65.81 o                         
  -5  19   9       1488.48       1235.55        70.94 o                         
  -4  19   9        313.30        272.51        38.13 o                         
  -3  19   9        454.01        454.49        68.75 o                         
  -2  19   9        558.10        655.62        80.95 o                         
  -1  19   9         14.15         44.34        52.69 o                         
   0  19   9         30.01         31.01        45.79 o                         
   1  19   9       2375.82       2544.28       122.69 o                         
   2  19   9         86.25        105.75        36.66 o                         
   3  19   9       1662.73       1559.08        90.20 o                         
  -5  20   9         37.21        102.72        60.69 o                         
  -4  20   9        106.90         40.94        45.24 o                         
  -3  20   9        519.64        500.62        50.63 o                         
  -2  20   9          6.01         -9.29        41.07 o                         
  -1  20   9        604.61        562.86        69.26 o                         
   0  20   9       1658.25       1812.10        87.97 o                         
   1  20   9        257.10        178.75        39.76 o                         
   2  20   9         33.64         26.12        44.66 o                         
  -3  21   9         10.02         40.13        53.67 o                         
  -2  21   9         23.52          7.97        32.91 o                         
  -1  21   9         41.68         20.58        36.41 o                         
   0  21   9        880.95        932.81        73.27 o                         
   1  21   9        391.65        326.25        64.27 o                         
 -10   0  10       6943.27       7376.51       210.96 o                         
  -8   0  10       2544.47       2516.04       142.23 o                         
  -6   0  10        304.34        315.88        83.32 o                         
  -4   0  10      16626.10      17004.16       894.67 o                         
  -2   0  10       2128.65       2378.58       163.99 o                         
   0   0  10        354.70        352.34        89.93 o                         
   2   0  10        301.95        178.72        56.22 o                         
   4   0  10       6786.21       6546.99       194.97 o                         
   6   0  10       1437.42       1562.41        99.27 o                         
 -10   1  10       1256.69       1544.09        79.27 o                         
  -9   1  10         17.52         54.90        36.05 o                         
  -8   1  10       3093.94       3052.70       117.53 o                         
  -7   1  10       1680.51       1520.95        74.01 o                         
  -6   1  10       4659.12       4495.79       139.24 o                         
  -5   1  10       1109.81       1125.66        73.22 o                         
  -4   1  10        421.55        380.10        62.00 o                         
  -3   1  10         44.25         -3.69        64.15 o                         
  -2   1  10         36.28         33.03        47.88 o                         
  -1   1  10      10061.66      10266.06       294.32 o                         
   0   1  10      15765.21      14416.61       332.06 o                         
   1   1  10        346.32        300.01        49.49 o                         
   2   1  10         43.28         88.31        40.54 o                         
   3   1  10        289.74        425.44        46.16 o                         
   4   1  10        329.01        282.13        40.76 o                         
   5   1  10       1383.75       1361.94        68.61 o                         
   6   1  10       2068.01       2074.34        80.37 o                         
   7   1  10        197.63        185.52        43.64 o                         
 -10   2  10       1020.96        941.39        64.50 o                         
  -9   2  10       3959.62       4137.97       121.04 o                         
  -8   2  10        254.31        301.24        51.84 o                         
  -7   2  10       1049.54       1186.17        67.46 o                         
  -6   2  10        350.62        420.12        51.41 o                         
  -5   2  10      13197.94      12469.64       362.03 o                         
  -4   2  10       6634.51       6277.25       197.71 o                         
  -3   2  10       1026.04       1052.13        63.72 o                         
  -2   2  10        565.72        645.56        67.46 o                         
  -1   2  10         49.35         56.48        46.09 o                         
   0   2  10        813.35        675.53        73.45 o                         
   1   2  10        363.74        401.76        54.33 o                         
   2   2  10        837.99        683.32        54.19 o                         
   3   2  10      10893.67      10901.81       279.40 o                         
   4   2  10       5421.63       5386.51       124.59 o                         
   5   2  10         17.43         30.21        35.34 o                         
   6   2  10        642.56        631.43        49.65 o                         
   7   2  10        935.27        905.52        60.33 o                         
 -10   3  10        959.18       1153.95        74.79 o                         
  -9   3  10        183.34        247.34        44.73 o                         
  -8   3  10        496.11        598.66        58.95 o                         
  -7   3  10       5037.74       5226.85       130.20 o                         
  -6   3  10         13.40         30.96        39.29 o                         
  -5   3  10       1375.91       1368.54        82.60 o                         
  -4   3  10        257.87        201.51        55.76 o                         
  -3   3  10       2239.18       2187.78       115.37 o                         
  -2   3  10        535.37        377.94        55.76 o                         
  -1   3  10       5282.42       5220.06       189.61 o                         
   0   3  10       1529.88       1514.48        91.82 o                         
   1   3  10       1760.47       1765.99        89.25 o                         
   2   3  10       1196.71       1048.85        68.23 o                         
   3   3  10       2049.00       1800.82        78.62 o                         
   4   3  10         95.50        139.29        38.11 o                         
   5   3  10       9717.44      10124.07       160.87 o                         
   6   3  10         10.56          0.91        35.71 o                         
   7   3  10        665.87        773.60        56.99 o                         
 -10   4  10        240.58        308.65        48.68 o                         
  -9   4  10       2353.12       2478.34        98.11 o                         
  -8   4  10        937.54        713.06        60.84 o                         
  -7   4  10        528.90        605.23        55.59 o                         
  -6   4  10       2320.75       1964.79       112.75 o                         
  -5   4  10       7037.70       7283.64       175.81 o                         
  -4   4  10         37.83        121.81        46.37 o                         
  -3   4  10       2273.13       2319.99       120.01 o                         
  -2   4  10       2366.62       2163.81       105.88 o                         
  -1   4  10         90.52        116.09        38.70 o                         
   0   4  10        533.55        447.57        69.08 o                         
   1   4  10       3051.50       2970.68       136.49 o                         
   2   4  10       1382.30       1359.32        72.03 o                         
   3   4  10       1250.54       1218.66        73.25 o                         
   4   4  10         28.58        128.59        38.12 o                         
   5   4  10          4.84          3.09        32.30 o                         
   6   4  10         63.07        101.21        43.58 o                         
   7   4  10       1040.79       1025.67        62.61 o                         
 -10   5  10         19.86         25.30        60.93 o                         
  -9   5  10        118.84        172.68        44.46 o                         
  -8   5  10        653.15        600.66        58.74 o                         
  -7   5  10       2623.61       3022.09       104.37 o                         
  -6   5  10       7556.39       7656.54       215.06 o                         
  -5   5  10        807.68        902.01        84.95 o                         
  -4   5  10         63.73         38.01        47.52 o                         
  -3   5  10       1370.61       1062.39        75.04 o                         
  -2   5  10       6730.11       6648.08       154.24 o                         
  -1   5  10         35.01          8.71        38.51 o                         
   0   5  10         91.69        -12.38        39.01 o                         
   1   5  10       2180.58       2036.90        88.58 o                         
   2   5  10       1658.44       1514.44        77.07 o                         
   3   5  10         43.96         42.43        36.78 o                         
   4   5  10       1216.77       1208.13        83.80 o                         
   5   5  10       2634.45       2553.80        84.62 o                         
   6   5  10       2375.29       2676.40       110.44 o                         
   7   5  10        270.95        207.88        48.16 o                         
 -10   6  10       2338.47       2589.48       427.25 o                         
  -9   6  10         45.22         65.54        40.55 o                         
  -8   6  10       3191.96       3071.40       109.09 o                         
  -7   6  10        150.85        120.06        42.74 o                         
  -6   6  10       7699.64       7687.93       174.35 o                         
  -5   6  10          0.23         45.86        62.92 o                         
  -4   6  10       9486.82       9089.87       255.37 o                         
  -3   6  10         79.53         22.25        38.71 o                         
  -2   6  10       4830.16       4884.55       135.12 o                         
  -1   6  10        106.03         97.15        33.58 o                         
   0   6  10        279.82        315.74        41.74 o                         
   1   6  10        225.44        149.83        37.63 o                         
   2   6  10       1569.05       1321.94        77.36 o                         
   3   6  10        233.79        239.87        48.72 o                         
   4   6  10       1772.17       1774.30        99.28 o                         
   5   6  10         47.41        192.79        42.14 o                         
   6   6  10          5.03         55.92        39.59 o                         
   7   6  10        242.71        242.48        38.84 o                         
  -9   7  10        105.23        133.34        44.21 o                         
  -8   7  10       1959.91       1888.48        89.20 o                         
  -7   7  10       3636.03       3212.36       111.74 o                         
  -6   7  10       4421.20       4762.70       145.18 o                         
  -5   7  10        430.68        415.81        62.29 o                         
  -4   7  10        327.22        341.94        83.76 o                         
  -3   7  10        699.06        565.49        65.35 o                         
  -2   7  10       9815.58       9597.68       192.95 o                         
  -1   7  10        483.43        386.50        52.32 o                         
   0   7  10       1257.30       1132.94        75.37 o                         
   1   7  10       1314.93       1227.03        76.90 o                         
   2   7  10       1753.43       1655.14        97.63 o                         
   3   7  10        110.80        152.93        48.36 o                         
   4   7  10       2362.04       2412.13       112.15 o                         
   5   7  10        821.63        890.04        71.27 o                         
   6   7  10       1932.61       1981.90        88.77 o                         
   7   7  10        375.50        320.62        52.32 o                         
  -9   8  10       3517.34       3507.52       131.33 o                         
  -8   8  10       4837.99       5528.44       149.24 o                         
  -7   8  10       1324.68       1332.09        95.86 o                         
  -6   8  10       2845.70       3080.60       122.01 o                         
  -5   8  10       4440.61       4266.46       152.29 o                         
  -4   8  10       2134.09       2166.52       104.37 o                         
  -3   8  10        229.42        186.86        49.36 o                         
  -2   8  10        502.39        525.99        61.74 o                         
  -1   8  10         12.69        -57.85        57.85 o                         
   0   8  10          5.45         40.05        35.58 o                         
   1   8  10       2621.83       2650.09       117.83 o                         
   2   8  10       1607.61       1345.74        88.33 o                         
   3   8  10       5058.21       5073.99       159.36 o                         
   4   8  10         61.47        116.20        56.69 o                         
   5   8  10         75.72         11.19        40.07 o                         
   6   8  10        131.40         59.97        41.34 o                         
   7   8  10        941.47        933.26        79.02 o                         
  -9   9  10        399.97        309.79        59.93 o                         
  -8   9  10         62.66        121.83        89.40 o                         
  -7   9  10       2718.75       2719.20       130.44 o                         
  -6   9  10        191.12        218.97        51.80 o                         
  -5   9  10        375.24        311.82        62.21 o                         
  -4   9  10       1663.43       1613.49       113.09 o                         
  -3   9  10       3100.13       3007.55       120.73 o                         
  -2   9  10       2418.65       2512.61       121.20 o                         
  -1   9  10       1173.03       1377.72        93.94 o                         
   0   9  10        106.63        169.92        47.22 o                         
   1   9  10       2754.55       2602.43       124.15 o                         
   2   9  10        185.49        113.05        48.47 o                         
   3   9  10       1741.75       1871.72       114.69 o                         
   4   9  10         61.97         86.19        49.95 o                         
   5   9  10       1384.12       1390.98        89.65 o                         
   6   9  10         76.06         18.32        41.10 o                         
  -9  10  10       1956.59       2034.11       129.76 o                         
  -8  10  10         44.35          2.36        56.90 o                         
  -7  10  10        605.83        611.57        71.94 o                         
  -6  10  10        577.97        623.27        65.00 o                         
  -5  10  10       1470.00       1578.75       114.13 o                         
  -4  10  10       1063.73        899.04        83.91 o                         
  -3  10  10       3752.57       3625.00       133.22 o                         
  -2  10  10          1.67         71.72        57.72 o                         
  -1  10  10        803.64        963.25        73.39 o                         
   0  10  10       4633.74       4832.12       245.13 o                         
   1  10  10       2741.27       2940.38       157.94 o                         
   2  10  10        781.18        581.13        89.72 o                         
   3  10  10       1687.19       1471.10        94.31 o                         
   4  10  10       2445.58       2495.91       164.60 o                         
   5  10  10        724.32        602.12        67.95 o                         
   6  10  10        397.50        402.43        61.40 o                         
  -9  11  10          6.79          7.67       107.53 o                         
  -8  11  10       2176.15       2167.63        91.88 o                         
  -7  11  10       1746.11       1759.39        86.78 o                         
  -6  11  10       2159.02       2158.05        98.88 o                         
  -5  11  10         12.00         55.57        68.39 o                         
  -4  11  10         38.98        -55.67        55.67 o                         
  -3  11  10         20.33          6.90        43.08 o                         
  -2  11  10        474.91        381.71        58.92 o                         
  -1  11  10         46.30         65.30        46.17 o                         
   0  11  10       7806.03       7963.35       193.66 o                         
   1  11  10       2517.99       2386.73       124.36 o                         
   2  11  10         34.01        159.85        60.54 o                         
   3  11  10        584.62        477.08        64.72 o                         
   4  11  10       1005.97       1027.63        79.19 o                         
   5  11  10       1542.05       1355.45        83.88 o                         
   6  11  10        816.70        854.09       130.72 o                         
  -8  12  10       2044.80       2227.90       106.20 o                         
  -7  12  10        260.68        238.47        47.85 o                         
  -6  12  10        272.36        248.98        46.86 o                         
  -5  12  10        578.88        470.73       115.85 o                         
  -4  12  10       7686.26       7190.07       214.99 o                         
  -3  12  10       1665.74       1543.93       110.03 o                         
  -2  12  10          3.36         11.18        56.69 o                         
  -1  12  10       1979.98       1995.96       109.88 o                         
   0  12  10         75.15        117.02        53.20 o                         
   1  12  10        422.59        374.58        56.92 o                         
   2  12  10        875.74        843.33        83.52 o                         
   3  12  10        118.05        109.16        66.07 o                         
   4  12  10       2984.28       3026.95       136.58 o                         
   5  12  10        674.56        583.11        64.27 o                         
   6  12  10        451.54        449.39        62.76 o                         
  -8  13  10       3440.96       3629.44       119.17 o                         
  -7  13  10         85.26         25.81        48.85 o                         
  -6  13  10       3820.21       3646.91       110.90 o                         
  -5  13  10        673.02        620.77        71.77 o                         
  -4  13  10          4.42         37.04        50.88 o                         
  -3  13  10       1782.97       1633.38       113.10 o                         
  -2  13  10        887.26        592.54        78.59 o                         
  -1  13  10        110.53        117.60        62.79 o                         
   0  13  10       5954.94       5593.32       190.57 o                         
   1  13  10        452.12        338.86        61.82 o                         
   2  13  10         18.95        -39.25        56.88 o                         
   3  13  10        364.88        336.62        62.11 o                         
   4  13  10        977.73        978.26        79.36 o                         
   5  13  10        351.90        488.29        55.26 o                         
  -8  14  10        332.23        640.01        76.82 o                         
  -7  14  10          3.71         14.25        34.99 o                         
  -6  14  10         71.54         -0.21        49.19 o                         
  -5  14  10       3182.38       2911.64       109.27 o                         
  -4  14  10       3933.09       4129.85       161.20 o                         
  -3  14  10        688.63        669.30        82.63 o                         
  -2  14  10        230.86        216.99        64.38 o                         
  -1  14  10        164.64        145.78        59.69 o                         
   0  14  10         57.26          1.10        56.33 o                         
   1  14  10       1730.89       1932.09       205.06 o                         
   2  14  10       1030.62       1020.21       145.96 o                         
   3  14  10        204.99        309.25        69.19 o                         
   4  14  10       1336.17       1454.22        90.67 o                         
   5  14  10        378.11        390.42        50.50 o                         
  -7  15  10       1031.73        908.94       102.70 o                         
  -6  15  10        302.93        260.04        57.78 o                         
  -5  15  10       2781.97       2709.89       114.43 o                         
  -4  15  10        203.08        261.16        53.49 o                         
  -3  15  10       2591.02       2649.27       116.64 o                         
  -2  15  10         72.90         42.62        52.75 o                         
  -1  15  10         51.00         47.94        54.26 o                         
   0  15  10       1517.74       1528.52       122.62 o                         
   1  15  10        556.50        515.22        69.63 o                         
   2  15  10         80.80         96.47        47.85 o                         
   3  15  10        206.98        325.06        63.75 o                         
   4  15  10         13.73        -18.37        38.19 o                         
   5  15  10       2892.87       3840.68       159.31 o                         
  -7  16  10         36.02        -13.40        37.82 o                         
  -6  16  10        512.31        487.19        57.18 o                         
  -5  16  10       1755.69       1665.21        86.89 o                         
  -4  16  10         44.28          2.53        41.33 o                         
  -3  16  10       1316.90       1138.90        80.56 o                         
  -2  16  10         40.09        130.44        57.92 o                         
  -1  16  10         64.28         14.73        50.26 o                         
   0  16  10        669.78        750.85        77.42 o                         
   1  16  10       1188.35       1484.22       126.38 o                         
   2  16  10        522.17        751.06        71.14 o                         
   3  16  10        640.32        601.02        59.87 o                         
   4  16  10        101.75        187.41        55.22 o                         
  -6  17  10        766.21        771.00        79.87 o                         
  -5  17  10       1169.70       1280.00        82.56 o                         
  -4  17  10         17.25        -20.09        35.11 o                         
  -3  17  10        511.45        518.69        63.00 o                         
  -2  17  10        730.20        836.48        90.75 o                         
  -1  17  10       1692.56       1735.18       117.86 o                         
   0  17  10        569.85        566.24        67.23 o                         
   1  17  10        437.79        422.41       102.60 o                         
   2  17  10         82.10        133.19        38.47 o                         
   3  17  10         20.19         22.61        29.80 o                         
   4  17  10        511.59        552.98        99.83 o                         
  -5  18  10        304.49        319.25        47.11 o                         
  -4  18  10       2048.64       1805.82        73.54 o                         
  -3  18  10        184.24         86.82        54.59 o                         
  -2  18  10        116.27        161.16        59.57 o                         
  -1  18  10         48.69         31.69        51.74 o                         
   0  18  10         73.62        156.05        47.66 o                         
   1  18  10        674.16        631.29        74.19 o                         
   2  18  10       2636.24       3188.13        97.97 o                         
   3  18  10         86.50         89.15        54.87 o                         
  -5  19  10         21.32        129.23        55.26 o                         
  -4  19  10         56.21         41.30        31.40 o                         
  -3  19  10          7.77        -50.21        50.21 o                         
  -2  19  10       2137.29       2512.61       155.34 o                         
  -1  19  10         89.30         62.28        45.57 o                         
   0  19  10        425.76        383.95        86.82 o                         
   1  19  10        281.18        505.06        60.23 o                         
   2  19  10        256.71        221.03        39.83 o                         
  -4  20  10        118.43         65.94       160.44 o                         
  -3  20  10        489.17        520.11        49.94 o                         
  -2  20  10        452.20        491.27        49.39 o                         
  -1  20  10         93.73         83.76        39.87 o                         
   0  20  10         28.91         95.86        38.63 o                         
   1  20  10          1.47         90.89        51.51 o                         
  -1  21  10       1102.33       1224.24       118.84 o                         
  -9   0  11       1533.34       1495.06        90.75 o                         
  -7   0  11       6775.40       6730.82       220.61 o                         
  -5   0  11       2186.12       2272.34       227.91 o                         
  -3   0  11       1607.30       1414.39       241.19 o                         
  -1   0  11      35670.11      34322.34      1519.77 o                         
   1   0  11       1460.08       1254.93       758.66 o                         
   3   0  11        303.22        428.13        74.59 o                         
   5   0  11        782.30        800.78        81.84 o                         
   7   0  11       3277.21       3704.61       167.65 o                         
 -10   1  11        434.94        443.61        72.98 o                         
  -9   1  11       1427.00       1328.84        66.72 o                         
  -8   1  11       2024.30       1986.42        87.01 o                         
  -7   1  11       7150.65       7837.85       183.14 o                         
  -6   1  11         17.70         31.87        47.08 o                         
  -5   1  11       3603.63       3553.70       161.43 o                         
  -4   1  11        556.86        219.02        71.66 o                         
  -3   1  11      12445.05      13045.50       283.04 o                         
  -2   1  11       1430.75       1386.57       107.32 o                         
  -1   1  11       1857.43       1494.53       115.77 o                         
   0   1  11        504.00        532.31        74.74 o                         
   1   1  11        148.66         85.53        81.95 o                         
   2   1  11        525.53        559.83        64.91 o                         
   3   1  11       6827.62       6993.55       152.31 o                         
   4   1  11        540.80        541.20        53.49 o                         
   5   1  11         41.01         52.77        34.97 o                         
   6   1  11         51.57         86.42        33.70 o                         
   7   1  11        121.43        171.40        45.98 o                         
 -10   2  11       1114.07       1256.94       112.78 o                         
  -9   2  11        232.40        272.32        43.21 o                         
  -8   2  11        126.70        169.24        42.03 o                         
  -7   2  11       1799.95       1810.02        95.42 o                         
  -6   2  11       6844.33       6799.98       195.36 o                         
  -5   2  11        702.90        662.57        72.12 o                         
  -4   2  11        933.25        754.46        81.28 o                         
  -3   2  11       1650.00       1602.73       104.52 o                         
  -2   2  11       2472.70       2245.32       133.50 o                         
  -1   2  11       5724.35       5361.13       215.04 o                         
   0   2  11       2626.66       2538.20       143.54 o                         
   1   2  11         31.09        -21.97        74.32 o                         
   2   2  11       1327.46       1375.38        82.63 o                         
   3   2  11         65.82         76.64        36.96 o                         
   4   2  11       2047.24       2055.96        82.00 o                         
   5   2  11        193.73        178.06        38.48 o                         
   6   2  11        772.03        671.30        51.21 o                         
   7   2  11       1059.96       1126.90        72.94 o                         
 -10   3  11        544.64        563.92       144.16 o                         
  -9   3  11         46.61          9.92        36.80 o                         
  -8   3  11       6437.39       7016.66       230.16 o                         
  -7   3  11         76.45         74.50        47.05 o                         
  -6   3  11        300.71        260.41        62.69 o                         
  -5   3  11        129.64        156.85        50.72 o                         
  -4   3  11       5799.25       5748.28       195.47 o                         
  -3   3  11         22.78         31.65        58.11 o                         
  -2   3  11       6234.52       5779.75       234.38 o                         
  -1   3  11       1998.58       1720.20       121.01 o                         
   0   3  11        365.97        267.71        47.84 o                         
   1   3  11        150.12        172.90        44.78 o                         
   2   3  11        665.97        672.27        62.98 o                         
   3   3  11        348.70        331.94        47.37 o                         
   4   3  11       2947.10       2914.03       102.50 o                         
   5   3  11        623.69        601.93        51.37 o                         
   6   3  11        427.75        400.57        47.84 o                         
   7   3  11         10.19         26.45        54.09 o                         
  -9   4  11         63.03        102.42        38.95 o                         
  -8   4  11        183.53        131.27        45.97 o                         
  -7   4  11       1388.18       1245.72        95.98 o                         
  -6   4  11       8925.81       9545.68       274.50 o                         
  -5   4  11       2495.02       2230.75       123.94 o                         
  -4   4  11        411.05        331.47        91.70 o                         
  -3   4  11        305.24        223.33        77.54 o                         
  -2   4  11        192.54        222.96        48.60 o                         
  -1   4  11       2140.35       1775.35       216.69 o                         
   0   4  11       5264.00       5137.70       197.99 o                         
   1   4  11        107.64         23.43        38.43 o                         
   2   4  11       2086.22       2023.64       101.98 o                         
   3   4  11        821.01        709.45        55.73 o                         
   4   4  11       1851.97       1738.24        82.38 o                         
   5   4  11       1670.52       1875.09        77.42 o                         
   6   4  11        687.28        673.43        59.54 o                         
   7   4  11         10.83         61.30        62.38 o                         
  -9   5  11       1908.92       1919.30        83.49 o                         
  -8   5  11       1550.16       1735.71        90.28 o                         
  -7   5  11       1513.00       1655.75        97.10 o                         
  -6   5  11        252.94        218.84        72.18 o                         
  -5   5  11       1601.28       1685.48       127.51 o                         
  -4   5  11       3103.63       2683.49       156.47 o                         
  -3   5  11       6644.45       6308.22       225.13 o                         
  -2   5  11        775.48        827.09        75.10 o                         
  -1   5  11       1806.62       1765.42       105.94 o                         
   0   5  11        102.98          2.28        49.91 o                         
   1   5  11       2307.66       1936.59        94.87 o                         
   2   5  11       2123.75       2008.85        92.87 o                         
   3   5  11       2213.44       2129.11       106.99 o                         
   4   5  11        304.23        267.02        48.84 o                         
   5   5  11        241.24        202.73        47.51 o                         
   6   5  11          3.81        -12.06        56.84 o                         
  -9   6  11        597.92        672.14        66.73 o                         
  -8   6  11         21.98        125.27        49.39 o                         
  -7   6  11       1394.84       1516.77        84.89 o                         
  -6   6  11         73.43         98.10        55.15 o                         
  -5   6  11      10389.66      10524.50       296.57 o                         
  -4   6  11          8.71         28.75        64.93 o                         
  -3   6  11        294.93        376.95        59.56 o                         
  -2   6  11        666.45        618.57        67.12 o                         
  -1   6  11       8174.63       7991.69       175.40 o                         
   0   6  11         74.66         45.49        35.87 o                         
   1   6  11        306.73        310.69        54.36 o                         
   2   6  11        391.27        426.07        58.61 o                         
   3   6  11        559.07        491.68        62.15 o                         
   4   6  11        545.33        733.49        70.01 o                         
   5   6  11       3024.63       3181.52       113.49 o                         
   6   6  11        240.06        201.60        48.39 o                         
  -9   7  11       4426.54       4732.38       147.87 o                         
  -8   7  11        777.67        638.66        60.00 o                         
  -7   7  11       1567.99       1829.60       106.49 o                         
  -6   7  11        107.22        201.51        63.91 o                         
  -5   7  11       1875.60       1943.08       120.45 o                         
  -4   7  11       1816.62       1567.12       145.08 o                         
  -3   7  11       6114.32       5960.87       203.88 o                         
  -2   7  11        156.39         85.14        44.87 o                         
  -1   7  11       2496.94       2548.89       121.18 o                         
   0   7  11       2383.48       2260.10       114.56 o                         
   1   7  11        206.22        235.81        50.78 o                         
   2   7  11         13.64         35.75        43.50 o                         
   3   7  11        137.43        146.80        51.42 o                         
   4   7  11        553.76        587.78        75.13 o                         
   5   7  11       3307.60       3306.01       116.21 o                         
   6   7  11        253.90        210.95        49.83 o                         
  -9   8  11         87.89        151.52        57.04 o                         
  -8   8  11         21.29        209.31        55.87 o                         
  -7   8  11         69.93        151.71        57.01 o                         
  -6   8  11       6443.74       6709.85       258.68 o                         
  -5   8  11       5556.56       5428.27       192.73 o                         
  -4   8  11        665.45        523.89        70.75 o                         
  -3   8  11         84.76        146.46        58.29 o                         
  -2   8  11       1476.97       1457.30        96.13 o                         
  -1   8  11        584.58        577.12        78.90 o                         
   0   8  11       2075.72       2163.09       114.41 o                         
   1   8  11       5038.46       4810.96       168.10 o                         
   2   8  11       1056.81       1055.98        82.48 o                         
   3   8  11        147.36        162.45        51.32 o                         
   4   8  11        824.43        799.55        81.42 o                         
   5   8  11        304.29        165.94        63.76 o                         
   6   8  11        378.85        335.49        55.17 o                         
  -9   9  11        625.01        624.99        88.91 o                         
  -8   9  11       5563.28       5187.76       181.73 o                         
  -7   9  11        434.79        390.40        61.01 o                         
  -6   9  11        373.16        313.32        62.48 o                         
  -5   9  11         23.66         58.25        50.70 o                         
  -4   9  11       4241.74       4007.53       215.59 o                         
  -3   9  11        435.88        352.61        69.77 o                         
  -2   9  11       1972.40       1826.98       108.19 o                         
  -1   9  11       1250.67       1339.36       122.67 o                         
   0   9  11        171.07        183.17        54.27 o                         
   1   9  11        219.61        282.43        59.12 o                         
   2   9  11       2821.41       2707.13       127.70 o                         
   3   9  11        157.06        150.32        48.02 o                         
   4   9  11       1850.10       1783.40       154.80 o                         
   5   9  11        456.13        380.43        66.69 o                         
   6   9  11         25.67        -33.97        48.13 o                         
  -8  10  11         32.54         90.59        48.75 o                         
  -7  10  11        692.90        570.53        61.20 o                         
  -6  10  11       2011.97       2189.55       112.11 o                         
  -5  10  11        118.49        201.83        56.51 o                         
  -4  10  11        836.06        795.98       107.30 o                         
  -3  10  11        692.17        672.35        75.97 o                         
  -2  10  11       2391.63       2320.50       122.99 o                         
  -1  10  11       5215.45       5134.20       178.76 o                         
   0  10  11       4377.37       4414.08       166.51 o                         
   1  10  11        395.32        364.47        63.99 o                         
   2  10  11         21.26         72.14        50.95 o                         
   3  10  11         18.35         22.96        45.87 o                         
   4  10  11        140.91         62.43        53.27 o                         
   5  10  11         25.29         48.42        43.53 o                         
   6  10  11       2836.75       3212.38       222.43 o                         
  -8  11  11       1313.58       1429.63        97.56 o                         
  -7  11  11       1395.61       1277.97        83.86 o                         
  -6  11  11       1083.22       1161.47        78.06 o                         
  -5  11  11       1757.68       1818.38       111.84 o                         
  -4  11  11       6029.66       6021.09       193.19 o                         
  -3  11  11       2807.08       2509.02       117.81 o                         
  -2  11  11        144.43        105.45        45.31 o                         
  -1  11  11        106.53         85.60        57.91 o                         
   0  11  11       1124.42       1299.01       114.52 o                         
   1  11  11         85.39        173.54        51.10 o                         
   2  11  11        695.14        565.02        73.76 o                         
   3  11  11       1623.03       1846.06       140.15 o                         
   4  11  11        973.18        956.02        79.72 o                         
   5  11  11        291.59        277.30        67.83 o                         
  -8  12  11        662.72        751.18        69.69 o                         
  -7  12  11       1847.91       1598.81        87.05 o                         
  -6  12  11         36.91        -39.76        39.76 o                         
  -5  12  11       4342.86       4051.07       147.26 o                         
  -4  12  11        881.75        709.28       101.02 o                         
  -3  12  11         45.92        -15.88        49.76 o                         
  -2  12  11         21.18         41.44        51.12 o                         
  -1  12  11       4390.85       4408.55       153.33 o                         
   0  12  11        590.58        556.76        81.16 o                         
   1  12  11       1668.77       1577.47        94.86 o                         
   2  12  11        333.18        378.16        55.93 o                         
   3  12  11         15.23         66.14        53.59 o                         
   4  12  11        123.60        152.11        45.88 o                         
   5  12  11        190.93        257.55        49.23 o                         
  -8  13  11        796.48        547.85       102.64 o                         
  -7  13  11       2351.94       2292.37        83.56 o                         
  -6  13  11        384.26        443.60        53.41 o                         
  -5  13  11       1056.00        889.73        76.10 o                         
  -4  13  11        377.35        186.45        52.69 o                         
  -3  13  11       4627.76       4561.21       155.10 o                         
  -2  13  11       1133.18       1139.47        87.89 o                         
  -1  13  11        914.68        880.10        89.48 o                         
   0  13  11         42.07         51.27        51.83 o                         
   1  13  11         62.37         49.97        57.77 o                         
   2  13  11         26.98        -21.39        47.81 o                         
   3  13  11        893.17        957.44        81.59 o                         
   4  13  11         37.79         20.74        78.84 o                         
   5  13  11       1510.06       1488.32       108.53 o                         
  -7  14  11       1199.05       1076.44        71.00 o                         
  -6  14  11       3098.82       2798.66        94.96 o                         
  -5  14  11       1281.60       1240.99        75.00 o                         
  -4  14  11        938.73        805.94        74.24 o                         
  -3  14  11         43.53         43.09        64.13 o                         
  -2  14  11        740.38        689.08        73.38 o                         
  -1  14  11        292.94        253.10        64.41 o                         
   0  14  11        578.71        446.85        76.01 o                         
   1  14  11       1825.99       1679.49       103.86 o                         
   2  14  11        339.61        374.64        49.99 o                         
   3  14  11        621.54        744.21        70.73 o                         
   4  14  11        509.60        608.44        57.42 o                         
  -7  15  11        100.99         87.42        45.19 o                         
  -6  15  11         13.07        -37.03        45.59 o                         
  -5  15  11         24.66         30.17        38.11 o                         
  -4  15  11       2946.81       2712.60        92.94 o                         
  -3  15  11        791.90        862.36        65.12 o                         
  -2  15  11       2297.05       2381.53       110.82 o                         
  -1  15  11          9.71         47.74        52.40 o                         
   0  15  11         62.83        200.18        83.68 o                         
   1  15  11         23.48         61.83        40.97 o                         
   2  15  11       1231.49       1464.96        93.29 o                         
   3  15  11        316.82        273.92        60.13 o                         
   4  15  11        657.75        613.34        67.21 o                         
  -6  16  11       2112.68       1967.02        87.69 o                         
  -5  16  11        621.25        492.26        59.53 o                         
  -4  16  11       1568.95       1587.65        69.98 o                         
  -3  16  11         93.89        101.61        41.40 o                         
  -2  16  11       1533.26       1768.86        92.32 o                         
  -1  16  11         19.07         -2.79        50.30 o                         
   0  16  11       1775.96       1936.14       104.21 o                         
   1  16  11         12.82         29.66        43.23 o                         
   2  16  11        407.96        454.62        47.45 o                         
   3  16  11         29.22         39.35        34.97 o                         
  -5  17  11        127.16        101.30        38.94 o                         
  -4  17  11       1019.17        900.20        55.46 o                         
  -3  17  11       1053.40       1042.62        90.61 o                         
  -2  17  11        603.53        599.98        65.28 o                         
  -1  17  11         64.50         47.32        39.45 o                         
   0  17  11        246.00        222.46        48.81 o                         
   1  17  11        896.48       1038.55        77.58 o                         
   2  17  11        634.34        642.17        48.35 o                         
   3  17  11         21.91        184.87        71.69 o                         
  -5  18  11       3056.89       2516.44       363.03 o                         
  -4  18  11        504.64        522.91        47.74 o                         
  -3  18  11        177.65        219.54        44.02 o                         
  -2  18  11         50.77         78.50        39.11 o                         
  -1  18  11        775.16        926.48        82.26 o                         
   0  18  11         32.44        102.74        47.53 o                         
   1  18  11       1039.08       1082.73        68.17 o                         
   2  18  11        409.19        418.70        54.97 o                         
  -4  19  11        537.36        521.12        95.32 o                         
  -3  19  11       2883.07       2980.19       114.49 o                         
  -2  19  11         33.30         76.59        35.69 o                         
  -1  19  11       1036.62        973.61        75.08 o                         
   0  19  11          1.70         26.19        41.00 o                         
   1  19  11        875.39       1186.89       131.99 o                         
  -1  20  11        623.77        604.64        94.07 o                         
  -8   0  12       3908.38       3831.06       158.08 o                         
  -6   0  12       6904.60       7075.96       281.63 o                         
  -4   0  12       3435.40       3451.77       276.77 o                         
  -2   0  12       3319.70       2983.73       257.09 o                         
   0   0  12       1254.45       1257.57       172.70 o                         
   2   0  12        457.19        418.09        85.75 o                         
   4   0  12       2650.52       2525.38       148.44 o                         
   6   0  12        198.27        343.69        91.27 o                         
  -9   1  12        539.52        360.51        50.05 o                         
  -8   1  12        297.24        384.16        46.77 o                         
  -7   1  12          4.62         88.97        45.37 o                         
  -6   1  12        868.48        892.92        83.42 o                         
  -5   1  12       1716.52       1691.81       146.30 o                         
  -4   1  12      11415.68      11532.79       342.49 o                         
  -3   1  12       1479.11       1623.62       130.19 o                         
  -2   1  12        111.26         54.65        59.53 o                         
  -1   1  12       1900.61       1778.87       126.24 o                         
   0   1  12       5061.33       4835.93       230.10 o                         
   1   1  12       1101.41       1082.76       118.70 o                         
   2   1  12        401.72        377.30        61.64 o                         
   3   1  12          5.40         -8.25        36.98 o                         
   4   1  12         53.91         73.86        39.89 o                         
   5   1  12         15.12         26.07        36.77 o                         
   6   1  12        616.14        641.57        54.09 o                         
  -9   2  12        416.11        273.98        51.48 o                         
  -8   2  12        583.18        734.24        72.55 o                         
  -7   2  12       2758.07       2941.40       131.33 o                         
  -6   2  12       2750.12       2887.04       132.03 o                         
  -5   2  12        152.10         73.55        51.10 o                         
  -4   2  12        752.43        749.19        84.98 o                         
  -3   2  12       5861.16       5785.83       221.23 o                         
  -2   2  12         89.77         62.72        59.91 o                         
  -1   2  12       4110.63       4319.25       310.94 o                         
   0   2  12        569.53        553.18        91.27 o                         
   1   2  12          7.27        -24.72        62.53 o                         
   2   2  12        128.08        103.15        50.09 o                         
   3   2  12       3151.12       3197.29       114.24 o                         
   4   2  12       1469.17       1390.81        74.53 o                         
   5   2  12         34.12         93.34        35.87 o                         
   6   2  12        219.20        254.24        48.59 o                         
  -9   3  12       1437.48       1462.57        97.52 o                         
  -8   3  12         86.90        111.56        47.27 o                         
  -7   3  12        113.10         80.37        47.45 o                         
  -6   3  12         73.41         97.96        58.73 o                         
  -5   3  12       3263.32       3225.74       136.83 o                         
  -4   3  12        306.92        363.42        87.47 o                         
  -3   3  12       2443.17       2670.37       154.45 o                         
  -2   3  12       1209.31       1120.71       117.27 o                         
  -1   3  12       9556.43       8960.64       286.77 o                         
   0   3  12        757.42        706.78       107.74 o                         
   1   3  12       5489.09       5225.37       243.30 o                         
   2   3  12        641.45        584.17        72.08 o                         
   3   3  12        247.82        212.50        41.87 o                         
   4   3  12        436.17        516.75        56.10 o                         
   5   3  12        300.59        264.18        44.94 o                         
   6   3  12        201.86        208.36        67.80 o                         
  -9   4  12        226.84        178.58        47.76 o                         
  -8   4  12        187.64        136.22        47.00 o                         
  -7   4  12       2828.57       3099.83       121.46 o                         
  -6   4  12         92.03         68.47        64.37 o                         
  -5   4  12         14.44         98.34        63.59 o                         
  -4   4  12         85.18        109.90        64.53 o                         
  -3   4  12       6994.00       7087.46       395.10 o                         
  -2   4  12       4992.15       4539.54       179.77 o                         
  -1   4  12        922.47        824.89        85.58 o                         
   0   4  12        601.98        610.84        79.16 o                         
   1   4  12        651.80        636.45        66.26 o                         
   2   4  12        735.43        820.26        73.48 o                         
   3   4  12       3996.03       3979.23       157.45 o                         
   4   4  12          4.57        -15.16        33.91 o                         
   5   4  12        881.03        857.56        79.35 o                         
   6   4  12        843.02        814.55       124.65 o                         
  -9   5  12        152.69        269.26        75.28 o                         
  -8   5  12        242.96        265.33        51.48 o                         
  -7   5  12         45.87         82.63        52.07 o                         
  -6   5  12       4929.04       4846.93       172.74 o                         
  -5   5  12       4523.65       4841.66       201.82 o                         
  -4   5  12       7257.43       7208.42       284.00 o                         
  -3   5  12         86.11        122.40        53.91 o                         
  -2   5  12        373.41        445.48        63.04 o                         
  -1   5  12         49.59          7.66        48.09 o                         
   0   5  12        320.65        294.56        56.69 o                         
   1   5  12       4045.39       3821.31       131.13 o                         
   2   5  12       2659.72       2423.89       113.04 o                         
   3   5  12        122.74        152.92        49.79 o                         
   4   5  12       1337.92       1394.83        78.71 o                         
   5   5  12         38.53         41.17        44.10 o                         
   6   5  12         31.86         93.94        50.96 o                         
  -9   6  12         16.84         76.51        65.65 o                         
  -8   6  12       4027.84       3683.76       157.20 o                         
  -7   6  12        611.93        535.59        73.51 o                         
  -6   6  12       1874.71       1889.56       117.01 o                         
  -5   6  12        565.94        615.23        75.90 o                         
  -4   6  12        362.93        256.50        86.06 o                         
  -3   6  12       1331.37       1286.76       136.33 o                         
  -2   6  12      22744.08      23783.12       404.30 o                         
  -1   6  12       2646.75       2772.77       182.07 o                         
   0   6  12         12.86         66.30        45.04 o                         
   1   6  12       1043.78        978.46        78.39 o                         
   2   6  12        242.64        204.22        51.40 o                         
   3   6  12         82.37         64.83        47.57 o                         
   4   6  12        578.53        634.48        66.54 o                         
   5   6  12        104.61        136.28        43.25 o                         
   6   6  12        616.32        436.99        68.74 o                         
  -9   7  12        303.27        273.53        71.34 o                         
  -8   7  12       1243.09       1221.94       103.36 o                         
  -7   7  12          6.32        -44.97        52.68 o                         
  -6   7  12       2276.16       2422.26       130.24 o                         
  -5   7  12       1331.66       1207.31       100.74 o                         
  -4   7  12      10306.91      11173.34       285.62 o                         
  -3   7  12       3252.73       3043.74       186.66 o                         
  -2   7  12          7.85         32.98        82.86 o                         
  -1   7  12       1175.04       1030.48       123.90 o                         
   0   7  12       6888.18       7399.71       264.62 o                         
   1   7  12       1477.20       1711.07       106.19 o                         
   2   7  12        879.51        849.23        97.09 o                         
   3   7  12         74.35        107.61        46.20 o                         
   4   7  12        886.74       1032.43        78.82 o                         
   5   7  12         23.27         75.56        60.78 o                         
   6   7  12        523.99        369.85        78.96 o                         
  -9   8  12         50.95       -102.64       102.64 o                         
  -8   8  12       1452.82       1362.92       102.31 o                         
  -7   8  12       3829.93       4015.76       154.74 o                         
  -6   8  12        275.48        319.44        71.11 o                         
  -5   8  12         32.54         -0.48        56.46 o                         
  -4   8  12        123.80        126.16        65.74 o                         
  -3   8  12       1392.75       1268.48       130.14 o                         
  -2   8  12       1676.72       1944.04       125.11 o                         
  -1   8  12       1037.38        991.41       124.72 o                         
   0   8  12        271.57        294.13        64.19 o                         
   1   8  12        126.29        207.57        52.27 o                         
   2   8  12         54.16         11.63        48.65 o                         
   3   8  12       3880.19       4077.95       151.15 o                         
   4   8  12        489.17        529.93        81.26 o                         
   5   8  12        321.00        309.73        56.61 o                         
  -8   9  12        435.84        392.18        64.09 o                         
  -7   9  12          8.85         -4.00        45.54 o                         
  -6   9  12       1025.58       1251.41        97.84 o                         
  -5   9  12       5626.75       5443.76       188.32 o                         
  -4   9  12        244.18        229.08        72.28 o                         
  -3   9  12        186.12        177.20        65.02 o                         
  -2   9  12        821.75        906.04        95.84 o                         
  -1   9  12       3232.49       3752.02       177.71 o                         
   0   9  12         36.79         53.27        49.35 o                         
   1   9  12       4293.48       4655.32       196.31 o                         
   2   9  12         90.11        130.54        60.01 o                         
   3   9  12        230.96        227.03        55.99 o                         
   4   9  12         52.92        115.87        60.86 o                         
   5   9  12        346.50        294.27        59.80 o                         
  -8  10  12        195.92          6.55        72.86 o                         
  -7  10  12       2303.37       2254.29       114.89 o                         
  -6  10  12        287.26        223.96        58.30 o                         
  -5  10  12        134.87        352.36        83.53 o                         
  -4  10  12        392.33        233.18        79.20 o                         
  -3  10  12       4263.06       4317.07       161.62 o                         
  -2  10  12        279.12        245.27        52.64 o                         
  -1  10  12       3762.96       3480.36       174.57 o                         
   0  10  12         34.67         54.70        60.96 o                         
   1  10  12        225.35        239.08        67.92 o                         
   2  10  12        279.72        287.21        57.47 o                         
   3  10  12       1533.03       1450.81       111.87 o                         
   4  10  12        375.49        365.52        55.86 o                         
   5  10  12       1172.21       1042.65       103.92 o                         
  -8  11  12        481.05        547.02        61.38 o                         
  -7  11  12         53.32        -44.72        44.72 o                         
  -6  11  12        173.52         86.52        52.77 o                         
  -5  11  12       1537.02       1566.11       108.89 o                         
  -4  11  12       5093.51       4762.31       423.89 o                         
  -3  11  12        567.09        596.96        74.77 o                         
  -2  11  12         76.89         96.16        48.65 o                         
  -1  11  12       1412.08       1381.02       111.33 o                         
   0  11  12       3310.88       3343.23       148.12 o                         
   1  11  12       2643.69       2584.18       129.35 o                         
   2  11  12        175.87        166.57        46.81 o                         
   3  11  12        149.88         53.85        53.49 o                         
   4  11  12        103.41          6.14        47.08 o                         
   5  11  12         31.75          6.73        74.12 o                         
  -7  12  12        139.86        209.19        49.81 o                         
  -6  12  12       3344.82       3152.89       117.49 o                         
  -5  12  12         47.45         67.66        61.29 o                         
  -4  12  12       1617.65       1633.45       108.10 o                         
  -3  12  12          5.42         67.60        56.99 o                         
  -2  12  12       3266.75       3190.04       145.77 o                         
  -1  12  12         35.58         -9.19        63.74 o                         
   0  12  12        546.17        549.71        72.02 o                         
   1  12  12        229.08        172.02        54.53 o                         
   2  12  12       1290.68       1538.47        97.48 o                         
   3  12  12        166.37        126.62        46.25 o                         
   4  12  12       1442.31       1601.80        86.24 o                         
  -7  13  12          1.05         34.45        96.29 o                         
  -6  13  12        448.82        313.29        44.91 o                         
  -5  13  12       1275.05       1226.61        73.05 o                         
  -4  13  12       5873.48       5757.80       162.63 o                         
  -3  13  12         48.31         55.87        48.53 o                         
  -2  13  12        108.13         40.90        55.15 o                         
  -1  13  12          3.10         31.25        58.82 o                         
   0  13  12       4188.35       4247.49       184.23 o                         
   1  13  12        881.75        880.80       120.06 o                         
   2  13  12        132.04        126.82        47.09 o                         
   3  13  12        120.75        123.59        44.40 o                         
   4  13  12         37.30        -41.59        41.59 o                         
  -7  14  12        783.34        700.83        75.64 o                         
  -6  14  12       1632.66       1541.04        66.86 o                         
  -5  14  12         62.61        144.48        39.14 o                         
  -4  14  12       1498.53       1565.70        73.84 o                         
  -3  14  12       2093.73       2272.04       105.46 o                         
  -2  14  12         30.69         30.26        50.48 o                         
  -1  14  12       2185.02       2286.75       138.87 o                         
   0  14  12       1300.64       1136.91       128.06 o                         
   1  14  12        757.37        924.91       115.35 o                         
   2  14  12        331.83        341.21        52.18 o                         
   3  14  12         87.36         84.55        38.75 o                         
  -6  15  12        128.82        162.77        73.95 o                         
  -5  15  12       4550.52       4260.08       179.58 o                         
  -4  15  12        386.69        432.29        44.46 o                         
  -3  15  12        218.99        227.06        41.91 o                         
  -2  15  12        618.78        668.38        67.51 o                         
  -1  15  12        926.83       1108.67        98.27 o                         
   0  15  12        250.00        230.75        57.66 o                         
   1  15  12       2912.32       3051.55       141.73 o                         
   2  15  12        122.02        194.55        44.05 o                         
   3  15  12         39.52         46.58        93.89 o                         
  -5  16  12        107.38         59.40        68.83 o                         
  -4  16  12        129.42         51.78        31.96 o                         
  -3  16  12       2207.08       2327.75        94.88 o                         
  -2  16  12        307.96        294.07        71.64 o                         
  -1  16  12       2350.48       2265.27       104.17 o                         
   0  16  12        321.40        383.70        61.72 o                         
   1  16  12        985.45       1207.24        88.40 o                         
   2  16  12        132.53         79.84        76.09 o                         
  -5  17  12       2174.38       2139.34       175.79 o                         
  -4  17  12       1286.60       1204.37        59.47 o                         
  -3  17  12         57.75         58.30        41.34 o                         
  -2  17  12         86.14         88.72        44.02 o                         
  -1  17  12        818.36        837.32        64.07 o                         
   0  17  12       1187.64       1292.69       113.07 o                         
   1  17  12       1327.45       1371.95        84.27 o                         
  -3  18  12         86.02         16.37        43.68 o                         
  -2  18  12       2086.18       2171.86       182.10 o                         
  -1  18  12        364.85        214.71        55.96 o                         
   0  18  12        134.32        131.79        48.17 o                         
  -9   0  13        810.47        664.43       122.00 o                         
  -7   0  13       1223.35       1401.32       189.96 o                         
  -5   0  13       1452.54       1372.85       189.30 o                         
  -3   0  13      13868.96      14911.75       392.69 o                         
  -1   0  13       3322.06       3098.19       272.10 o                         
   1   0  13       2030.05       1846.13       216.82 o                         
   3   0  13       2330.11       2574.07       141.85 o                         
   5   0  13          2.86        -48.75        48.75 o                         
  -9   1  13         14.83        -12.34        34.04 o                         
  -8   1  13        259.89        170.47        42.47 o                         
  -7   1  13       5418.66       5813.84       172.01 o                         
  -6   1  13         51.68         64.60        53.46 o                         
  -5   1  13       1236.47       1311.71       110.24 o                         
  -4   1  13        680.68        734.16        89.15 o                         
  -3   1  13        329.09        182.59        65.78 o                         
  -2   1  13       3512.73       3347.38       198.29 o                         
  -1   1  13       6003.05       5900.38       259.57 o                         
   0   1  13        568.70        583.33        99.33 o                         
   1   1  13       2234.68       2252.69       168.14 o                         
   2   1  13        187.65        165.61        52.96 o                         
   3   1  13       7407.36       7634.01       177.72 o                         
   4   1  13        143.06        183.29        39.44 o                         
   5   1  13        259.78        217.77        57.55 o                         
  -9   2  13        158.26        153.80        53.44 o                         
  -8   2  13       1542.20       1710.00        93.27 o                         
  -7   2  13         12.82         30.68        48.41 o                         
  -6   2  13        403.92        493.68        68.26 o                         
  -5   2  13         68.85         64.51        61.04 o                         
  -4   2  13       1848.83       1642.33       177.63 o                         
  -3   2  13       4607.17       4844.92       232.15 o                         
  -2   2  13        720.24        843.71       114.08 o                         
  -1   2  13       3168.01       3285.85       197.35 o                         
   0   2  13       1556.47       1466.79       141.18 o                         
   1   2  13       1172.27       1053.75       119.91 o                         
   2   2  13       4763.68       4616.57       161.76 o                         
   3   2  13        286.19        339.04        41.86 o                         
   4   2  13        174.38        177.47        40.84 o                         
   5   2  13         26.91         46.98        37.68 o                         
  -9   3  13         57.67         55.22        44.64 o                         
  -8   3  13       1007.10        869.50        64.24 o                         
  -7   3  13        634.39        658.38        64.34 o                         
  -6   3  13       1023.92       1055.65       103.35 o                         
  -5   3  13        346.85        309.40        93.73 o                         
  -4   3  13        564.50        591.73       106.55 o                         
  -3   3  13        409.52        372.81        69.04 o                         
  -2   3  13       4798.59       4786.91       188.12 o                         
  -1   3  13        147.48        118.16        55.08 o                         
   0   3  13       3446.78       3314.07       198.63 o                         
   1   3  13         25.97        -17.47        52.14 o                         
   2   3  13        404.12        446.25        71.42 o                         
   3   3  13        643.61        665.01        67.77 o                         
   4   3  13       1101.68       1072.56        68.41 o                         
   5   3  13         36.81         42.13        47.44 o                         
  -9   4  13        621.95        748.88       117.99 o                         
  -8   4  13       1359.15       1474.31       100.13 o                         
  -7   4  13          8.01          2.69        42.32 o                         
  -6   4  13        732.12        792.59        94.94 o                         
  -5   4  13       1379.81       1218.37       110.06 o                         
  -4   4  13       5706.42       5585.50       355.93 o                         
  -3   4  13       2522.25       2350.00       166.70 o                         
  -2   4  13       2577.27       2699.04       144.37 o                         
  -1   4  13         65.34         94.49        65.69 o                         
   0   4  13       3460.07       3350.57       161.74 o                         
   1   4  13        564.70        726.66        88.31 o                         
   2   4  13       3069.81       2917.30       137.23 o                         
   3   4  13        504.71        426.94        58.31 o                         
   4   4  13          3.80         25.52        76.31 o                         
   5   4  13        207.50        116.16        54.67 o                         
  -9   5  13         47.63         46.15        62.57 o                         
  -8   5  13         17.24         21.18        43.70 o                         
  -7   5  13        790.80        794.54        74.87 o                         
  -6   5  13       1249.07       1303.76        97.58 o                         
  -5   5  13       5273.40       5115.00       203.83 o                         
  -4   5  13          3.30         44.38       118.14 o                         
  -3   5  13       2779.24       2576.69       174.89 o                         
  -2   5  13       3698.35       3944.31       170.58 o                         
  -1   5  13       4012.08       4099.84       219.95 o                         
   0   5  13        419.79        449.84        72.09 o                         
   1   5  13         24.81         63.31        54.99 o                         
   2   5  13         26.33         67.34        50.35 o                         
   3   5  13        731.49        623.69        64.98 o                         
   4   5  13       1714.06       1711.69        91.67 o                         
   5   5  13       1854.44       1699.44       130.75 o                         
  -8   6  13        125.11        145.21        53.15 o                         
  -7   6  13        309.69        237.88        50.96 o                         
  -6   6  13        252.55        212.61        57.73 o                         
  -5   6  13       1552.15       1472.31       103.26 o                         
  -4   6  13         17.79        -44.33        89.60 o                         
  -3   6  13       6005.35       6345.66       218.69 o                         
  -2   6  13        295.18        252.42        67.05 o                         
  -1   6  13         43.18        -26.41        62.91 o                         
   0   6  13         80.32         55.25        50.20 o                         
   1   6  13       6817.24       6950.34       229.30 o                         
   2   6  13         26.13         77.22        57.84 o                         
   3   6  13        382.20        447.55        57.80 o                         
   4   6  13        111.41         58.34        45.47 o                         
   5   6  13        136.94        384.07        94.12 o                         
  -8   7  13        878.96        653.87        69.11 o                         
  -7   7  13        549.08        567.70        84.91 o                         
  -6   7  13          9.47         -5.65        52.95 o                         
  -5   7  13       2286.17       2250.53       124.49 o                         
  -4   7  13         61.45        149.99        82.54 o                         
  -3   7  13        587.09        594.63        82.31 o                         
  -2   7  13        134.17        103.83        65.10 o                         
  -1   7  13       4604.02       4437.20       232.68 o                         
   0   7  13        525.47        427.67        74.80 o                         
   1   7  13        517.33        593.71        83.80 o                         
   2   7  13        476.56        571.89        80.82 o                         
   3   7  13         59.40         -7.08        66.61 o                         
   4   7  13        512.42        503.43        88.32 o                         
   5   7  13       2118.60       2002.41       137.57 o                         
  -8   8  13        313.68        272.93        54.61 o                         
  -7   8  13        351.64        386.25        69.75 o                         
  -6   8  13        523.25        650.25        80.29 o                         
  -5   8  13       2099.69       2032.44       128.09 o                         
  -4   8  13       2790.45       2868.90       155.36 o                         
  -3   8  13       1020.86       1033.96       100.75 o                         
  -2   8  13       1041.41       1037.11        99.65 o                         
  -1   8  13        295.87        313.90        74.59 o                         
   0   8  13       1484.67       1366.93       113.39 o                         
   1   8  13       2662.66       2886.90       132.01 o                         
   2   8  13       2498.59       2722.70       148.40 o                         
   3   8  13         19.39        -51.79        51.79 o                         
   4   8  13        117.54        -40.70        49.65 o                         
   5   8  13        234.36        242.23        77.02 o                         
  -8   9  13        410.57        474.76        87.20 o                         
  -7   9  13        509.60        432.96        53.65 o                         
  -6   9  13       3427.47       3694.94       144.78 o                         
  -5   9  13        283.59        422.08        83.59 o                         
  -4   9  13         50.78        -13.04        67.39 o                         
  -3   9  13        454.28        478.24        76.29 o                         
  -2   9  13       5684.70       5888.79       184.02 o                         
  -1   9  13         25.98        133.71        78.08 o                         
   0   9  13       5205.87       5552.95       211.85 o                         
   1   9  13        187.08        248.23        67.97 o                         
   2   9  13       1781.13       1902.14       108.02 o                         
   3   9  13        884.62       1075.43       117.95 o                         
   4   9  13       2080.03       2082.41       116.07 o                         
  -7  10  13         37.50         62.38        38.97 o                         
  -6  10  13         47.31         32.53        48.28 o                         
  -5  10  13         96.25         84.39        67.10 o                         
  -4  10  13       2065.66       2075.88       136.96 o                         
  -3  10  13       4255.28       4510.20       189.96 o                         
  -2  10  13        396.67        376.98        62.69 o                         
  -1  10  13       4327.49       4621.21       168.65 o                         
   0  10  13       5867.08       6294.97       191.94 o                         
   1  10  13         20.31         64.17        48.09 o                         
   2  10  13       1042.59       1044.40        83.54 o                         
   3  10  13        145.70        149.11        49.76 o                         
   4  10  13        303.20        201.15        65.88 o                         
  -7  11  13       1236.14       1116.93        92.99 o                         
  -6  11  13        929.10        727.64        82.87 o                         
  -5  11  13         34.02         10.94        59.17 o                         
  -4  11  13         35.19         11.91        57.92 o                         
  -3  11  13        355.54        180.96        66.63 o                         
  -2  11  13        340.24        339.16        73.51 o                         
  -1  11  13       2130.17       1967.58       114.91 o                         
   0  11  13       3263.30       3177.41       139.57 o                         
   1  11  13        163.70        168.16        49.88 o                         
   2  11  13        652.89        631.80        59.94 o                         
   3  11  13       2188.02       2408.69       124.53 o                         
   4  11  13       1827.29       1816.01       152.18 o                         
  -7  12  13        423.66        282.64       107.41 o                         
  -6  12  13         61.15          8.11        44.35 o                         
  -5  12  13       1790.02       1614.35       118.47 o                         
  -4  12  13        999.32       1034.61        99.05 o                         
  -3  12  13       5682.59       5890.92       212.59 o                         
  -2  12  13         51.89         79.66        61.42 o                         
  -1  12  13        337.21        440.09        79.69 o                         
   0  12  13        374.97        370.99        94.42 o                         
   1  12  13       1762.27       1608.30       143.10 o                         
   2  12  13         96.52         99.29        50.24 o                         
   3  12  13        539.77        606.79        70.79 o                         
  -6  13  13        156.66        155.80        48.52 o                         
  -5  13  13        292.60        283.91        46.54 o                         
  -4  13  13        168.21        164.13        49.56 o                         
  -3  13  13         52.82        168.20        53.00 o                         
  -2  13  13       1970.96       1957.31       128.92 o                         
  -1  13  13       2063.82       2004.08       127.99 o                         
   0  13  13         33.67        -39.45        51.26 o                         
   1  13  13        241.22        157.97        95.44 o                         
   2  13  13         17.07        -26.25        38.17 o                         
   3  13  13       1114.75       1203.53       102.23 o                         
  -6  14  13        675.60        639.32        82.71 o                         
  -5  14  13        534.30        486.44        55.78 o                         
  -4  14  13       1654.02       1523.25        79.68 o                         
  -3  14  13       2279.52       2430.97       111.18 o                         
  -2  14  13       2365.73       2287.84       128.69 o                         
  -1  14  13        246.62        219.45        58.76 o                         
   0  14  13       2246.77       2470.18       161.26 o                         
   1  14  13        947.15       1068.96        87.84 o                         
   2  14  13        761.93        969.20        76.48 o                         
  -5  15  13         31.50         24.18        39.43 o                         
  -4  15  13         28.14         26.63        31.36 o                         
  -3  15  13         45.30          0.00        37.89 o                         
  -2  15  13       3152.02       3466.53       144.73 o                         
  -1  15  13        276.39        214.78        50.41 o                         
   0  15  13       1574.49       1685.83       112.37 o                         
   1  15  13         57.69         21.30        38.91 o                         
   2  15  13         20.36         -5.54        60.54 o                         
  -4  16  13       1865.06       1457.32       107.36 o                         
  -3  16  13         10.69        -53.85        53.85 o                         
  -2  16  13        834.56        854.79        89.42 o                         
  -1  16  13         92.90         70.36        51.78 o                         
   0  16  13        839.85        903.91        73.78 o                         
   1  16  13        335.20        493.69        70.22 o                         
  -3  17  13        163.48         82.46        74.88 o                         
  -2  17  13       1348.12       1262.62       215.42 o                         
  -1  17  13        998.36       1095.31        90.15 o                         
   0  17  13        823.19        908.55       118.41 o                         
  -8   0  14       2168.41       2323.21       145.33 o                         
  -6   0  14        633.92        602.59       121.90 o                         
  -4   0  14       4340.15       5324.36       255.94 o                         
  -2   0  14        866.57        842.23       162.71 o                         
   0   0  14       8106.20       8440.92       436.98 o                         
   2   0  14        161.42        108.77        64.48 o                         
   4   0  14        714.48        493.63        76.51 o                         
  -8   1  14        444.82        575.00        66.10 o                         
  -7   1  14         58.18         32.89        60.59 o                         
  -6   1  14       3047.52       3243.09       133.30 o                         
  -5   1  14        155.44        131.14        68.76 o                         
  -4   1  14       4788.92       4910.79       234.57 o                         
  -3   1  14       1715.43       1921.84       128.06 o                         
  -2   1  14        204.77        110.70        65.70 o                         
  -1   1  14       1439.71       1264.34       135.56 o                         
   0   1  14        661.43        640.96       115.99 o                         
   1   1  14       1278.99       1388.14       109.55 o                         
   2   1  14       3411.52       3292.34       120.14 o                         
   3   1  14        241.43        178.38        62.75 o                         
   4   1  14       1006.95        953.41        57.87 o                         
  -8   2  14        740.29        740.19        63.60 o                         
  -7   2  14        997.10       1102.91        87.88 o                         
  -6   2  14        193.12        240.00        66.87 o                         
  -5   2  14        726.34        743.48       116.18 o                         
  -4   2  14        734.65        878.87       120.85 o                         
  -3   2  14          6.72         28.58        54.23 o                         
  -2   2  14        524.12        526.86        75.81 o                         
  -1   2  14       3445.84       3158.80       198.39 o                         
   0   2  14       2577.78       2544.86       144.07 o                         
   1   2  14       5655.30       6067.34       211.93 o                         
   2   2  14        566.39        540.64        60.46 o                         
   3   2  14       1138.60       1145.26        74.82 o                         
   4   2  14        156.42        160.60        38.59 o                         
  -8   3  14         40.24         37.06        50.70 o                         
  -7   3  14          9.71        117.18        48.66 o                         
  -6   3  14        722.04        699.13        88.03 o                         
  -5   3  14        781.13        598.36       103.99 o                         
  -4   3  14        168.85        196.00        84.28 o                         
  -3   3  14       6621.90       6889.02       275.77 o                         
  -2   3  14         84.59        130.76        59.74 o                         
  -1   3  14        299.51        374.06       130.33 o                         
   0   3  14        301.69        205.43        61.50 o                         
   1   3  14       5922.72       6005.26       210.64 o                         
   2   3  14        555.12        610.31        69.29 o                         
   3   3  14       1991.18       1919.84       101.11 o                         
   4   3  14        879.74        890.62        64.09 o                         
  -8   4  14        418.09        581.65        66.54 o                         
  -7   4  14        254.65        276.42        48.91 o                         
  -6   4  14        497.97        487.65        64.10 o                         
  -5   4  14       1023.69       1170.23       268.64 o                         
  -4   4  14        569.40        634.99       107.22 o                         
  -3   4  14         16.86         25.33        63.34 o                         
  -2   4  14       2052.25       1946.78       125.24 o                         
  -1   4  14       3236.41       3261.15       200.81 o                         
   0   4  14         17.95         24.95        52.42 o                         
   1   4  14       4473.98       4621.06       185.66 o                         
   2   4  14        672.19        698.28        71.95 o                         
   3   4  14       1333.28       1291.14        77.42 o                         
   4   4  14        316.69        372.76        50.39 o                         
  -8   5  14        473.94        428.47        71.67 o                         
  -7   5  14          4.40         -5.53        40.42 o                         
  -6   5  14        193.88        168.39        50.90 o                         
  -5   5  14       1669.83       1674.90       103.58 o                         
  -4   5  14        842.66        748.96       129.17 o                         
  -3   5  14        419.18        458.26       146.28 o                         
  -2   5  14       3339.70       3528.04       269.23 o                         
  -1   5  14       1184.72       1230.36       131.07 o                         
   0   5  14        268.92        313.96        66.27 o                         
   1   5  14        380.67        310.13        64.41 o                         
   2   5  14       6490.79       7490.31       227.93 o                         
   3   5  14        424.03        395.48        53.40 o                         
   4   5  14        374.00        303.54        56.53 o                         
  -8   6  14        988.34        765.48       121.28 o                         
  -7   6  14        332.86        265.98        58.51 o                         
  -6   6  14       3423.17       3341.73       254.13 o                         
  -5   6  14        407.37        570.48        67.71 o                         
  -4   6  14       3445.69       3811.57       219.65 o                         
  -3   6  14        292.87        309.82        81.02 o                         
  -2   6  14       2055.62       2515.81       138.41 o                         
  -1   6  14        116.80        126.87        74.96 o                         
   0   6  14       1491.29       1587.94       146.21 o                         
   1   6  14          9.63        -31.56        50.57 o                         
   2   6  14       1592.10       1911.95       121.71 o                         
   3   6  14        658.53        794.04        68.44 o                         
   4   6  14       2706.04       2773.72       128.84 o                         
  -7   7  14        256.22        217.48        42.58 o                         
  -6   7  14        400.91        371.20        61.08 o                         
  -5   7  14         97.00         67.94        63.91 o                         
  -4   7  14        465.00        441.56        65.66 o                         
  -3   7  14       2139.72       2305.44       164.84 o                         
  -2   7  14       4620.55       5065.07       192.51 o                         
  -1   7  14          8.42         32.21        93.95 o                         
   0   7  14        267.45        256.25        76.34 o                         
   1   7  14        361.02        449.27        75.10 o                         
   2   7  14       3873.14       4337.95       214.94 o                         
   3   7  14        375.92        484.27        69.72 o                         
   4   7  14         19.97         48.77        42.31 o                         
  -7   8  14        640.81        529.68        49.37 o                         
  -6   8  14        541.51        563.83        76.07 o                         
  -5   8  14        327.38        364.34        78.87 o                         
  -4   8  14        117.92        149.52        57.04 o                         
  -3   8  14          5.03          8.67        69.93 o                         
  -2   8  14        661.44        677.53       105.66 o                         
  -1   8  14       1834.05       1970.82       128.78 o                         
   0   8  14        239.99        181.72        83.31 o                         
   1   8  14       2472.24       2596.28       176.88 o                         
   2   8  14        545.99        607.55        73.53 o                         
   3   8  14       1568.55       1706.46       108.56 o                         
   4   8  14       1686.55       1498.98       118.92 o                         
  -7   9  14         84.65        192.48        62.73 o                         
  -6   9  14        177.37         96.46        58.05 o                         
  -5   9  14         28.80          1.02        64.84 o                         
  -4   9  14        607.55        626.15        66.95 o                         
  -3   9  14       2559.40       2584.66       147.03 o                         
  -2   9  14       2687.58       2897.42       130.70 o                         
  -1   9  14        243.76        207.87        64.64 o                         
   0   9  14        118.31        169.04        73.22 o                         
   1   9  14        820.75        927.02        91.92 o                         
   2   9  14         11.43        -38.72        49.00 o                         
   3   9  14       2730.71       2746.73       141.89 o
[truncated: 25,597 more chars]
